# Supplementary material for: RNA based individualized drug selection in breast cancer patients without patient-matched normal tissue
Source: Oncotarget. 2018 Aug 17;9(64):32362–72. doi: 10.18632/oncotarget.25981 (PMC6122351; doi:10.18632/oncotarget.25981)
Supplement: Supplementary file 2 [file oncotarget-09-32362-s002.xlsx]

## Sheet: Supplementary Table 1
Supplementary Table 1: Genes with low expression variability in healthy breast ductal tissue (Roche Kapa, Formalin Fixed Paraffin Embedded tissue)
CVFFPE <= 0.3, excluding genes with log2FC>2 between left and right breast in same patient in FFPE samples
gene	logFC	AveExpr	adj.P.Val	entrez	brca	biomarker	biomarker.brca	CVFFPE	CVFF	FF.LvsR	FFPE.LvsR
A1BG-AS1	1.31698	2.87917	3.39e-05	503538	0	0	0	0.267137	0.709142	No DE	No DE
A2M	-0.389452	10.0672	0.0292659	2	0	0	0	0.2327	0.208406	No DE	No DE
A2M-AS1	-0.169843	2.8525	0.481517	144571	0	0	0	0.256535	0.463736	No DE	No DE
AAAS	0.023018	4.78826	0.818589	8086	0	0	0	0.121825	0.184209	No DE	No DE
AADAT	0.753262	2.8738	0.00508194	51166	0	0	0	0.255732	0.495052	DE	No DE
AAED1	-0.620742	3.84853	0.00168495	195827	0	0	0	0.234784	0.299663	No DE	No DE
AAGAB	-0.0520624	5.05069	0.671931	79719	0	0	0	0.164319	0.256872	No DE	No DE
AAK1	0.0601212	7.18505	0.618977	22848	0	0	0	0.153419	0.126075	No DE	No DE
AAMDC	-0.934565	3.65177	2.23e-06	28971	0	0	0	0.151338	0.278633	No DE	No DE
AAMP	-0.18096	6.17176	0.131939	14	0	0	0	0.172967	0.252505	No DE	No DE
AAR2	-0.133359	4.93564	0.30838	25980	0	0	0	0.204522	0.0852955	No DE	No DE
AARS	-0.321227	6.56781	0.000533705	16	0	0	0	0.0990891	0.121145	No DE	No DE
AARS2	0.905863	5.27805	1.62e-06	57505	0	0	0	0.196463	0.316148	No DE	No DE
AASDH	-0.0433318	4.56471	0.789897	132949	0	0	0	0.195558	0.307171	No DE	No DE
AASDHPPT	-0.619494	4.85447	0.00017826	60496	0	0	0	0.204393	0.230557	No DE	No DE
AASS	0.596719	6.3157	0.000276001	10157	0	0	0	0.198022	0.285955	No DE	No DE
AATF	-0.0392033	5.16688	0.694526	26574	0	0	0	0.114792	0.151524	No DE	No DE
ABCA1	-1.04037	8.07144	0.000302933	19	0	0	0	0.25848	0.383347	DE	No DE
ABCA11P	0.448121	3.54284	0.00285013	79963	0	0	0	0.192069	0.35372	No DE	No DE
ABCA17P	0.626145	-0.0272631	0.0297881	650655	0	0	0	0.299078	0.520377	No DE	No DE
ABCA2	0.071092	6.89004	0.653998	20	0	0	0	0.212432	0.261477	No DE	No DE
ABCA3	-0.10795	5.70375	0.45453	21	0	0	0	0.200992	0.309552	No DE	No DE
ABCA5	-0.294797	6.90758	0.138238	23461	0	0	0	0.270498	0.358859	No DE	No DE
ABCA6	0.335755	7.69431	0.187104	23460	0	0	0	0.295665	0.442543	No DE	No DE
ABCA7	-0.00802394	4.95271	0.966742	10347	0	0	0	0.252349	0.378564	No DE	No DE
ABCB10	-0.512491	4.65482	8.57e-07	23456	0	0	0	0.101337	0.151943	No DE	No DE
ABCB6	-0.240958	4.58652	0.0857717	10058	0	0	0	0.201643	0.185221	No DE	No DE
ABCB7	-0.254631	4.81803	0.0274448	22	0	0	0	0.129476	0.240212	No DE	No DE
ABCB8	0.227226	4.58572	0.101093	11194	0	0	0	0.168103	0.272801	No DE	No DE
ABCC1	-0.0993124	6.47217	0.520273	4363	1	0	0	0.138367	0.259536	No DE	No DE
ABCC10	0.571635	5.18678	2e-05	89845	0	0	0	0.158413	0.203327	No DE	No DE
ABCC4	0.380924	3.81388	0.031436	10257	0	0	0	0.24858	0.214372	No DE	No DE
ABCC5	0.212236	5.98198	0.0673222	10057	0	0	0	0.14521	0.20548	No DE	No DE
ABCD1	-0.811155	4.47522	0.000288869	215	0	0	0	0.202619	0.348725	DE	No DE
ABCD3	-0.287416	5.93454	0.0347514	5825	0	0	0	0.232768	0.189663	No DE	No DE
ABCD4	0.169843	5.66421	0.0497402	5826	0	0	0	0.116306	0.14101	No DE	No DE
ABCE1	-0.372673	5.93542	0.0502128	6059	0	0	0	0.230765	0.39381	No DE	No DE
ABCF1	-0.385459	5.99629	5.36e-05	23	0	0	0	0.103572	0.118609	No DE	No DE
ABCF2	-0.220552	5.25179	0.0110236	10061	0	0	0	0.106798	0.164747	No DE	No DE
ABCF3	0.166288	5.40722	0.104598	55324	0	0	0	0.150743	0.223093	No DE	No DE
ABCG1	-0.220324	5.09319	0.32754	9619	0	0	0	0.275047	0.409208	No DE	No DE
ABCG2	0.5168	3.66369	0.0307642	9429	1	0	0	0.273365	0.552824	No DE	No DE
ABHD10	-0.512527	4.45895	0.000258114	55347	0	0	0	0.169164	0.246575	No DE	No DE
ABHD11	0.518882	4.02967	0.0452894	83451	0	0	0	0.25679	0.645577	DE	No DE
ABHD12	-0.160772	5.13686	0.171527	26090	0	0	0	0.111107	0.243022	No DE	No DE
ABHD13	-0.390971	4.84531	0.0277089	84945	0	0	0	0.243973	0.208203	No DE	No DE
ABHD14A	-0.0852871	2.30299	0.63493	25864	0	0	0	0.184567	0.299159	No DE	No DE
ABHD14B	-0.730474	5.79935	1.82e-07	84836	0	0	0	0.190137	0.061081	No DE	No DE
ABHD15	-1.76632	4.56006	6.86e-08	116236	0	0	0	0.258099	0.318255	DE	No DE
ABHD16A	-0.0897811	5.00765	0.483069	7920	0	0	0	0.16283	0.269247	No DE	No DE
ABHD2	-0.0594945	7.46574	0.630969	11057	0	0	0	0.115876	0.36335	No DE	No DE
ABHD3	-0.673662	3.66248	0.000359771	171586	0	0	0	0.241866	0.258906	No DE	No DE
ABHD4	-0.639037	4.9508	0.000214375	63874	0	0	0	0.186143	0.215563	No DE	No DE
ABHD8	0.350386	3.4168	0.0454726	79575	0	0	0	0.225816	0.368713	No DE	No DE
ABI1	-0.0199296	6.25054	0.885301	10006	0	0	0	0.167449	0.233177	No DE	No DE
ABI2	0.757702	6.71803	1.11e-06	10152	0	0	0	0.149588	0.347232	No DE	No DE
ABI3	0.0534667	3.25231	0.780478	51225	0	0	0	0.203436	0.395037	No DE	No DE
ABL1	0.481447	7.6871	0.000198872	25	0	1	1	0.137447	0.171667	No DE	No DE
ABL2	-0.135653	6.78382	0.398519	27	0	0	0	0.213695	0.26464	No DE	No DE
ABLIM1	-0.0191047	8.5274	0.912672	3983	0	0	0	0.203741	0.210573	No DE	No DE
ABR	0.37371	7.02537	0.00436975	29	0	0	0	0.120384	0.305272	No DE	No DE
ABT1	0.0918398	4.21688	0.42097	29777	0	0	0	0.185415	0.14641	No DE	No DE
ABTB1	0.389572	5.29003	0.0271103	80325	0	0	0	0.24578	0.254736	No DE	No DE
ACAA1	-0.491354	5.65346	0.000896014	30	0	0	0	0.213149	0.204304	No DE	No DE
ACAA2	-1.71255	5.66611	1.14e-08	10449	0	0	0	0.266787	0.347142	No DE	No DE
ACACA	-0.586863	7.24765	0.00152547	31	1	0	0	0.296707	0.234	No DE	No DE
ACAD10	0.142257	5.27846	0.203336	80724	0	0	0	0.143689	0.290502	No DE	No DE
ACAD11	1.14931	2.03876	1.28e-06	84129	0	0	0	0.233944	0.250543	No DE	No DE
ACAD8	-0.12375	4.49159	0.206248	27034	0	0	0	0.155625	0.171109	No DE	No DE
ACAD9	-0.215027	5.81834	0.0190892	28976	0	0	0	0.12386	0.117663	No DE	No DE
ACADM	-1.1111	5.51338	2.01e-07	34	0	0	0	0.204759	0.242788	No DE	No DE
ACADS	-1.10759	4.8	2.29e-05	35	0	0	0	0.296395	0.296678	No DE	No DE
ACADSB	-0.0225304	6.27975	0.874897	36	0	0	0	0.213432	0.208957	No DE	No DE
ACADVL	-0.184942	8.36659	0.206439	37	0	0	0	0.240242	0.182124	No DE	No DE
ACAP2	-0.397792	6.84706	0.00437887	23527	0	0	0	0.167835	0.183047	No DE	No DE
ACAT1	-1.68555	5.54115	3.42e-09	38	0	0	0	0.257987	0.349745	No DE	No DE
ACAT2	-0.149962	3.39159	0.318116	39	0	0	0	0.237176	0.19673	No DE	No DE
ACBD3	-0.467441	6.16056	4.36e-05	64746	0	0	0	0.134551	0.127578	No DE	No DE
ACBD4	0.308285	4.56408	0.026482	79777	0	0	0	0.200927	0.202967	No DE	No DE
ACBD5	-1.01029	5.30533	3.34e-08	91452	0	0	0	0.164003	0.200993	No DE	No DE
ACBD6	0.353256	4.85179	0.00049849	84320	0	0	0	0.0926386	0.22315	No DE	No DE
ACCS	0.245847	5.26679	0.0879478	84680	0	0	0	0.195091	0.301274	No DE	No DE
ACD	0.682604	3.76929	4.43e-05	65057	0	0	0	0.176655	0.285641	No DE	No DE
ACER2	-0.742314	3.92107	0.000797275	340485	0	0	0	0.208053	0.333309	No DE	No DE
ACER3	-1.54042	5.10198	1.55e-08	55331	0	0	0	0.288741	0.263203	No DE	No DE
ACIN1	0.255193	7.64126	0.000973727	22985	0	0	0	0.0826886	0.151896	No DE	No DE
ACLY	-0.413783	7.12511	0.00265898	47	0	0	0	0.217119	0.15051	No DE	No DE
ACO2	-0.920776	6.58607	1.09e-08	50	0	0	0	0.122049	0.146506	No DE	No DE
ACOT11	1.46722	2.92212	1.31e-05	26027	0	0	0	0.269286	0.870032	No DE	No DE
ACOT13	-0.882188	3.94643	7.04e-07	55856	0	0	0	0.153189	0.229604	No DE	No DE
ACOT7	0.250187	3.04574	0.177959	11332	0	0	0	0.248909	0.341621	No DE	No DE
ACOT8	0.0268232	3.12783	0.868901	10005	0	0	0	0.207085	0.192779	No DE	No DE
ACOT9	0.0406643	4.90683	0.828995	23597	0	0	0	0.143915	0.257905	No DE	No DE
ACOX1	-1.74687	7.30632	1.16e-08	51	0	0	0	0.237775	0.352132	No DE	No DE
ACOX2	-0.24866	4.18055	0.270143	8309	0	0	0	0.186307	0.453104	No DE	No DE
ACOX3	0.640804	5.79884	0.000951009	8310	0	0	0	0.201804	0.480608	No DE	No DE
ACP1	-0.36107	5.21379	0.0114986	52	0	0	0	0.176339	0.35029	No DE	No DE
ACP2	-0.452583	4.72536	0.000608841	53	0	0	0	0.13739	0.230067	No DE	No DE
ACP5	-0.156251	4.61509	0.643507	54	0	0	0	0.285205	0.969506	No DE	No DE
ACRBP	-0.487857	0.990703	0.037046	84519	0	0	0	0.267964	0.394277	No DE	No DE
ACSF2	-0.139979	5.24057	0.490208	80221	0	0	0	0.263266	0.378451	No DE	No DE
ACSF3	0.64072	4.91109	3.35e-05	197322	0	0	0	0.180304	0.28692	No DE	No DE
ACSL4	-1.06689	6.26758	1.84e-06	2182	0	0	0	0.239055	0.242373	No DE	No DE
ACSL5	-0.741748	5.01975	2.62e-06	51703	0	0	0	0.140006	0.2251	No DE	No DE
ACSS1	0.470458	5.53436	0.0161988	84532	0	0	0	0.25009	0.450907	No DE	No DE
ACSS2	-1.4813	6.20619	2.93e-09	55902	0	0	0	0.22604	0.223144	No DE	No DE
ACSS3	-1.17748	5.42264	1.34e-05	79611	0	0	0	0.275007	0.43964	DE	No DE
ACTA2	1.30917	8.72918	8.92e-05	59	0	0	0	0.258365	0.852471	DE	No DE
ACTB	-0.136303	11.2948	0.276744	60	0	0	0	0.139747	0.211906	No DE	No DE
ACTG1	0.170485	10.3309	0.118292	71	0	0	0	0.120947	0.261332	No DE	No DE
ACTG1P4	0.331027	1.08119	0.145784	648740	0	0	0	0.200651	0.637721	No DE	No DE
ACTL6A	0.0286804	4.50475	0.838128	86	0	0	0	0.143024	0.346002	No DE	No DE
ACTN1	0.254873	8.60268	0.063493	87	0	0	0	0.16097	0.33463	No DE	No DE
ACTN4	0.251494	8.94594	0.0264391	81	0	0	0	0.105575	0.256819	No DE	No DE
ACTR10	-0.292709	5.30558	0.0222125	55860	0	0	0	0.172662	0.185283	No DE	No DE
ACTR1A	-0.641888	6.15112	5.17e-06	10121	0	0	0	0.118493	0.147118	No DE	No DE
ACTR1B	0.242895	5.9336	0.0429588	10120	0	0	0	0.189972	0.213783	No DE	No DE
ACTR2	-0.887511	7.73114	1.85e-05	10097	0	0	0	0.230133	0.178281	No DE	No DE
ACTR3	-0.504192	6.87587	0.00261189	10096	0	0	0	0.218088	0.16943	No DE	No DE
ACTR3B	0.557311	3.53543	0.00810735	57180	0	0	0	0.212619	0.632714	DE	No DE
ACTR3C	0.904072	2.42544	0.00103716	653857	0	0	0	0.26296	0.673499	No DE	No DE
ACTR5	0.516956	3.50233	0.000374146	79913	0	0	0	0.150383	0.275687	No DE	No DE
ACTR6	-0.325922	4.1888	0.0658378	64431	0	0	0	0.253948	0.307297	No DE	No DE
ACTR8	-0.281844	4.82478	0.0256994	93973	0	0	0	0.198865	0.212835	No DE	No DE
ACVR1	0.18178	5.77147	0.0193857	90	0	0	0	0.0716443	0.156219	No DE	No DE
ACVR1B	-0.053197	5.66124	0.469545	91	0	0	0	0.0960478	0.100573	No DE	No DE
ACVR2A	0.0792436	5.66343	0.667673	92	0	0	0	0.263657	0.313157	No DE	No DE
ACVR2B	0.332134	5.56595	0.0416326	93	0	0	0	0.241095	0.339977	No DE	No DE
ACVRL1	-0.0504277	5.73363	0.828447	94	0	0	0	0.220034	0.265317	No DE	No DE
ACYP1	0.703363	2.69585	0.00068666	97	0	0	0	0.222985	0.355867	No DE	No DE
ACYP2	-0.976796	3.03954	7.48e-07	98	0	0	0	0.205782	0.256013	No DE	No DE
ADA	-0.653397	2.66788	0.00249513	100	0	0	0	0.279049	0.351241	No DE	No DE
ADAL	-0.768633	3.36989	1.3e-05	161823	0	0	0	0.239165	0.1956	No DE	No DE
ADAM10	-0.196618	6.69023	0.119681	102	0	0	0	0.152732	0.325535	No DE	No DE
ADAM15	-0.334537	6.72998	0.0480305	8751	0	0	0	0.272896	0.235537	No DE	No DE
ADAM17	0.267103	6.33869	0.066171	6868	0	0	0	0.215936	0.199877	No DE	No DE
ADAM1A	0.616992	3.3629	0.004631	8759	0	0	0	0.273102	0.498987	No DE	No DE
ADAM20	0.431922	2.75986	0.00836092	8748	0	0	0	0.206843	0.184262	No DE	No DE
ADAM20P1	0.331454	2.38496	0.0808934	317760	0	0	0	0.248219	0.267305	No DE	No DE
ADAM9	-0.954121	6.61583	2.81e-05	8754	0	0	0	0.260165	0.288178	No DE	No DE
ADAMTS13	0.833194	3.27417	0.000875305	11093	0	0	0	0.256166	0.58107	No DE	No DE
ADAMTS17	1.39654	2.79829	2.22e-05	170691	0	0	0	0.217484	0.822334	No DE	No DE
ADAMTS5	-0.397901	7.65065	0.0731725	11096	0	0	0	0.239568	0.421208	No DE	No DE
ADAMTS7	-0.125915	3.68989	0.54635	11173	0	0	0	0.28284	0.290797	No DE	No DE
ADAMTSL3	0.0552509	4.75918	0.851998	57188	0	0	0	0.273471	0.509269	DE	No DE
ADAP2	-0.652807	4.93783	0.00334569	55803	0	0	0	0.224274	0.305975	No DE	No DE
ADAR	-0.101325	8.38646	0.233647	103	0	0	0	0.0863595	0.206571	No DE	No DE
ADARB1	-0.104422	6.05583	0.326663	104	0	0	0	0.115744	0.130351	No DE	No DE
ADAT1	-0.313141	4.5854	0.00970468	23536	0	0	0	0.172786	0.11461	No DE	No DE
ADAT2	0.538442	3.6148	0.0171117	134637	0	0	0	0.182429	0.762549	DE	No DE
ADCK1	-0.153004	2.95744	0.268252	57143	0	0	0	0.191878	0.240585	No DE	No DE
ADCK2	-0.0563827	4.33684	0.721914	90956	0	0	0	0.217494	0.324862	No DE	No DE
ADCK5	0.599803	3.14593	0.00905101	203054	0	0	0	0.298581	0.474479	No DE	No DE
ADCY10P1	0.441335	3.5975	0.0136012	221442	0	0	0	0.234189	0.406639	No DE	No DE
ADCY3	0.700977	6.62763	0.000252747	109	0	0	0	0.224238	0.426417	No DE	No DE
ADCY5	-1.06095	5.50762	7.38e-05	111	0	0	0	0.273361	0.354132	No DE	No DE
ADCY6	-0.865557	7.40049	3.08e-07	112	0	0	0	0.156175	0.189888	No DE	No DE
ADCY7	-0.371319	5.75102	0.0629824	113	0	0	0	0.210437	0.325547	No DE	No DE
ADCY9	0.700188	6.00476	0.000102834	115	0	0	0	0.172763	0.366731	No DE	No DE
ADD1	-0.177431	8.13007	0.104598	118	0	0	0	0.109947	0.149894	No DE	No DE
ADD2	0.690365	2.69691	0.00733415	119	0	0	0	0.259085	0.395341	No DE	No DE
ADD3	0.382777	7.57801	0.0276798	120	0	0	0	0.218927	0.248883	No DE	No DE
ADH5	-0.929094	6.90855	2.47e-07	128	0	0	0	0.133621	0.2374	No DE	No DE
ADHFE1	-0.702812	4.37998	2.87e-05	137872	0	0	0	0.205627	0.20433	No DE	No DE
ADI1	-1.05995	5.72845	3.79e-08	55256	0	0	0	0.150445	0.24803	No DE	No DE
ADIPOR1	-0.563292	6.00466	5.36e-08	51094	0	0	0	0.095384	0.125997	No DE	No DE
ADIPOR2	-1.51599	6.68885	8e-08	79602	0	0	0	0.257531	0.350744	No DE	No DE
ADK	-0.456468	4.95985	5.44e-05	132	0	0	0	0.101269	0.204761	No DE	No DE
ADNP	0.0159411	7.24305	0.85929	23394	0	0	0	0.10228	0.202917	No DE	No DE
ADNP2	0.0325607	5.5728	0.674489	22850	0	0	0	0.0874114	0.152476	No DE	No DE
ADO	-0.28767	4.93763	0.000690668	84890	0	0	0	0.119957	0.0985089	No DE	No DE
ADORA2A	0.969798	1.98528	0.000183724	135	0	0	0	0.287416	0.315584	No DE	No DE
ADPGK	0.159407	5.54649	0.0131637	83440	0	0	0	0.0439116	0.15118	No DE	No DE
ADPRH	-0.838106	3.94084	0.000111702	141	0	0	0	0.214797	0.33905	No DE	No DE
ADPRHL2	0.037418	3.96936	0.771241	54936	0	0	0	0.155112	0.229391	No DE	No DE
ADPRM	0.143128	2.9316	0.348683	56985	0	0	0	0.157074	0.304599	No DE	No DE
ADRM1	-0.314962	5.191	0.00656429	11047	0	0	0	0.115684	0.238797	No DE	No DE
ADSL	-0.098492	4.72039	0.419065	158	0	0	0	0.119567	0.392695	No DE	No DE
ADSS	0.0179182	5.72956	0.906216	159	0	0	0	0.151006	0.369318	No DE	No DE
ADSSL1	-0.396423	3.04	0.0627695	122622	0	0	0	0.220271	0.50557	No DE	No DE
AEBP1	1.65607	8.72697	6.46e-07	165	0	0	0	0.296477	0.483096	No DE	No DE
AEBP2	0.0955716	5.87956	0.496216	121536	0	0	0	0.200242	0.226716	No DE	No DE
AEN	0.0540885	4.16229	0.786953	64782	0	0	0	0.223724	0.535211	No DE	No DE
AES	-0.277015	7.78101	0.0364216	166	0	0	0	0.118681	0.225233	No DE	No DE
AFAP1	0.0642183	6.65047	0.493994	60312	0	0	0	0.0999891	0.170271	No DE	No DE
AFAP1L2	1.49926	5.46976	2.99e-07	84632	0	0	0	0.198854	0.928005	No DE	No DE
AFF1	-0.275019	8.23248	0.0323437	4299	0	0	0	0.119549	0.188919	No DE	No DE
AFF4	0.0423442	8.2878	0.681527	27125	0	0	0	0.126012	0.135956	No DE	No DE
AFG3L1P	0.677824	4.2323	2.28e-05	172	0	0	0	0.162639	0.283038	No DE	No DE
AFG3L2	-0.284277	5.86186	0.000158189	10939	0	0	0	0.0624958	0.164083	No DE	No DE
AFTPH	-0.0208551	6.08843	0.858483	54812	0	0	0	0.170437	0.2053	No DE	No DE
AGA	-0.490866	3.869	0.00265667	175	0	0	0	0.279647	0.211013	No DE	No DE
AGAP1	0.601731	6.80798	6.11e-05	116987	0	0	0	0.143342	0.332306	No DE	No DE
AGAP11	0.0692503	5.02622	0.82024	119385	0	0	0	0.279457	0.467685	DE	No DE
AGAP3	0.501694	6.21574	0.000667225	116988	0	0	0	0.16316	0.337287	No DE	No DE
AGAP5	0.547701	3.01384	0.000110365	729092	0	0	0	0.106073	0.305415	No DE	No DE
AGAP6	0.625437	3.98568	1.04e-05	414189	0	0	0	0.112327	0.265386	No DE	No DE
AGBL2	1.44983	0.704302	0.000276255	79841	0	0	0	0.28644	0.698805	DE	No DE
AGBL3	0.145279	2.19308	0.449446	340351	0	0	0	0.259679	0.316561	No DE	No DE
AGBL5	0.0274127	4.50195	0.845856	60509	0	0	0	0.210446	0.259244	No DE	No DE
AGER	1.02576	2.78737	1.53e-06	177	0	0	0	0.206933	0.289751	No DE	No DE
AGFG1	-0.802843	6.97035	6.4e-05	3267	0	0	0	0.208259	0.238986	No DE	No DE
AGFG2	0.506499	4.73711	0.00255152	3268	0	0	0	0.20134	0.338947	No DE	No DE
AGGF1	-0.439059	5.55598	0.00105745	55109	0	0	0	0.173267	0.154611	No DE	No DE
AGK	-0.0315251	4.50498	0.726147	55750	0	0	0	0.0939271	0.197434	No DE	No DE
AGL	-0.778645	6.17632	7.11e-05	178	0	0	0	0.265155	0.195497	No DE	No DE
AGO1	0.0488833	6.74099	0.439442	26523	0	0	0	0.107483	0.0784306	No DE	No DE
AGO2	0.425415	6.09503	1.05e-06	27161	0	0	0	0.0684149	0.0957238	No DE	No DE
AGO3	0.155946	5.80223	0.0224326	192669	0	0	0	0.0761264	0.0959422	No DE	No DE
AGO4	-0.00845216	6.28679	0.92872	192670	0	0	0	0.108511	0.107299	No DE	No DE
AGPAT1	-0.244298	5.55345	0.00504287	10554	0	0	0	0.122893	0.115732	No DE	No DE
AGPAT3	-0.809411	6.6362	9.04e-08	56894	0	0	0	0.100232	0.209678	No DE	No DE
AGPAT4	0.503525	4.96039	0.00489686	56895	0	0	0	0.207147	0.340408	No DE	No DE
AGPAT4-IT1	0.255108	2.23454	0.327394	79992	0	0	0	0.282552	0.440937	No DE	No DE
AGPAT5	0.0522216	4.41728	0.787985	55326	0	0	0	0.224401	0.516048	No DE	No DE
AGPS	-1.04323	6.27748	5.7e-06	8540	0	0	0	0.255942	0.262913	No DE	No DE
AGRN	0.885737	7.76693	0.00687051	375790	0	0	0	0.299372	1.09872	No DE	No DE
AGTPBP1	-0.68881	5.147	3.96e-05	23287	0	0	0	0.182984	0.205165	No DE	No DE
AGTRAP	0.337266	4.19955	0.0591064	57085	0	0	0	0.228531	0.390339	No DE	No DE
AHCTF1	-0.0702845	6.90249	0.564496	25909	0	0	0	0.170116	0.148876	No DE	No DE
AHCY	0.00422776	5.77703	0.986964	191	0	0	0	0.259818	0.8164	DE	No DE
AHCYL1	-0.775888	7.31509	4.36e-08	10768	0	0	0	0.0984413	0.156283	No DE	No DE
AHCYL2	-0.223213	5.27186	0.00970151	23382	0	0	0	0.105972	0.111347	No DE	No DE
AHDC1	1.13348	6.84196	1.57e-05	27245	0	0	0	0.226905	0.579342	No DE	No DE
AHI1	0.607394	6.19895	5.57e-05	54806	0	0	0	0.170221	0.251256	No DE	No DE
AHNAK	-0.550191	12.948	0.00743394	79026	0	0	0	0.15774	0.269995	No DE	No DE
AHR	-0.238307	7.77992	0.156224	196	1	0	0	0.22738	0.255481	No DE	No DE
AHSA1	-0.0836413	5.33487	0.340952	10598	0	0	0	0.119894	0.115912	No DE	No DE
AHSA2	0.707798	6.74622	0.00011499	130872	0	0	0	0.228574	0.345254	No DE	No DE
AIDA	-1.20369	5.5175	1.59e-06	64853	0	0	0	0.284496	0.332091	No DE	No DE
AIFM1	-0.977188	4.48053	1.03e-09	9131	0	0	0	0.163957	0.0798622	No DE	No DE
AIG1	-0.988984	4.71111	9.18e-08	51390	0	0	0	0.160475	0.232933	No DE	No DE
AIMP1	-0.293902	5.22033	0.00256758	9255	0	0	0	0.136272	0.189981	No DE	No DE
AIMP2	-0.566221	3.18879	5.22e-05	7965	0	0	0	0.165198	0.185347	No DE	No DE
AIP	0.268015	4.62014	0.0396788	9049	0	0	0	0.162638	0.246616	No DE	No DE
AJUBA	1.02472	4.98968	4.92e-06	84962	0	0	0	0.231175	0.535322	No DE	No DE
AK1	-1.0957	3.9862	1.84e-07	203	0	0	0	0.189857	0.279966	No DE	No DE
AK2	-0.116656	6.81251	0.0662535	204	0	0	0	0.0976772	0.136485	No DE	No DE
AK3	-1.00192	6.19866	2.48e-07	50808	0	0	0	0.174756	0.21432	No DE	No DE
AK4	-1.47228	6.22261	1.24e-09	205	0	0	0	0.192055	0.302654	No DE	No DE
AK7	0.576456	0.818451	0.0128149	122481	0	0	0	0.259029	0.341007	No DE	No DE
AKAP1	-0.386149	6.86668	0.00634921	8165	0	0	0	0.211292	0.231229	No DE	No DE
AKAP10	-0.0646282	5.75575	0.43162	11216	0	0	0	0.0831049	0.148996	No DE	No DE
AKAP11	-0.490577	7.64958	0.000437613	11215	0	0	0	0.153361	0.177173	No DE	No DE
AKAP13	0.365684	8.96795	0.000604306	11214	0	0	0	0.0998888	0.165248	No DE	No DE
AKAP7	-0.341473	4.0191	0.00911704	9465	0	0	0	0.160508	0.176107	No DE	No DE
AKAP8	0.523027	5.76797	1.4e-05	10270	0	0	0	0.125111	0.239612	No DE	No DE
AKAP8L	0.534647	5.88558	0.00116448	26993	0	0	0	0.185657	0.396116	No DE	No DE
AKAP9	0.160583	8.3962	0.226188	10142	0	0	0	0.194171	0.261846	No DE	No DE
AKIP1	0.0875528	3.18344	0.452394	56672	1	0	0	0.128302	0.232616	No DE	No DE
AKIRIN1	-0.612132	5.66441	0.000229658	79647	0	0	0	0.228524	0.142997	No DE	No DE
AKIRIN2	-0.664782	5.20373	1.72e-06	55122	0	0	0	0.095603	0.188393	No DE	No DE
AKNA	0.510645	6.75591	0.00342395	80709	0	0	0	0.177775	0.309119	No DE	No DE
AKR1A1	-0.183838	5.47968	0.179993	10327	0	0	0	0.207115	0.296083	No DE	No DE
AKR1B1	-0.223854	4.84818	0.116563	231	0	0	0	0.135093	0.316565	No DE	No DE
AKR1E2	0.39357	3.38951	0.0480305	83592	0	0	0	0.271904	0.324391	No DE	No DE
AKR7A2	-0.25677	5.27581	0.0223302	8574	0	0	0	0.181176	0.166417	No DE	No DE
AKT1	-0.315435	7.01677	0.00650652	207	1	1	1	0.152442	0.193179	No DE	No DE
AKT1S1	-0.144442	5.0615	0.172086	84335	0	0	0	0.127213	0.178639	No DE	No DE
AKT2	-0.719254	7.16523	1.01e-05	208	1	1	1	0.123519	0.215899	No DE	No DE
AKT3	0.492256	7.12678	0.0136508	10000	0	1	1	0.213031	0.277121	No DE	No DE
AKTIP	-0.507196	4.5954	0.000667225	64400	0	0	0	0.171017	0.214447	No DE	No DE
ALAD	-1.26434	6.22264	6.98e-09	210	0	0	0	0.161565	0.234334	No DE	No DE
ALAS1	-1.28812	4.91002	2.41e-10	211	0	0	0	0.131967	0.227584	No DE	No DE
ALDH16A1	0.16295	5.17254	0.397542	126133	0	0	0	0.284875	0.413111	No DE	No DE
ALDH18A1	-0.000984327	5.69829	0.993702	5832	0	0	0	0.152364	0.310733	No DE	No DE
ALDH1B1	-0.530518	4.30372	8.49e-05	219	0	0	0	0.134436	0.210959	No DE	No DE
ALDH1L2	0.0631009	4.91385	0.707869	160428	0	0	0	0.192688	0.286928	No DE	No DE
ALDH3A2	-1.02874	6.8366	2.14e-05	224	0	0	0	0.176909	0.37654	No DE	No DE
ALDH3B1	-0.760328	3.18606	0.0029158	221	0	0	0	0.20593	0.404763	No DE	No DE
ALDH5A1	-0.958937	5.0517	3.37e-06	7915	0	0	0	0.166501	0.295546	No DE	No DE
ALDH6A1	-1.24674	5.43757	1.28e-09	4329	0	0	0	0.188938	0.179336	No DE	No DE
ALDH9A1	-1.41236	6.73401	5.16e-10	223	0	0	0	0.199805	0.202655	No DE	No DE
ALDOA	-0.875929	8.35538	1.2e-06	226	0	0	0	0.185889	0.224782	No DE	No DE
ALG1	0.0236817	3.98536	0.870713	56052	0	0	0	0.178255	0.280138	No DE	No DE
ALG10	-0.418442	3.74142	0.00431261	84920	0	0	0	0.211311	0.250994	No DE	No DE
ALG10B	-0.349839	4.81507	0.0879627	144245	0	0	0	0.285875	0.252623	No DE	No DE
ALG11	-0.249604	3.18118	0.0862589	440138	0	0	0	0.177541	0.210937	No DE	No DE
ALG12	0.283449	4.58656	0.0115732	79087	0	0	0	0.157423	0.185636	No DE	No DE
ALG13	0.308407	6.42729	0.0385669	79868	0	0	0	0.195538	0.27892	No DE	No DE
ALG14	-0.793857	2.63472	4.57e-06	199857	0	0	0	0.193646	0.17132	No DE	No DE
ALG1L9P	1.11479	1.47165	5.58e-05	285407	0	0	0	0.179354	0.613505	No DE	No DE
ALG2	-0.138669	4.87243	0.123242	85365	0	0	0	0.101653	0.252876	No DE	No DE
ALG3	-0.350834	3.72941	0.00234266	10195	0	0	0	0.136832	0.209933	No DE	No DE
ALG5	-0.358496	4.1933	0.00849811	29880	0	0	0	0.170921	0.224442	No DE	No DE
ALG6	-0.292375	3.89649	0.160836	29929	0	0	0	0.251744	0.350162	No DE	No DE
ALG8	-0.63736	4.36324	2.25e-05	79053	0	0	0	0.187973	0.187566	No DE	No DE
ALG9	-0.536644	5.22986	0.000137645	79796	0	0	0	0.121157	0.220107	No DE	No DE
ALKBH1	-0.00295352	3.61533	0.97667	8846	0	0	0	0.118191	0.165917	No DE	No DE
ALKBH2	0.513781	2.96763	0.0180901	121642	0	0	0	0.252737	0.536529	DE	No DE
ALKBH3	0.113609	4.09097	0.252956	221120	0	0	0	0.127318	0.19116	No DE	No DE
ALKBH4	0.409952	3.02308	0.0292663	54784	0	0	0	0.244693	0.326065	No DE	No DE
ALKBH5	-0.101994	6.86186	0.38387	54890	0	0	0	0.122863	0.223981	No DE	No DE
ALKBH6	0.39755	2.85806	0.00293245	84964	0	0	0	0.18235	0.102546	No DE	No DE
ALKBH7	-0.0243808	4.15048	0.897652	84266	0	0	0	0.284186	0.235995	No DE	No DE
ALKBH8	-0.0195137	3.95711	0.895614	91801	0	0	0	0.198626	0.203562	No DE	No DE
ALMS1	0.43798	7.29445	0.000301168	7840	0	0	0	0.144821	0.210129	No DE	No DE
ALOX5	0.734172	4.60201	0.00102307	240	0	0	0	0.226091	0.511947	No DE	No DE
ALPK1	0.522065	5.5612	6.19e-05	80216	0	0	0	0.1349	0.316573	No DE	No DE
ALPK3	-1.82511	4.73125	7.33e-06	57538	0	0	0	0.233921	0.630163	DE	No DE
ALPL	0.111995	5.05312	0.663372	249	0	0	0	0.282628	0.501368	No DE	No DE
ALS2	-0.00100783	5.81905	0.989644	57679	0	0	0	0.0843481	0.105247	No DE	No DE
ALS2CL	0.401195	5.51774	0.0286295	259173	0	0	0	0.282061	0.229701	No DE	No DE
ALS2CR12	-0.360761	1.39045	0.111981	130540	0	0	0	0.259922	0.366271	No DE	No DE
ALYREF	0.103757	4.62705	0.424405	10189	0	0	0	0.166288	0.271644	No DE	No DE
AMBRA1	0.559127	6.14366	5.05e-06	55626	0	0	0	0.107884	0.244044	No DE	No DE
AMD1	-0.0537065	6.11137	0.72118	262	0	0	0	0.182908	0.300957	No DE	No DE
AMDHD2	0.279237	4.96011	0.0939123	51005	0	0	0	0.232032	0.339552	No DE	No DE
AMER1	0.316249	4.41253	0.0704914	139285	0	0	0	0.214962	0.472507	No DE	No DE
AMFR	-0.182415	6.96146	0.144612	267	0	0	0	0.174259	0.179814	No DE	No DE
AMIGO1	-0.438574	3.15926	0.00171661	57463	0	0	0	0.173975	0.195563	No DE	No DE
AMIGO3	0.922316	2.10427	0.000315111	386724	0	0	0	0.248953	0.460702	No DE	No DE
AMMECR1	0.314215	3.79028	0.0444975	9949	0	0	0	0.155854	0.415605	No DE	No DE
AMMECR1L	-0.349814	5.50413	3.98e-05	83607	0	0	0	0.060428	0.102182	No DE	No DE
AMN1	-0.0144159	2.74553	0.937607	196394	0	0	0	0.237335	0.234305	No DE	No DE
AMOT	0.0873235	6.21156	0.664192	154796	0	0	0	0.173099	0.502099	DE	No DE
AMOTL1	0.258959	7.61295	0.0148705	154810	0	0	0	0.156325	0.155542	No DE	No DE
AMOTL2	-0.454076	7.98732	0.0326647	51421	0	0	0	0.251608	0.26158	No DE	No DE
AMPD2	0.656035	5.24047	0.000176986	271	0	0	0	0.214551	0.330459	No DE	No DE
AMPD3	-0.121262	4.22577	0.419904	272	0	0	0	0.177296	0.287063	No DE	No DE
AMT	1.15526	4.26221	4.95e-06	275	0	0	0	0.249068	0.398551	No DE	No DE
AMY2B	0.501058	5.01767	0.0127498	280	0	0	0	0.224919	0.498022	No DE	No DE
AMZ2	-0.778332	5.10445	5.61e-08	51321	0	0	0	0.137369	0.132705	No DE	No DE
AMZ2P1	0.0254193	3.71813	0.868307	201283	0	0	0	0.189424	0.268784	No DE	No DE
ANAPC1	-0.0533437	5.96042	0.672302	64682	0	0	0	0.131784	0.320059	No DE	No DE
ANAPC10	-0.131466	3.32984	0.380801	10393	0	0	0	0.157249	0.281231	No DE	No DE
ANAPC11	-0.811107	4.30181	3.24e-07	51529	0	0	0	0.203317	0.110884	No DE	No DE
ANAPC13	-0.686469	4.76334	0.000154209	25847	0	0	0	0.194915	0.274347	No DE	No DE
ANAPC15	-0.156178	3.21344	0.17652	25906	0	0	0	0.165947	0.170341	No DE	No DE
ANAPC16	-0.46171	6.24386	4.12e-05	119504	0	0	0	0.175704	0.117766	No DE	No DE
ANAPC2	0.709077	5.55759	0.000401974	29882	0	0	0	0.281062	0.386526	No DE	No DE
ANAPC4	0.148171	5.40091	0.307149	29945	0	0	0	0.178587	0.279919	No DE	No DE
ANAPC5	0.0846831	6.63426	0.37763	51433	0	0	0	0.105006	0.281704	No DE	No DE
ANAPC7	-0.0144965	5.37098	0.909911	51434	0	0	0	0.143773	0.263545	No DE	No DE
ANG	-0.135808	3.00938	0.627702	283	0	0	0	0.235438	0.465258	DE	No DE
ANGEL1	0.118071	5.20552	0.354774	23357	0	0	0	0.152146	0.357924	No DE	No DE
ANGEL2	-0.100972	5.49908	0.446699	90806	0	0	0	0.184653	0.208443	No DE	No DE
ANK3	0.924552	6.3864	0.000596147	288	0	0	0	0.221852	0.686699	DE	No DE
ANKAR	0.260034	4.6881	0.135607	150709	0	0	0	0.231861	0.246973	No DE	No DE
ANKDD1A	-0.786031	4.09213	0.00843955	348094	0	0	0	0.200154	0.45818	DE	No DE
ANKEF1	-1.08955	3.30744	1.32e-06	63926	0	0	0	0.275129	0.367938	No DE	No DE
ANKFY1	0.0225494	7.13853	0.790975	51479	0	0	0	0.084735	0.0719419	No DE	No DE
ANKHD1	0.339281	3.11214	0.110032	54882	0	0	0	0.280826	0.354363	No DE	No DE
ANKIB1	-0.394855	6.67519	0.000546565	54467	0	0	0	0.130185	0.140773	No DE	No DE
ANKLE1	1.24325	0.442178	0.000384208	126549	0	0	0	0.247411	0.748717	No DE	No DE
ANKLE2	0.064129	6.50897	0.326333	23141	0	0	0	0.067196	0.0879945	No DE	No DE
ANKMY1	0.8551	4.46576	0.000343352	51281	0	0	0	0.275411	0.465083	No DE	No DE
ANKMY2	0.0126557	4.84866	0.923165	57037	0	0	0	0.19528	0.163805	No DE	No DE
ANKRA2	0.375883	4.42524	0.00809658	57763	0	0	0	0.194749	0.296897	No DE	No DE
ANKRD10	0.332846	6.4352	7.72e-05	55608	0	0	0	0.0762067	0.201856	No DE	No DE
ANKRD11	0.488313	7.61733	0.00038347	29123	0	0	0	0.122696	0.302676	No DE	No DE
ANKRD12	-0.171698	7.80791	0.247403	23253	0	0	0	0.200798	0.163482	No DE	No DE
ANKRD13A	0.290816	6.01876	0.00196085	88455	0	0	0	0.136477	0.222527	No DE	No DE
ANKRD13C	-0.0712132	5.61411	0.419819	81573	0	0	0	0.108649	0.133043	No DE	No DE
ANKRD13D	0.633298	4.79738	0.000630129	338692	0	0	0	0.216091	0.465153	No DE	No DE
ANKRD16	0.810998	3.62915	3.95e-05	54522	0	0	0	0.191004	0.338767	No DE	No DE
ANKRD17	-0.057478	8.13195	0.522049	26057	0	0	0	0.0794969	0.250544	No DE	No DE
ANKRD23	1.17462	3.32494	1.74e-05	200539	0	0	0	0.244347	0.505462	No DE	No DE
ANKRD26	0.126734	5.68197	0.433565	22852	0	0	0	0.223551	0.286202	No DE	No DE
ANKRD27	-0.0729192	5.62266	0.259568	84079	0	0	0	0.0712331	0.0443894	No DE	No DE
ANKRD28	0.170642	6.5042	0.203087	23243	0	0	0	0.171224	0.262034	No DE	No DE
ANKRD29	-0.340561	4.20685	0.192485	147463	0	0	0	0.233255	0.425933	DE	No DE
ANKRD35	0.58286	3.08347	0.00771733	148741	0	0	0	0.21648	0.398625	No DE	No DE
ANKRD36	0.799787	6.70048	1.99e-06	375248	0	0	0	0.158933	0.355351	No DE	No DE
ANKRD36B	0.781716	5.57842	0.000288324	57730	0	0	0	0.225223	0.489366	No DE	No DE
ANKRD39	0.530082	2.61054	0.00501387	51239	0	0	0	0.281068	0.14869	No DE	No DE
ANKRD40	-1.57538	6.62027	8.6e-08	91369	0	0	0	0.246352	0.335913	No DE	No DE
ANKRD42	0.322351	3.62088	0.0841937	338699	0	0	0	0.191817	0.478117	No DE	No DE
ANKRD46	-0.945707	4.47165	1.36e-07	157567	0	0	0	0.144802	0.239671	No DE	No DE
ANKRD49	-0.0589279	3.59603	0.679996	54851	0	0	0	0.203066	0.199734	No DE	No DE
ANKRD50	-0.135598	6.52142	0.339585	57182	0	0	0	0.21068	0.184464	No DE	No DE
ANKRD52	0.288105	6.76149	0.00184952	283373	0	0	0	0.117849	0.191742	No DE	No DE
ANKRD54	0.2745	3.8211	0.0371701	129138	0	0	0	0.178861	0.267451	No DE	No DE
ANKRD6	0.409248	4.67329	0.0034694	22881	0	0	0	0.140277	0.32992	No DE	No DE
ANKRD65	0.67467	3.89792	0.00713334	441869	0	0	0	0.272069	0.527515	No DE	No DE
ANKS1A	0.377967	6.67936	0.00694253	23294	0	0	0	0.204593	0.202695	No DE	No DE
ANKS3	0.962177	4.33596	2.92e-05	124401	0	0	0	0.216421	0.483591	No DE	No DE
ANKS6	0.00909736	4.33095	0.95878	203286	0	0	0	0.168889	0.24661	No DE	No DE
ANKZF1	0.805225	5.35267	9.31e-06	55139	0	0	0	0.192887	0.385892	No DE	No DE
ANO1	1.82491	7.81805	1.78e-05	55107	0	0	0	0.253922	0.894159	DE	No DE
ANO10	-0.424824	5.21779	3.28e-05	55129	0	0	0	0.0864067	0.157198	No DE	No DE
ANO6	-1.34411	7.8938	5.01e-06	196527	0	0	0	0.241748	0.382808	DE	No DE
ANO8	0.0993331	5.1122	0.680422	57719	0	0	0	0.284669	0.540635	No DE	No DE
ANP32A	-0.424647	6.21642	9.86e-05	8125	0	0	0	0.153996	0.0871135	No DE	No DE
ANP32A-IT1	0.3224	3.41058	0.043141	80035	0	0	0	0.203403	0.387644	No DE	No DE
ANP32B	-0.522369	6.73808	2.09e-06	10541	0	0	0	0.12757	0.0897508	No DE	No DE
ANP32E	-0.378057	5.6518	0.00533812	81611	0	0	0	0.216485	0.187877	No DE	No DE
ANTXR1	0.888343	7.96145	6.04e-07	84168	0	0	0	0.190816	0.202552	No DE	No DE
ANTXR2	-0.536954	6.96106	0.0221701	118429	0	0	0	0.205274	0.356374	DE	No DE
ANXA1	-1.0005	8.82323	0.000206393	301	0	1	1	0.291885	0.38597	No DE	No DE
ANXA11	-0.434175	7.4029	0.00368513	311	0	0	0	0.122046	0.218361	No DE	No DE
ANXA2	-0.954243	8.7981	3.95e-05	302	0	0	0	0.224148	0.2981	No DE	No DE
ANXA2R	0.2276	1.51515	0.343584	389289	0	0	0	0.287646	0.384162	No DE	No DE
ANXA3	-0.0986424	5.24784	0.621663	306	0	0	0	0.26494	0.255879	No DE	No DE
ANXA4	-0.211538	5.63695	0.0881098	307	0	0	0	0.180834	0.139823	No DE	No DE
ANXA5	-1.25425	8.00914	6.32e-06	308	0	0	0	0.24855	0.382218	No DE	No DE
ANXA6	-1.09994	7.97793	7.86e-07	309	0	0	0	0.180835	0.2538	No DE	No DE
ANXA7	-0.557543	6.57475	3.53e-06	310	0	0	0	0.0909061	0.14699	No DE	No DE
AOAH	-0.212049	4.08138	0.366739	313	0	0	0	0.293084	0.397767	No DE	No DE
AP1AR	-0.238383	4.42022	0.178874	55435	0	0	0	0.234206	0.392695	No DE	No DE
AP1B1	-0.317139	6.83124	0.00884155	162	0	0	0	0.155775	0.197954	No DE	No DE
AP1G1	-0.0682879	7.29582	0.473324	164	0	0	0	0.122859	0.16744	No DE	No DE
AP1G2	1.11956	5.78092	0.000204784	8906	0	0	0	0.2545	0.675375	DE	No DE
AP1M1	-0.409977	5.38226	0.00809658	8907	0	0	0	0.143722	0.237896	No DE	No DE
AP1S1	-0.0896904	3.80012	0.637378	1174	0	0	0	0.258902	0.404137	No DE	No DE
AP2A1	-0.0603069	6.44801	0.597022	160	0	0	0	0.135827	0.193201	No DE	No DE
AP2A2	-0.110593	6.79549	0.427598	161	0	0	0	0.138778	0.22599	No DE	No DE
AP2B1	-0.00170699	7.78684	0.984437	163	0	0	0	0.121353	0.126613	No DE	No DE
AP2M1	-0.378218	7.17568	8.29e-05	1173	0	0	0	0.102688	0.120902	No DE	No DE
AP2S1	-0.699392	4.85412	1.32e-06	1175	0	0	0	0.169855	0.165969	No DE	No DE
AP3B1	-0.356052	6.38071	0.000733106	8546	0	0	0	0.126566	0.110073	No DE	No DE
AP3D1	-0.0112316	7.36188	0.927942	8943	0	0	0	0.130093	0.281	No DE	No DE
AP3M1	-0.624792	5.76804	2.9e-05	26985	0	0	0	0.158161	0.201479	No DE	No DE
AP3M2	-0.116523	4.58893	0.222359	10947	0	0	0	0.0849955	0.239326	No DE	No DE
AP3S1	-0.736484	5.13971	0.000452804	1176	0	0	0	0.225393	0.267179	No DE	No DE
AP3S2	0.119215	1.05922	0.470986	10239	0	0	0	0.19247	0.227937	No DE	No DE
AP4B1	0.191304	4.41335	0.0702989	10717	0	0	0	0.131919	0.234266	No DE	No DE
AP4E1	-0.464079	4.86758	0.000848577	23431	0	0	0	0.181154	0.142102	No DE	No DE
AP4M1	0.586246	3.99587	0.00077885	9179	0	0	0	0.204003	0.323127	No DE	No DE
AP4S1	0.579125	4.086	6.69e-07	11154	0	0	0	0.115097	0.114206	No DE	No DE
AP5B1	-0.223071	5.69255	0.0944482	91056	0	0	0	0.189033	0.279516	No DE	No DE
AP5M1	-0.618406	5.1209	0.000111037	55745	0	0	0	0.190199	0.200414	No DE	No DE
AP5S1	-0.14527	3.4464	0.21373	55317	0	0	0	0.157025	0.17753	No DE	No DE
AP5Z1	0.546394	5.24606	0.000977774	9907	0	0	0	0.217909	0.282371	No DE	No DE
APAF1	-0.0364527	5.57139	0.706633	317	0	0	0	0.123102	0.13938	No DE	No DE
APBA1	0.263851	5.01579	0.160424	320	0	0	0	0.183817	0.476837	No DE	No DE
APBA3	0.452995	3.85449	0.0188503	9546	0	0	0	0.214232	0.409913	No DE	No DE
APBB1	0.722804	5.22199	8.31e-05	322	0	0	0	0.209277	0.333802	No DE	No DE
APBB2	-0.506566	7.69962	0.00397754	323	0	0	0	0.175144	0.276872	No DE	No DE
APBB3	0.509092	4.84226	0.00186689	10307	0	0	0	0.199248	0.3735	No DE	No DE
APC	-0.362366	6.8242	0.00898823	324	0	1	0	0.166866	0.177817	No DE	No DE
APCDD1	-0.13391	5.98831	0.55989	147495	0	0	0	0.265745	0.487323	No DE	No DE
APEH	0.0739007	5.57833	0.625421	327	0	0	0	0.19984	0.348947	No DE	No DE
APEX1	-0.20266	6.22233	0.158817	328	0	0	0	0.186855	0.505944	No DE	No DE
APEX2	0.0746481	3.78696	0.584632	27301	0	0	0	0.16732	0.302962	No DE	No DE
APH1A	-0.0801492	6.47969	0.551822	51107	0	0	0	0.193947	0.268494	No DE	No DE
APH1B	0.280024	5.11277	0.0309246	83464	0	0	0	0.150566	0.264763	No DE	No DE
API5	-0.218504	6.62669	0.0388305	8539	0	0	0	0.135885	0.18185	No DE	No DE
APIP	-1.13205	4.3322	4.82e-08	51074	0	0	0	0.194566	0.247185	No DE	No DE
APLF	0.12582	4.63349	0.347976	200558	0	0	0	0.157793	0.23224	No DE	No DE
APLP2	-0.453571	9.03261	0.000945584	334	0	0	0	0.162096	0.197883	No DE	No DE
APMAP	-1.09067	6.48491	3.88e-09	57136	0	0	0	0.170186	0.141409	No DE	No DE
APOBEC3C	0.374372	4.23663	0.00551348	27350	0	0	0	0.17447	0.257623	No DE	No DE
APOBEC3D	0.64854	3.00502	7.06e-05	140564	0	0	0	0.221843	0.157133	No DE	No DE
APOBEC3F	0.897714	3.84565	4.69e-06	200316	0	0	0	0.197281	0.400744	No DE	No DE
APOBEC3G	0.748314	3.12662	0.00036346	60489	0	0	0	0.260208	0.306845	No DE	No DE
APOL1	-0.351291	5.49572	0.0873233	8542	0	0	0	0.207369	0.334016	No DE	No DE
APOL2	-0.130785	5.30775	0.259066	23780	0	0	0	0.140791	0.175416	No DE	No DE
APOL3	-0.272533	5.62419	0.12072	80833	0	0	0	0.19619	0.251709	No DE	No DE
APOO	4.58e-05	2.14318	0.999888	79135	0	0	0	0.200062	0.345284	No DE	No DE
APOOL	-0.747354	5.54458	2.39e-06	139322	0	0	0	0.164211	0.188363	No DE	No DE
APOPT1	-0.394432	4.19811	0.0016706	84334	0	0	0	0.158225	0.191331	No DE	No DE
APP	0.459423	9.84624	0.018238	351	0	0	0	0.203808	0.60869	DE	No DE
APPBP2	-0.561268	6.40749	9.46e-05	10513	0	0	0	0.159944	0.163014	No DE	No DE
APPL1	-0.142627	6.81776	0.331267	26060	0	0	0	0.193029	0.219486	No DE	No DE
APPL2	0.353281	6.42578	0.000575027	55198	0	0	0	0.124811	0.15151	No DE	No DE
APRT	0.306203	5.02637	0.125125	353	0	0	0	0.277481	0.509995	No DE	No DE
APTX	0.0822695	4.53934	0.501017	54840	0	0	0	0.121609	0.365136	No DE	No DE
AQP1	-0.486925	8.3571	0.0467239	358	0	0	0	0.256513	0.303341	DE	No DE
AQR	-0.107393	6.29104	0.266196	9716	0	0	0	0.112559	0.172784	No DE	No DE
ARAF	-0.175759	5.61347	0.0489362	369	0	1	0	0.115916	0.159661	No DE	No DE
ARAP1	0.266763	7.31498	0.0472845	116985	0	0	0	0.146952	0.305337	No DE	No DE
ARAP2	0.176609	5.52145	0.391182	116984	0	0	0	0.236813	0.444489	DE	No DE
ARAP3	-0.173225	5.48011	0.351377	64411	0	0	0	0.220109	0.297311	No DE	No DE
ARCN1	-0.565924	7.23155	1.17e-05	372	0	0	0	0.125624	0.139555	No DE	No DE
ARF1	-0.117419	7.81995	0.169067	375	0	0	0	0.10475	0.154258	No DE	No DE
ARF3	-0.092559	7.17411	0.236297	377	0	0	0	0.12805	0.114802	No DE	No DE
ARF4	-0.665962	6.5021	3.55e-05	378	0	0	0	0.168026	0.207131	No DE	No DE
ARF5	0.176049	5.62049	0.160727	381	0	0	0	0.152815	0.2918	No DE	No DE
ARF6	-0.351375	6.98252	4.73e-05	382	0	0	0	0.11699	0.127818	No DE	No DE
ARFGAP1	0.850414	6.00533	3.36e-05	55738	0	0	0	0.229314	0.436141	No DE	No DE
ARFGAP2	0.216137	6.36277	0.0752291	84364	0	0	0	0.190519	0.223115	No DE	No DE
ARFGAP3	0.15477	5.88407	0.204264	26286	0	0	0	0.162983	0.242394	No DE	No DE
ARFGEF1	0.0373769	7.36651	0.746576	10565	0	0	0	0.140852	0.195984	No DE	No DE
ARFGEF2	-0.0570998	7.46855	0.464946	10564	0	0	0	0.106925	0.211178	No DE	No DE
ARFIP1	-0.294205	5.53986	0.0223052	27236	0	0	0	0.18053	0.213021	No DE	No DE
ARFIP2	0.532927	5.50837	0.00515482	23647	0	0	0	0.241055	0.417011	No DE	No DE
ARFRP1	0.640713	5.28725	0.000188238	10139	0	0	0	0.199518	0.361881	No DE	No DE
ARGLU1	0.439225	7.45503	1.49e-05	55082	0	0	0	0.0884873	0.21587	No DE	No DE
ARHGAP1	-0.0299849	7.09055	0.800092	392	0	0	0	0.127515	0.159143	No DE	No DE
ARHGAP10	-0.0590385	6.28196	0.715988	79658	0	0	0	0.16588	0.250848	No DE	No DE
ARHGAP11B	-0.210255	0.464414	0.452546	89839	0	0	0	0.296323	0.813802	DE	No DE
ARHGAP12	0.26162	6.67457	0.072074	94134	0	0	0	0.215674	0.263902	No DE	No DE
ARHGAP17	-0.00119977	6.36424	0.99268	55114	0	0	0	0.156961	0.128113	No DE	No DE
ARHGAP18	-0.875323	5.68103	1.73e-05	93663	0	0	0	0.254987	0.220788	No DE	No DE
ARHGAP19	0.809908	4.83983	3.24e-07	84986	0	0	0	0.162362	0.248889	No DE	No DE
ARHGAP21	-0.603099	7.93196	0.0033613	57584	0	0	0	0.224435	0.318791	No DE	No DE
ARHGAP22	0.0936652	2.78055	0.721812	58504	0	0	0	0.211526	0.545822	No DE	No DE
ARHGAP23	0.764214	6.50936	0.000925601	57636	0	0	0	0.240048	0.470321	No DE	No DE
ARHGAP24	-0.493425	5.00365	0.0247056	83478	0	0	0	0.187288	0.330312	DE	No DE
ARHGAP25	-0.0518241	4.49708	0.764825	9938	0	0	0	0.24654	0.217975	No DE	No DE
ARHGAP26	0.216255	6.77208	0.181329	23092	0	0	0	0.138769	0.620331	DE	No DE
ARHGAP27	0.229231	5.52719	0.103266	201176	0	0	0	0.209666	0.281506	No DE	No DE
ARHGAP30	-0.277353	5.08672	0.13533	257106	0	0	0	0.245218	0.331026	No DE	No DE
ARHGAP31	-0.798696	6.86391	0.00137069	57514	0	0	0	0.251467	0.372863	DE	No DE
ARHGAP32	0.687402	6.62663	0.000789925	9743	0	0	0	0.195357	0.551079	No DE	No DE
ARHGAP35	-0.0953205	7.85803	0.228133	2909	0	0	0	0.124048	0.131874	No DE	No DE
ARHGAP4	0.30514	5.5062	0.122587	393	0	0	0	0.230328	0.378511	No DE	No DE
ARHGAP42	-0.353115	5.1965	0.0814154	143872	0	0	0	0.260217	0.298902	No DE	No DE
ARHGAP44	1.11699	3.8959	1.78e-06	9912	0	0	0	0.134459	0.494972	DE	No DE
ARHGAP5	-0.14114	8.13864	0.377029	394	0	0	0	0.235155	0.189653	No DE	No DE
ARHGAP5-AS1	0.226029	1.47396	0.298349	84837	0	0	0	0.294752	0.389766	No DE	No DE
ARHGAP6	0.908417	4.79099	0.000168337	395	0	0	0	0.234561	0.269266	No DE	No DE
ARHGDIA	-0.0570694	7.40126	0.689395	396	0	0	0	0.160488	0.253975	No DE	No DE
ARHGDIB	0.0210744	6.49642	0.902686	397	0	0	0	0.192474	0.372296	No DE	No DE
ARHGEF1	0.525613	6.6687	0.00113526	9138	0	0	0	0.176353	0.342297	No DE	No DE
ARHGEF10	0.161196	6.58603	0.0926587	9639	0	0	0	0.13378	0.100354	No DE	No DE
ARHGEF10L	0.470424	6.51203	0.0088857	55160	0	0	0	0.222326	0.377653	No DE	No DE
ARHGEF11	-0.199583	6.87225	0.0361561	9826	0	0	0	0.081899	0.174717	No DE	No DE
ARHGEF12	-0.0176272	8.55381	0.850606	23365	0	0	0	0.125127	0.103022	No DE	No DE
ARHGEF15	-1.09252	5.25331	0.000344784	22899	0	0	0	0.250284	0.490307	DE	No DE
ARHGEF17	0.685334	7.35203	0.000189743	9828	0	0	0	0.215798	0.369161	No DE	No DE
ARHGEF18	0.371358	5.74629	0.0168176	23370	0	0	0	0.174935	0.376053	No DE	No DE
ARHGEF2	-0.272491	6.95866	0.00595999	9181	0	0	0	0.0991803	0.157354	No DE	No DE
ARHGEF25	1.9347	5.37293	1.5e-08	115557	0	0	0	0.254041	0.661697	No DE	No DE
ARHGEF26	0.261469	4.99339	0.228789	26084	0	0	0	0.246729	0.563798	No DE	No DE
ARHGEF28	0.197361	5.99054	0.0691484	64283	0	0	0	0.174313	0.157243	No DE	No DE
ARHGEF3	0.340349	5.44106	0.00446631	50650	0	0	0	0.122252	0.29606	No DE	No DE
ARHGEF37	0.699335	5.95352	0.00220257	389337	0	0	0	0.278411	0.47917	DE	No DE
ARHGEF39	0.375168	0.464674	0.279138	84904	0	0	0	0.293374	1.14775	DE	No DE
ARHGEF4	-0.267294	3.5623	0.177959	50649	0	0	0	0.241759	0.345659	No DE	No DE
ARHGEF40	-0.337155	7.19246	0.0585973	55701	0	0	0	0.190852	0.285445	No DE	No DE
ARHGEF6	-1.5493	7.35147	4.71e-07	9459	0	0	0	0.269619	0.386081	DE	No DE
ARHGEF7	-0.136979	7.16317	0.286178	8874	0	0	0	0.163939	0.165593	No DE	No DE
ARHGEF9	0.448554	5.26892	0.000167937	23229	0	0	0	0.12946	0.282181	No DE	No DE
ARID1A	0.142367	7.72271	0.0789823	8289	0	1	1	0.0759165	0.198858	No DE	No DE
ARID1B	0.259259	7.71508	0.000286049	57492	0	0	0	0.0597476	0.138351	No DE	No DE
ARID2	0.104678	6.7677	0.31697	196528	0	0	0	0.137083	0.176692	No DE	No DE
ARID3A	-0.347847	3.56811	0.0731725	1820	0	0	0	0.197177	0.404354	DE	No DE
ARID3B	0.445966	3.61191	0.000209367	10620	0	0	0	0.130858	0.221534	No DE	No DE
ARID4A	-0.326538	6.36928	0.0129202	5926	1	0	0	0.171762	0.15454	No DE	No DE
ARID4B	0.0995628	7.00453	0.331397	51742	0	0	0	0.128663	0.217311	No DE	No DE
ARID5B	0.240316	8.43441	0.0777222	84159	0	0	0	0.171838	0.161313	No DE	No DE
ARIH1	-0.216805	7.20077	0.0143467	25820	0	0	0	0.102054	0.114108	No DE	No DE
ARIH2	-0.0251871	6.31239	0.739182	10425	0	0	0	0.0715603	0.114751	No DE	No DE
ARL1	-0.32278	6.25659	0.00835334	400	0	0	0	0.15614	0.165769	No DE	No DE
ARL10	0.997564	3.71184	3.89e-06	285598	0	0	0	0.170435	0.487559	No DE	No DE
ARL11	-0.605549	1.32546	0.0112645	115761	1	0	0	0.279439	0.399907	No DE	No DE
ARL13B	0.114523	4.33072	0.371874	200894	0	0	0	0.154806	0.159977	No DE	No DE
ARL14EP	-0.465675	4.58036	0.000524774	120534	0	0	0	0.174845	0.166783	No DE	No DE
ARL15	-0.18204	4.68182	0.418386	54622	0	0	0	0.275167	0.274835	No DE	No DE
ARL16	0.340495	3.95198	0.0443512	339231	0	0	0	0.22304	0.231734	No DE	No DE
ARL2	-0.381442	3.15529	0.0279596	402	0	0	0	0.230953	0.221453	No DE	No DE
ARL2BP	-0.541813	5.515	0.0001253	23568	0	0	0	0.134844	0.204443	No DE	No DE
ARL3	0.391221	4.12383	0.00207858	403	0	0	0	0.15652	0.265508	No DE	No DE
ARL4C	0.489727	6.26895	0.00427517	10123	0	0	0	0.253385	0.223492	No DE	No DE
ARL5A	-0.903725	5.63039	4.17e-06	26225	0	0	0	0.212545	0.207953	No DE	No DE
ARL5B	-0.618327	4.89388	0.00107559	221079	0	0	0	0.23367	0.303788	No DE	No DE
ARL6	-0.130243	2.41028	0.520703	84100	0	0	0	0.233509	0.331399	No DE	No DE
ARL6IP1	-0.869873	6.8786	1.82e-07	23204	0	0	0	0.148527	0.194897	No DE	No DE
ARL6IP4	-0.0499779	6.14446	0.703897	51329	0	0	0	0.175864	0.238393	No DE	No DE
ARL6IP5	-1.20677	6.96782	1.86e-07	10550	0	0	0	0.200093	0.274077	No DE	No DE
ARL6IP6	-0.0888687	3.80557	0.305663	151188	0	0	0	0.120873	0.142628	No DE	No DE
ARL8A	-0.188487	5.33871	0.0722997	127829	0	0	0	0.108205	0.18717	No DE	No DE
ARL8B	-0.412672	6.28344	0.000431107	55207	0	0	0	0.132817	0.161399	No DE	No DE
ARMC1	-0.687638	5.01217	8.7e-05	55156	0	0	0	0.206483	0.185282	No DE	No DE
ARMC10	-0.219888	4.90134	0.0231549	83787	0	0	0	0.132614	0.166216	No DE	No DE
ARMC2	0.135289	3.6238	0.330025	84071	0	0	0	0.148579	0.196099	No DE	No DE
ARMC5	0.482005	3.92823	0.0129699	79798	0	0	0	0.214917	0.52172	No DE	No DE
ARMC6	0.00963414	4.10916	0.946004	93436	0	0	0	0.188699	0.253371	No DE	No DE
ARMC7	0.233144	3.24065	0.151263	79637	0	0	0	0.197883	0.316155	No DE	No DE
ARMC8	-0.183336	5.77873	0.122252	25852	0	0	0	0.139792	0.181856	No DE	No DE
ARMC9	1.30485	4.65742	1.91e-05	80210	0	0	0	0.20041	0.664115	DE	No DE
ARMCX1	0.112299	5.04456	0.163151	51309	0	0	0	0.124575	0.111397	No DE	No DE
ARMCX2	0.462872	4.97937	0.000625712	9823	0	0	0	0.0860574	0.373166	No DE	No DE
ARMCX3	-0.37501	6.55687	0.00022546	51566	0	0	0	0.128331	0.107404	No DE	No DE
ARMCX4	1.00353	5.87304	3.29e-09	100131755	0	0	0	0.119881	0.254157	No DE	No DE
ARMCX5	0.347428	3.74722	0.0101995	64860	0	0	0	0.182157	0.283998	No DE	No DE
ARMCX5-GPRASP2	0.118105	0.301642	0.561073	100528062	0	0	0	0.254986	0.290819	No DE	No DE
ARMCX6	0.219204	3.2588	0.129947	54470	0	0	0	0.207525	0.288496	No DE	No DE
ARNT	-0.0537114	6.93586	0.611641	405	0	0	0	0.097789	0.154869	No DE	No DE
ARNT2	1.12126	3.86406	0.00362307	9915	0	0	0	0.216483	0.893744	DE	No DE
ARPC1A	-0.14211	5.91233	0.0619012	10552	0	0	0	0.0964462	0.130402	No DE	No DE
ARPC1B	-0.351622	5.7253	0.0400602	10095	0	0	0	0.188794	0.289164	No DE	No DE
ARPC2	-0.535174	6.84675	8.09e-05	10109	0	0	0	0.155799	0.129424	No DE	No DE
ARPC3	-0.419945	5.94507	0.00365071	10094	0	0	0	0.191832	0.202642	No DE	No DE
ARPC4	-0.515104	5.64671	6.91e-06	10093	0	0	0	0.134736	0.162	No DE	No DE
ARPC5	-0.697234	6.24671	3.4e-05	10092	0	0	0	0.185069	0.205561	No DE	No DE
ARPC5L	-0.249287	3.94627	0.0153344	81873	0	0	0	0.119095	0.142187	No DE	No DE
ARPP19	-1.317	7.63891	2.47e-07	10776	0	0	0	0.220469	0.27858	No DE	No DE
ARRB1	-0.0839583	7.34691	0.541943	408	0	0	0	0.210527	0.194636	No DE	No DE
ARRB2	-0.367505	5.28084	0.0511775	409	0	0	0	0.152305	0.375465	No DE	No DE
ARRDC1	0.663293	4.78284	0.00311179	92714	0	0	0	0.278842	0.450931	No DE	No DE
ARRDC3	0.590308	8.23266	0.00683595	57561	0	0	0	0.283974	0.640774	DE	No DE
ARRDC3-AS1	0.543991	1.58291	0.00283432	100129716	0	0	0	0.189646	0.239308	No DE	No DE
ARRDC4	-0.291499	5.67117	0.141934	91947	0	0	0	0.293385	0.307579	No DE	No DE
ARSA	0.179398	5.60941	0.306248	410	0	0	0	0.246366	0.381618	No DE	No DE
ARSB	-0.847889	4.2628	3.71e-05	411	0	0	0	0.227164	0.258522	No DE	No DE
ARSK	-0.0420373	2.80145	0.839327	153642	0	0	0	0.2607	0.308275	No DE	No DE
ARV1	-0.677646	3.2787	0.000149884	64801	0	0	0	0.204703	0.318636	No DE	No DE
ARVCF	1.04094	5.14687	0.000737602	421	0	0	0	0.294345	0.777603	DE	No DE
ASAP1	-0.135332	6.82728	0.361133	50807	0	0	0	0.17463	0.198201	No DE	No DE
ASAP1-IT1	0.475627	2.40773	0.0208377	29065	0	0	0	0.200572	0.357857	No DE	No DE
ASAP2	-0.170906	6.42204	0.446699	8853	0	0	0	0.270245	0.326237	No DE	No DE
ASAP3	0.651658	5.87788	1.19e-05	55616	0	0	0	0.129254	0.318621	No DE	No DE
ASB1	0.313328	5.73317	0.0039951	51665	0	0	0	0.136291	0.16118	No DE	No DE
ASB16-AS1	0.573442	3.62775	0.000341989	339201	0	0	0	0.172947	0.283945	No DE	No DE
ASB3	0.482975	1.05922	0.0263866	51130	0	0	0	0.286233	0.33826	No DE	No DE
ASB6	0.207807	4.68589	0.124061	140459	0	0	0	0.158142	0.357855	No DE	No DE
ASB7	-0.331815	4.55171	0.00105771	140460	0	0	0	0.147473	0.198854	No DE	No DE
ASB8	-0.309227	4.88487	0.000534971	140461	0	0	0	0.11811	0.117173	No DE	No DE
ASB9	-0.48507	1.03294	0.0429084	140462	0	0	0	0.218227	0.35044	DE	No DE
ASCC1	-0.310814	4.49317	0.00104801	51008	0	0	0	0.0921814	0.146526	No DE	No DE
ASCC2	-0.286023	5.72099	0.000554188	84164	0	0	0	0.0794785	0.0707982	No DE	No DE
ASCC3	-0.0364122	6.69739	0.821895	10973	0	0	0	0.162783	0.43721	No DE	No DE
ASF1A	-0.333925	3.98933	0.0448017	25842	0	0	0	0.222945	0.265205	No DE	No DE
ASH1L	0.0884175	8.61126	0.284614	55870	0	0	0	0.0990017	0.147898	No DE	No DE
ASH1L-AS1	0.352488	1.91661	0.102494	645676	0	0	0	0.259712	0.455969	No DE	No DE
ASH2L	-0.321347	5.73442	0.000105605	9070	0	0	0	0.103712	0.0929682	No DE	No DE
ASL	0.249193	4.64182	0.0733466	435	0	0	0	0.191376	0.26465	No DE	No DE
ASNA1	-0.27337	4.67168	0.00452166	439	0	0	0	0.128054	0.115274	No DE	No DE
ASNS	0.659073	4.14909	0.000820078	440	0	0	0	0.176781	0.523645	DE	No DE
ASNSD1	-0.336363	5.23177	0.0109246	54529	0	0	0	0.184357	0.211141	No DE	No DE
ASPRV1	0.789831	2.10771	0.00184213	151516	0	0	0	0.287427	0.452629	No DE	No DE
ASPSCR1	0.305419	4.36613	0.112444	79058	0	0	0	0.283175	0.454159	No DE	No DE
ASS1	-1.57187	5.65539	7.31e-09	445	0	0	0	0.26507	0.232167	No DE	No DE
ASTE1	0.085768	3.45833	0.440597	28990	0	0	0	0.145617	0.168172	No DE	No DE
ASXL1	0.406964	7.34695	2.33e-06	171023	0	0	0	0.0839915	0.130983	No DE	No DE
ASXL2	-0.202435	6.56739	0.00833908	55252	0	0	0	0.0899351	0.0685246	No DE	No DE
ATAD1	-0.450908	5.88113	0.00189841	84896	0	0	0	0.187779	0.218295	No DE	No DE
ATAD2	0.104902	4.92412	0.521342	29028	1	0	0	0.233964	0.411463	No DE	No DE
ATAD2B	0.346387	6.3427	0.00243645	54454	0	0	0	0.128622	0.227178	No DE	No DE
ATAD3A	0.213482	3.93325	0.291303	55210	0	0	0	0.277725	0.495356	No DE	No DE
ATAD5	0.606703	3.47079	0.00794165	79915	0	0	0	0.204062	0.83329	DE	No DE
ATAT1	0.948991	3.9179	5.55e-06	79969	0	0	0	0.133482	0.555577	DE	No DE
ATE1	-0.209878	5.03696	0.0181036	11101	0	0	0	0.101727	0.107411	No DE	No DE
ATF1	0.0907399	4.30253	0.436444	466	0	0	0	0.145541	0.231715	No DE	No DE
ATF2	-0.413571	6.36697	0.0022177	1386	0	0	0	0.164803	0.169041	No DE	No DE
ATF4	-0.406009	7.62841	3.63e-06	468	0	0	0	0.0902808	0.0652737	No DE	No DE
ATF5	-0.218238	4.21403	0.175632	22809	0	0	0	0.208168	0.401929	No DE	No DE
ATF6	-0.181841	6.83156	0.0379253	22926	0	0	0	0.0805824	0.167259	No DE	No DE
ATF6B	0.444617	6.2846	0.000949809	1388	0	0	0	0.174325	0.264532	No DE	No DE
ATF7	-0.0674213	7.29188	0.419803	11016	0	0	0	0.0884222	0.111231	No DE	No DE
ATF7IP	-0.300365	7.41704	0.00397408	55729	0	0	0	0.125593	0.14028	No DE	No DE
ATF7IP2	-0.232644	3.30923	0.281019	80063	0	0	0	0.26762	0.308219	No DE	No DE
ATG10	0.0196919	3.4104	0.921423	83734	0	0	0	0.276538	0.212228	No DE	No DE
ATG12	-0.648013	5.38469	0.000204737	9140	0	0	0	0.196629	0.211411	No DE	No DE
ATG13	-0.0430607	6.37714	0.616677	9776	0	0	0	0.115708	0.0628006	No DE	No DE
ATG14	0.133693	5.73691	0.133902	22863	0	0	0	0.127286	0.14767	No DE	No DE
ATG16L1	0.375752	5.33375	0.0054785	55054	0	0	0	0.195198	0.265669	No DE	No DE
ATG16L2	0.674756	5.02963	0.000323292	89849	0	0	0	0.235581	0.366777	No DE	No DE
ATG2A	0.449249	5.86006	0.0057469	23130	0	0	0	0.224943	0.348282	No DE	No DE
ATG2B	0.224143	7.04476	0.0214409	55102	0	0	0	0.112985	0.211705	No DE	No DE
ATG3	-0.593288	5.01832	5.82e-05	64422	0	0	0	0.154232	0.198495	No DE	No DE
ATG4A	-0.790222	3.29214	3.11e-06	115201	0	0	0	0.18784	0.214576	No DE	No DE
ATG4B	0.550911	5.60493	0.000134362	23192	0	0	0	0.154813	0.30857	No DE	No DE
ATG4C	-0.533704	3.86784	0.00656449	84938	0	0	0	0.255268	0.206613	No DE	No DE
ATG4D	0.461602	3.72457	0.00769103	84971	0	0	0	0.246122	0.314264	No DE	No DE
ATG5	-0.305875	5.05219	0.0185913	9474	0	0	0	0.161763	0.2032	No DE	No DE
ATG7	-0.00979134	5.69951	0.922964	10533	0	0	0	0.103039	0.170778	No DE	No DE
ATG9A	-0.323051	5.76652	0.00250388	79065	0	0	0	0.132725	0.132244	No DE	No DE
ATIC	-0.262198	5.25964	0.0269873	471	0	0	0	0.17976	0.24975	No DE	No DE
ATL1	1.18213	4.02768	5.69e-06	51062	0	0	0	0.154432	0.714851	DE	No DE
ATL3	-0.870625	6.62027	1.77e-06	25923	0	0	0	0.132683	0.25719	No DE	No DE
ATM	0.0231445	7.7955	0.88439	472	1	1	1	0.20265	0.199255	No DE	No DE
ATMIN	-0.548455	6.00421	5.92e-05	23300	0	0	0	0.176829	0.12128	No DE	No DE
ATN1	0.103338	8.38078	0.344398	1822	0	0	0	0.125741	0.244115	No DE	No DE
ATOX1	-0.236128	4.00961	0.045228	475	0	0	0	0.170909	0.156807	No DE	No DE
ATP10A	-0.0202883	4.50316	0.924316	57194	0	0	0	0.266043	0.224805	No DE	No DE
ATP10D	0.366303	5.73217	0.000675576	57205	0	0	0	0.126558	0.190109	No DE	No DE
ATP11A	0.272974	6.42219	0.00582963	23250	0	0	0	0.131292	0.069701	No DE	No DE
ATP11B	-0.305777	6.90046	0.04296	23200	0	0	0	0.190314	0.20738	No DE	No DE
ATP11C	-0.427051	5.7259	0.0117403	286410	0	0	0	0.217939	0.204902	No DE	No DE
ATP13A1	0.583903	5.76641	0.000343128	57130	0	0	0	0.174602	0.366232	No DE	No DE
ATP13A2	-0.0845024	5.32081	0.554238	23400	0	0	0	0.174419	0.322977	No DE	No DE
ATP13A3	-1.19134	7.2242	1.8e-06	79572	0	0	0	0.250843	0.313027	No DE	No DE
ATP1A1	0.3768	8.37815	0.0433252	476	0	0	0	0.203053	0.475207	No DE	No DE
ATP1B3	-0.650654	5.46872	0.00128265	483	0	0	0	0.262124	0.232968	No DE	No DE
ATP2A1	0.922102	0.438113	0.000354587	487	0	0	0	0.221293	0.416458	No DE	No DE
ATP2A2	-0.249472	8.17671	0.00672376	488	0	0	0	0.118233	0.0834057	No DE	No DE
ATP2B1	-0.129345	6.74284	0.437261	490	0	0	0	0.225284	0.260824	No DE	No DE
ATP2B4	-1.24648	8.65483	5.63e-05	493	0	0	0	0.265661	0.41874	DE	No DE
ATP2C1	-0.547987	6.92789	2.9e-05	27032	0	0	0	0.139396	0.167687	No DE	No DE
ATP5A1	-0.855887	7.7757	1.24e-09	498	0	0	0	0.132251	0.15311	No DE	No DE
ATP5B	-1.06766	7.74642	1.45e-10	506	0	0	0	0.100399	0.119997	No DE	No DE
ATP5C1	-0.634214	5.98332	4.9e-05	509	0	0	0	0.179731	0.269954	No DE	No DE
ATP5D	-0.165917	5.0653	0.362423	513	0	0	0	0.264621	0.303034	No DE	No DE
ATP5F1	-0.861198	5.88754	1.32e-07	515	0	0	0	0.146337	0.24209	No DE	No DE
ATP5G1	-0.480439	3.85571	0.000488114	516	0	0	0	0.156599	0.314808	No DE	No DE
ATP5G2	-0.0419802	6.36795	0.773858	517	0	0	0	0.195769	0.359454	No DE	No DE
ATP5G3	-1.29105	5.57706	4.93e-10	518	0	0	0	0.163034	0.178025	No DE	No DE
ATP5H	-0.897721	5.42096	3.76e-08	10476	0	0	0	0.141274	0.176393	No DE	No DE
ATP5I	-0.486514	4.63246	0.000182675	521	0	0	0	0.171877	0.178801	No DE	No DE
ATP5J	-0.942786	5.05258	1.16e-06	522	0	0	0	0.17621	0.276155	No DE	No DE
ATP5J2	-0.634708	3.34814	0.000258233	9551	0	0	0	0.266996	0.230294	No DE	No DE
ATP5L	-0.66415	5.75955	3.85e-05	10632	0	0	0	0.21792	0.194618	No DE	No DE
ATP5O	-0.759987	5.74355	5.63e-08	539	0	0	0	0.129606	0.168119	No DE	No DE
ATP5S	-0.378098	3.65359	0.00475013	27109	0	0	0	0.210761	0.222905	No DE	No DE
ATP5SL	-0.317398	4.25646	0.00227587	55101	0	0	0	0.152377	0.165042	No DE	No DE
ATP6AP1	-0.0832635	6.02884	0.486203	537	0	0	0	0.168622	0.250597	No DE	No DE
ATP6AP1L	0.0233038	1.81217	0.907795	92270	0	0	0	0.232142	0.354904	No DE	No DE
ATP6AP2	-0.78235	6.43894	1.91e-06	10159	0	0	0	0.159968	0.20102	No DE	No DE
ATP6V0A1	0.236075	6.59958	0.00184337	535	0	0	0	0.0895791	0.101649	No DE	No DE
ATP6V0A2	0.153895	5.37996	0.103924	23545	0	0	0	0.128893	0.141424	No DE	No DE
ATP6V0B	-0.47951	4.86374	0.000286049	533	0	0	0	0.185513	0.219391	No DE	No DE
ATP6V0C	-0.407815	6.19231	0.000500187	527	0	0	0	0.104958	0.211067	No DE	No DE
ATP6V0D1	-0.329811	5.25188	0.0028359	9114	0	0	0	0.1519	0.143865	No DE	No DE
ATP6V0E1	-0.919249	5.57326	4.87e-08	8992	0	0	0	0.145099	0.180103	No DE	No DE
ATP6V0E2	-0.382983	4.41121	0.0288484	155066	0	0	0	0.293639	0.264018	No DE	No DE
ATP6V0E2-AS1	-0.253891	1.99357	0.160993	401431	0	0	0	0.195899	0.274259	No DE	No DE
ATP6V1A	-0.913685	6.37027	4.51e-07	523	0	0	0	0.190994	0.194125	No DE	No DE
ATP6V1B2	-0.537646	6.16693	0.000147699	526	0	0	0	0.135189	0.251512	No DE	No DE
ATP6V1C1	-0.399853	6.30099	0.00223952	528	0	0	0	0.147435	0.174465	No DE	No DE
ATP6V1D	-0.853155	5.03726	2.56e-07	51382	0	0	0	0.179293	0.178513	No DE	No DE
ATP6V1E1	-0.571686	5.75232	2.31e-05	529	0	0	0	0.107521	0.187598	No DE	No DE
ATP6V1E2	0.18684	1.27251	0.467764	90423	0	0	0	0.25248	0.549722	No DE	No DE
ATP6V1F	-0.604303	4.81696	3.51e-06	9296	0	0	0	0.131808	0.13857	No DE	No DE
ATP6V1G1	-0.0560538	5.54704	0.51364	9550	0	0	0	0.122636	0.215077	No DE	No DE
ATP6V1H	-0.279133	5.2501	0.000366697	51606	0	0	0	0.0868091	0.140306	No DE	No DE
ATP7A	0.0555945	5.70068	0.673975	538	0	0	0	0.225883	0.138	No DE	No DE
ATP7B	-0.200021	4.616	0.150315	540	0	0	0	0.24663	0.142354	No DE	No DE
ATP8B1	0.169052	5.8334	0.312452	5205	0	0	0	0.197514	0.478848	No DE	No DE
ATP8B2	1.02369	6.40743	1.72e-06	57198	0	0	0	0.173059	0.360246	No DE	No DE
ATP8B4	-0.772212	4.615	0.00280384	79895	0	0	0	0.297249	0.363997	No DE	No DE
ATP9A	-1.1512	7.68941	8.47e-08	10079	0	0	0	0.162994	0.241012	No DE	No DE
ATP9B	0.368395	5.92664	2.49e-06	374868	0	0	0	0.0586685	0.149377	No DE	No DE
ATPAF1	-1.08597	4.94959	1.1e-08	64756	0	0	0	0.158188	0.205814	No DE	No DE
ATPAF2	0.168384	3.50695	0.222496	91647	0	0	0	0.20477	0.248244	No DE	No DE
ATPIF1	0.0895373	4.6826	0.452488	93974	0	0	0	0.167617	0.272253	No DE	No DE
ATR	-0.114868	6.49164	0.447511	545	0	1	1	0.184753	0.333157	No DE	No DE
ATRAID	-0.468216	5.64171	8.02e-06	51374	0	0	0	0.123861	0.09325	No DE	No DE
ATRIP	0.314845	3.5526	0.0158691	84126	0	0	0	0.109074	0.361693	No DE	No DE
ATRN	-0.114597	7.05557	0.0524341	8455	0	0	0	0.0777515	0.0828297	No DE	No DE
ATRX	-0.372795	8.1689	0.0127653	546	0	0	0	0.196431	0.151984	No DE	No DE
ATXN1	0.483218	6.98485	3.82e-05	6310	0	0	0	0.0940239	0.201487	No DE	No DE
ATXN10	0.147278	6.24504	0.0532032	25814	0	0	0	0.0913788	0.214993	No DE	No DE
ATXN1L	-0.33545	6.94265	0.00288446	342371	0	0	0	0.111213	0.160049	No DE	No DE
ATXN2	-0.0602938	6.46028	0.571629	6311	0	0	0	0.131266	0.113091	No DE	No DE
ATXN2L	0.300668	7.14137	0.00184381	11273	0	0	0	0.0784587	0.24549	No DE	No DE
ATXN3	-0.0660708	6.32665	0.621465	4287	0	0	0	0.161635	0.161015	No DE	No DE
ATXN7	0.298879	6.72785	0.000294581	6314	0	0	0	0.112523	0.0938182	No DE	No DE
ATXN7L1	0.417008	5.07841	1.5e-05	222255	0	0	0	0.101006	0.171762	No DE	No DE
ATXN7L2	0.790205	2.64176	4.59e-05	127002	0	0	0	0.191067	0.349429	No DE	No DE
ATXN7L3	0.019992	5.72466	0.858715	56970	0	0	0	0.136846	0.23995	No DE	No DE
ATXN7L3B	0.177351	6.86593	0.0350362	552889	0	0	0	0.134769	0.200079	No DE	No DE
AUH	-0.0522924	4.65361	0.603117	549	0	0	0	0.131291	0.20285	No DE	No DE
AUP1	-0.281879	5.75658	0.00191317	550	0	0	0	0.12217	0.159835	No DE	No DE
AURKAIP1	-0.4678	4.9075	0.00266674	54998	0	0	0	0.211809	0.253793	No DE	No DE
AURKAPS1	0.364661	2.51261	0.0517443	6791	0	0	0	0.193887	0.379094	No DE	No DE
AUTS2	0.973899	7.06163	1.41e-05	26053	0	0	0	0.190475	0.504671	No DE	No DE
AVEN	-0.198981	3.61176	0.0695868	57099	0	0	0	0.105976	0.167306	No DE	No DE
AVL9	0.161207	5.33628	0.0450278	23080	0	0	0	0.107452	0.195895	No DE	No DE
AXIN1	0.422248	5.29525	0.0107123	8312	0	0	0	0.178306	0.424472	No DE	No DE
AXIN2	0.404416	5.24183	0.0502052	8313	1	0	0	0.275073	0.45097	No DE	No DE
AXL	0.23487	7.07963	0.121129	558	1	0	0	0.130758	0.252105	No DE	No DE
AZI2	-0.82917	5.86815	1.16e-05	64343	0	0	0	0.219263	0.213998	No DE	No DE
AZIN1	-0.515114	7.25897	6.27e-05	51582	0	0	0	0.14028	0.172353	No DE	No DE
B2M	-0.847664	9.72094	0.000113512	567	0	1	0	0.243631	0.315315	No DE	No DE
B3GALNT1	0.699188	4.16303	0.0002315	8706	0	0	0	0.146038	0.526228	DE	No DE
B3GALNT2	-0.363329	5.25803	0.00286554	148789	0	0	0	0.135068	0.254708	No DE	No DE
B3GALT4	-0.122334	3.08582	0.565225	8705	0	0	0	0.273417	0.291491	No DE	No DE
B3GALT6	0.4616	4.34896	0.00876995	126792	0	0	0	0.216821	0.44049	No DE	No DE
B3GAT3	0.418104	4.27784	0.0179208	26229	0	0	0	0.195229	0.463142	No DE	No DE
B3GNT2	-0.267187	5.17706	0.0179224	10678	0	0	0	0.168421	0.132885	No DE	No DE
B3GNT7	-0.413513	2.9808	0.0304433	93010	0	0	0	0.270267	0.266911	No DE	No DE
B3GNT8	0.594932	1.3483	0.0302974	374907	0	0	0	0.240583	0.559753	No DE	No DE
B3GNT9	0.927586	4.1043	1.76e-06	84752	0	0	0	0.175503	0.384282	No DE	No DE
B3GNTL1	0.519089	2.64791	0.0243676	146712	0	0	0	0.294185	0.366099	No DE	No DE
B4GALT1	-0.424312	7.5849	0.125116	2683	0	0	0	0.172801	1.40997	DE	No DE
B4GALT2	-0.437027	4.71737	0.00386289	8704	0	0	0	0.224746	0.188559	No DE	No DE
B4GALT3	-0.00480969	4.68649	0.973642	8703	0	0	0	0.178264	0.336886	No DE	No DE
B4GALT4	0.0949559	4.03506	0.358253	8702	0	0	0	0.125785	0.137211	No DE	No DE
B4GALT5	-0.569195	6.24591	1.72e-05	9334	0	0	0	0.113236	0.174898	No DE	No DE
B4GALT7	-0.110209	4.01025	0.417294	11285	0	0	0	0.205153	0.189058	No DE	No DE
B9D1	1.12128	3.00582	2.98e-05	27077	0	0	0	0.247867	0.496769	No DE	No DE
BABAM1	-0.0885919	5.20691	0.437261	29086	1	0	0	0.163114	0.158892	No DE	No DE
BACE1	-0.256914	5.92255	0.00212171	23621	0	0	0	0.0840325	0.0772782	No DE	No DE
BACE1-AS	-0.120142	2.29917	0.321073	100379571	0	0	0	0.13487	0.210057	No DE	No DE
BACE2	0.407922	5.50444	0.00799075	25825	0	0	0	0.149103	0.389257	No DE	No DE
BACH1	-0.0434139	6.45878	0.714523	571	1	0	0	0.166327	0.153686	No DE	No DE
BACH2	1.81233	4.96296	5.87e-08	60468	0	0	0	0.182713	0.670906	DE	No DE
BAD	-0.0637977	4.40143	0.70149	572	0	0	0	0.222318	0.274691	No DE	No DE
BAG1	-0.507185	5.52595	5.69e-05	573	1	0	0	0.157087	0.210465	No DE	No DE
BAG4	-0.980215	5.5688	2.62e-06	9530	0	0	0	0.217067	0.245274	No DE	No DE
BAG5	-0.454731	6.16643	4.46e-05	9529	0	0	0	0.115829	0.134969	No DE	No DE
BAG6	-0.00952907	7.39768	0.92935	7917	0	0	0	0.139343	0.165881	No DE	No DE
BAHCC1	0.891855	6.36151	5.51e-05	57597	0	0	0	0.231433	0.446923	No DE	No DE
BAHD1	0.146711	5.36096	0.280423	22893	0	0	0	0.191581	0.298262	No DE	No DE
BAIAP2-AS1	0.567957	4.53052	0.00448944	440465	0	0	0	0.239641	0.465625	No DE	No DE
BAIAP2L1	0.473783	4.44655	0.0083705	55971	0	0	0	0.150539	0.511883	DE	No DE
BAIAP2L2	0.277306	0.90697	0.231265	80115	0	0	0	0.285782	0.332886	No DE	No DE
BAK1	-0.0354677	3.47892	0.807969	578	0	0	0	0.192747	0.196484	No DE	No DE
BANF1	-0.0883311	4.8796	0.490582	8815	0	0	0	0.185033	0.255765	No DE	No DE
BANP	0.861213	4.35027	1.11e-06	54971	1	0	0	0.1677	0.302506	No DE	No DE
BAP1	0.0211949	6.18584	0.845946	8314	1	1	1	0.156339	0.153922	No DE	No DE
BARD1	0.535659	3.93838	0.00541537	580	1	0	0	0.204868	0.462089	No DE	No DE
BASP1	0.366557	4.16414	0.104451	10409	0	0	0	0.236191	0.532969	No DE	No DE
BAX	0.260702	3.92014	0.108525	581	0	0	0	0.176184	0.387899	No DE	No DE
BAZ1A	-0.352843	6.29079	0.00438349	11177	0	0	0	0.164642	0.220719	No DE	No DE
BAZ1B	-0.32528	7.44785	0.000489795	9031	0	0	0	0.0858068	0.0689737	No DE	No DE
BAZ2A	0.312152	7.92977	0.000227358	11176	0	0	0	0.109734	0.12447	No DE	No DE
BAZ2B	0.224558	7.78114	0.053932	29994	0	0	0	0.157354	0.238928	No DE	No DE
BBC3	0.430555	2.93072	0.120678	27113	0	0	0	0.293236	0.879862	No DE	No DE
BBIP1	-0.260535	3.71463	0.107991	92482	0	0	0	0.182585	0.260043	No DE	No DE
BBS1	0.787098	5.55657	2.01e-06	582	0	0	0	0.168481	0.322419	No DE	No DE
BBS10	-0.700361	4.53273	5.93e-05	79738	0	0	0	0.200491	0.261916	No DE	No DE
BBS12	-0.486254	2.77626	0.00404564	166379	0	0	0	0.250795	0.193966	No DE	No DE
BBS2	0.554192	5.92769	2.29e-05	583	0	0	0	0.137797	0.275142	No DE	No DE
BBS4	0.305032	4.57717	0.000909768	585	0	0	0	0.104682	0.176331	No DE	No DE
BBS5	0.28216	4.18335	0.0177559	129880	0	0	0	0.160507	0.257335	No DE	No DE
BBS7	0.0601417	4.31798	0.639773	55212	0	0	0	0.150736	0.163996	No DE	No DE
BBS9	0.495884	5.53386	2.4e-05	27241	0	0	0	0.133539	0.166473	No DE	No DE
BBX	-0.0646783	7.31279	0.562764	56987	0	0	0	0.172965	0.123713	No DE	No DE
BCAP29	-1.18775	5.77247	1.11e-05	55973	0	0	0	0.23258	0.358758	No DE	No DE
BCAP31	-1.29288	6.56551	3.14e-08	10134	0	0	0	0.187037	0.234119	No DE	No DE
BCAR1	0.259437	6.00499	0.130557	9564	1	0	0	0.205638	0.463571	No DE	No DE
BCAR3	-0.271107	5.43112	0.0763716	8412	1	0	0	0.165238	0.228375	No DE	No DE
BCAS2	-0.221421	4.54324	0.0886183	10286	1	0	0	0.179454	0.165356	No DE	No DE
BCAS3	0.0512608	5.41492	0.584404	54828	1	0	0	0.11049	0.186851	No DE	No DE
BCAT2	0.217187	4.21154	0.174816	587	0	0	0	0.195763	0.406495	No DE	No DE
BCCIP	-0.276247	4.95767	0.00958072	56647	0	0	0	0.131188	0.219863	No DE	No DE
BCDIN3D	0.0806309	2.73039	0.5297	144233	0	0	0	0.161791	0.280763	No DE	No DE
BCKDHA	-0.0135284	4.80681	0.916777	593	0	0	0	0.186985	0.160473	No DE	No DE
BCKDHB	-0.397966	5.12242	0.00179271	594	0	0	0	0.213718	0.206496	No DE	No DE
BCKDK	-0.267408	4.92075	0.0187772	10295	0	0	0	0.154926	0.231792	No DE	No DE
BCL10	-0.24331	4.80712	0.0431892	8915	0	0	0	0.181476	0.126864	No DE	No DE
BCL2	-0.399725	7.00152	0.0422972	596	1	1	0	0.174829	0.285688	No DE	No DE
BCL2L1	-0.0323578	6.18619	0.828995	598	0	0	0	0.226446	0.209205	No DE	No DE
BCL2L11	0.673791	5.80581	0.00020213	10018	0	0	0	0.182039	0.439438	No DE	No DE
BCL2L12	0.473076	2.80329	0.0120077	83596	1	0	0	0.198001	0.470688	No DE	No DE
BCL2L13	-0.819345	6.23023	2.08e-08	23786	0	0	0	0.0929732	0.152195	No DE	No DE
BCL2L15	0.394733	0.242972	0.14218	440603	0	0	0	0.25851	0.689945	No DE	No DE
BCL2L2	-0.798653	6.04314	8.75e-08	599	0	0	0	0.0975821	0.171699	No DE	No DE
BCL6	-0.289693	7.20589	0.136468	604	0	1	0	0.264893	0.26472	No DE	No DE
BCL7A	0.369684	4.70828	0.010324	605	0	0	0	0.181605	0.350724	No DE	No DE
BCL7B	-0.771503	4.60351	2.35e-05	9275	0	0	0	0.159076	0.226054	No DE	No DE
BCL7C	0.476744	4.73952	0.0102537	9274	0	0	0	0.261706	0.324202	No DE	No DE
BCL9	0.290747	5.23477	0.146614	607	0	0	0	0.212389	0.661053	No DE	No DE
BCL9L	-0.0540753	7.6766	0.648033	283149	0	0	0	0.135038	0.234892	No DE	No DE
BCLAF1	0.141142	8.0839	0.176582	9774	0	0	0	0.128767	0.242462	No DE	No DE
BCO2	0.459002	2.78218	0.0524956	83875	0	0	0	0.282852	0.30859	No DE	No DE
BCOR	0.132812	5.68356	0.332568	54880	0	1	0	0.159264	0.331576	No DE	No DE
BCORL1	0.201221	5.17021	0.12818	63035	0	0	0	0.139381	0.267502	No DE	No DE
BCR	-0.0487709	6.92267	0.801465	613	0	0	0	0.255448	0.399017	No DE	No DE
BCS1L	0.227782	3.95899	0.0731857	617	0	0	0	0.177072	0.28764	No DE	No DE
BDH2	0.281992	5.15343	0.0290587	56898	0	0	0	0.156151	0.318574	No DE	No DE
BDNF-AS	0.181766	2.25617	0.219317	497258	0	0	0	0.192155	0.262038	No DE	No DE
BDP1	0.080205	7.68285	0.514817	55814	0	0	0	0.202875	0.131592	No DE	No DE
BECN1	-0.302223	5.90259	0.00024801	8678	0	0	0	0.116906	0.0817993	No DE	No DE
BEND3	0.385308	2.95717	0.0455994	57673	0	0	0	0.140528	0.59443	DE	No DE
BEND5	1.03424	2.59557	1.65e-05	79656	0	0	0	0.227216	0.387491	No DE	No DE
BEND7	0.00231186	3.7283	0.989911	222389	0	0	0	0.215435	0.286252	No DE	No DE
BEST1	-0.240389	2.52624	0.341142	7439	0	0	0	0.299442	0.355857	No DE	No DE
BET1	-0.742229	4.03843	0.000201321	10282	0	0	0	0.237923	0.217723	No DE	No DE
BET1L	0.164458	5.95501	0.184888	51272	0	0	0	0.219008	0.178301	No DE	No DE
BEX4	0.324892	4.79302	0.011868	56271	0	0	0	0.21222	0.193901	No DE	No DE
BFAR	-0.445875	5.35895	2.2e-06	51283	0	0	0	0.0697513	0.152295	No DE	No DE
BFSP1	-0.384267	1.02619	0.0480922	631	0	0	0	0.223857	0.263657	No DE	No DE
BGN	0.971608	6.64786	0.000184032	633	0	0	0	0.299467	0.291423	No DE	No DE
BHLHB9	0.133753	3.61555	0.332862	80823	0	0	0	0.18819	0.186452	No DE	No DE
BHLHE40-AS1	0.791949	-0.195836	0.00825275	100507582	0	0	0	0.261656	0.550324	DE	No DE
BHLHE41	0.345196	6.56799	0.0536454	79365	0	0	0	0.214235	0.363277	No DE	No DE
BICC1	1.60512	6.0365	3.13e-09	80114	0	0	0	0.187474	0.343685	No DE	No DE
BICD1	0.846527	4.59611	1.25e-05	636	0	0	0	0.2397	0.223704	No DE	No DE
BICD2	-0.181456	6.15982	0.0787147	23299	0	0	0	0.0745655	0.184063	No DE	No DE
BID	-0.518475	3.91766	0.000101187	637	0	0	0	0.14692	0.19068	No DE	No DE
BIN1	-0.494184	5.91893	0.0148839	274	0	0	0	0.197198	0.356204	No DE	No DE
BIN3	0.422472	4.86411	0.00743422	55909	0	0	0	0.207412	0.332001	No DE	No DE
BIRC2	-0.224712	6.29363	0.116916	329	0	0	0	0.179678	0.187954	No DE	No DE
BIRC6	0.116636	8.72383	0.207955	57448	0	0	0	0.0962625	0.197172	No DE	No DE
BIVM	-0.194709	3.81801	0.229564	54841	0	0	0	0.201024	0.291764	No DE	No DE
BLCAP	-0.737161	6.41319	1.08e-06	10904	0	0	0	0.131506	0.178131	No DE	No DE
BLM	-0.0902293	1.59868	0.774016	641	0	0	0	0.297861	1.04498	DE	No DE
BLMH	-0.467372	4.59612	9.51e-05	642	0	0	0	0.105223	0.26831	No DE	No DE
BLOC1S1	-0.356677	2.31716	0.0206272	2647	0	0	0	0.191937	0.160133	No DE	No DE
BLOC1S2	-0.376156	4.17193	0.00756436	282991	0	0	0	0.186527	0.188684	No DE	No DE
BLOC1S3	-0.24838	3.61429	0.0452747	388552	0	0	0	0.194482	0.131878	No DE	No DE
BLOC1S4	0.210976	3.14479	0.194801	55330	0	0	0	0.224568	0.263363	No DE	No DE
BLOC1S6	-0.390032	5.9527	0.0029849	26258	0	0	0	0.165255	0.151885	No DE	No DE
BLVRA	-0.543826	4.88407	0.00321536	644	0	0	0	0.195598	0.270914	No DE	No DE
BLVRB	-0.624448	4.96908	0.00355335	645	0	0	0	0.189801	0.360293	DE	No DE
BLZF1	-0.290064	4.83691	0.0115808	8548	0	0	0	0.130172	0.202365	No DE	No DE
BMI1	1.12844	1.12456	0.000250864	648	1	0	0	0.240613	0.76463	No DE	No DE
BMP1	0.196715	5.44119	0.23373	649	0	0	0	0.238718	0.19943	No DE	No DE
BMPR1A	-0.151341	5.83326	0.161922	657	0	0	0	0.147495	0.175839	No DE	No DE
BMPR2	-0.679218	8.15502	6.55e-05	659	0	0	0	0.168605	0.249084	No DE	No DE
BMS1	-0.0184619	6.10968	0.831518	9790	0	0	0	0.0877478	0.186458	No DE	No DE
BMS1P4	0.258383	3.98032	0.0511867	729096	0	0	0	0.16924	0.348573	No DE	No DE
BNC2	0.109127	5.94784	0.628863	54796	0	0	0	0.215464	0.365012	DE	No DE
BNIP1	-0.0998186	2.4927	0.349908	662	0	0	0	0.111178	0.0922532	No DE	No DE
BNIP2	-0.61123	6.27135	0.000326431	663	0	0	0	0.184806	0.229533	No DE	No DE
BNIP3	-1.636	4.73835	5.65e-10	664	0	0	0	0.237766	0.269846	No DE	No DE
BNIP3L	-1.54973	7.24884	2.11e-07	665	0	0	0	0.23892	0.379549	DE	No DE
BOC	1.55293	7.08747	1.11e-08	91653	0	0	0	0.200848	0.448157	No DE	No DE
BOD1	-0.127735	5.15216	0.193886	91272	0	0	0	0.128562	0.177847	No DE	No DE
BOD1L1	0.129827	7.78849	0.211332	259282	0	0	0	0.150085	0.086072	No DE	No DE
BOLA1	-0.373371	2.76079	0.00349401	51027	0	0	0	0.20355	0.0977716	No DE	No DE
BOLA3	-0.590135	2.22138	0.00286554	388962	0	0	0	0.206845	0.363329	No DE	No DE
BOLA3-AS1	0.448652	2.88947	0.00432616	100507171	0	0	0	0.190276	0.187103	No DE	No DE
BOP1	0.166741	3.61327	0.457991	23246	0	0	0	0.278195	0.414298	No DE	No DE
BORA	-0.371011	2.11847	0.123285	79866	0	0	0	0.282689	0.492368	No DE	No DE
BPGM	-0.53728	3.46919	0.0019897	669	0	0	0	0.213531	0.246734	No DE	No DE
BPHL	-0.712841	4.18767	1.2e-06	670	0	0	0	0.13573	0.189982	No DE	No DE
BPNT1	-0.433602	4.09504	0.00291053	10380	0	0	0	0.205519	0.28723	No DE	No DE
BPTF	0.206321	8.32009	0.0279513	2186	0	0	0	0.128458	0.151079	No DE	No DE
BRAF	0.383477	5.91095	7.4e-06	673	0	1	1	0.103249	0.110353	No DE	No DE
BRAP	-0.348788	4.99885	0.00104717	8315	1	0	0	0.12916	0.151611	No DE	No DE
BRAT1	0.2632	5.41591	0.160377	221927	0	0	0	0.279831	0.38765	No DE	No DE
BRCA1	-0.376971	3.86452	0.021945	672	1	1	1	0.195727	0.368023	No DE	No DE
BRCA2	-0.0478996	3.59991	0.868707	675	1	1	1	0.280075	0.756159	DE	No DE
BRCC3	-0.337452	4.59158	0.0168176	79184	1	0	0	0.17417	0.313882	No DE	No DE
BRD1	0.480263	6.41307	0.000167946	23774	0	0	0	0.148735	0.275597	No DE	No DE
BRD2	0.156722	7.95009	0.0680445	6046	0	0	0	0.134791	0.148134	No DE	No DE
BRD3	-0.121061	6.4158	0.124231	8019	0	0	0	0.105099	0.166907	No DE	No DE
BRD4	0.269052	7.53998	0.0018335	23476	0	0	0	0.0681393	0.196449	No DE	No DE
BRD7	-0.140909	5.87416	0.0489029	29117	0	0	0	0.0630726	0.108669	No DE	No DE
BRD8	0.25243	5.88225	0.0257132	10902	0	0	0	0.138634	0.339843	No DE	No DE
BRD9	0.164907	5.65125	0.0957939	65980	0	0	0	0.11476	0.210254	No DE	No DE
BRE	0.199245	4.97519	0.00445631	9577	1	0	0	0.0557588	0.132333	No DE	No DE
BRF1	0.502178	5.71063	0.00395081	2972	0	0	0	0.228028	0.354068	No DE	No DE
BRF2	-0.352832	3.40892	0.0306323	55290	0	0	0	0.229938	0.23401	No DE	No DE
BRI3	-0.99872	5.54388	2.51e-07	25798	0	0	0	0.159823	0.243297	No DE	No DE
BRIX1	-0.317594	4.09231	0.0158258	55299	0	0	0	0.191963	0.203194	No DE	No DE
BRK1	-0.570088	6.25911	5.2e-07	55845	0	0	0	0.116612	0.1312	No DE	No DE
BRMS1	0.166347	4.29365	0.221845	25855	1	0	0	0.192548	0.307426	No DE	No DE
BRMS1L	-0.153857	3.53486	0.284248	84312	0	0	0	0.229968	0.122492	No DE	No DE
BROX	-0.421974	5.10396	0.00490805	148362	0	0	0	0.173402	0.253031	No DE	No DE
BRPF1	0.189612	5.12039	0.076287	7862	0	0	0	0.14234	0.254482	No DE	No DE
BRPF3	0.193865	6.35463	0.0807453	27154	0	0	0	0.149147	0.25978	No DE	No DE
BRWD1	0.0207473	8.13781	0.888283	54014	0	0	0	0.187822	0.264861	No DE	No DE
BRWD3	0.309069	6.36762	0.0126919	254065	0	0	0	0.172675	0.188511	No DE	No DE
BSCL2	0.663409	1.08062	0.0024847	26580	0	0	0	0.264609	0.363406	No DE	No DE
BSDC1	0.13079	6.69047	0.228167	55108	0	0	0	0.185287	0.144367	No DE	No DE
BSG	-0.437328	7.61691	0.00100133	682	1	0	0	0.168018	0.177134	No DE	No DE
BTAF1	0.42453	7.34062	0.0013293	9044	0	0	0	0.157317	0.312112	No DE	No DE
BTBD1	-0.838004	5.86564	4.93e-07	53339	0	0	0	0.169735	0.183816	No DE	No DE
BTBD10	-0.234742	4.77271	0.0131188	84280	0	0	0	0.102621	0.12568	No DE	No DE
BTBD2	0.285586	6.2347	0.0306476	55643	0	0	0	0.182438	0.24767	No DE	No DE
BTBD3	0.0171316	5.60294	0.922221	22903	0	0	0	0.212125	0.431184	No DE	No DE
BTBD6	-1.22679	5.44859	8.56e-07	90135	0	0	0	0.217274	0.345965	No DE	No DE
BTBD7	-0.147277	6.49844	0.176475	55727	0	0	0	0.170363	0.125226	No DE	No DE
BTBD8	-0.312484	2.59162	0.0577973	284697	0	0	0	0.203118	0.287661	No DE	No DE
BTBD9	0.391365	5.53486	6.17e-05	114781	0	0	0	0.0904687	0.169399	No DE	No DE
BTD	-1.25564	4.88581	1.71e-07	686	0	0	0	0.157193	0.310663	No DE	No DE
BTF3	0.0884167	7.86765	0.472598	689	0	0	0	0.180312	0.359771	No DE	No DE
BTF3L4	-0.654216	5.66575	2.29e-05	91408	0	0	0	0.164905	0.207903	No DE	No DE
BTG1	-0.145241	7.68119	0.309174	694	0	0	0	0.228264	0.155212	No DE	No DE
BTG3	-0.0220632	4.12212	0.891624	10950	0	0	0	0.196555	0.201916	No DE	No DE
BTN2A1	0.163834	5.26734	0.0281863	11120	0	0	0	0.0993224	0.134939	No DE	No DE
BTN2A2	0.317445	4.07048	0.0533096	10385	0	0	0	0.206996	0.442877	No DE	No DE
BTN2A3P	0.251864	2.56311	0.101478	54718	0	0	0	0.220708	0.276623	No DE	No DE
BTN3A1	0.0661385	5.83789	0.631447	11119	0	0	0	0.179343	0.220095	No DE	No DE
BTN3A3	-0.443814	5.13648	0.00209934	10384	0	0	0	0.15176	0.251054	No DE	No DE
BTRC	0.208196	5.64176	0.0214605	8945	0	0	0	0.104406	0.228271	No DE	No DE
BUB3	-0.266712	5.76357	0.0216857	9184	0	0	0	0.153648	0.248508	No DE	No DE
BUD13	0.250257	4.43933	0.00843604	84811	0	0	0	0.138794	0.141496	No DE	No DE
BUD31	-0.350507	4.40058	7.07e-05	8896	0	0	0	0.106523	0.0779165	No DE	No DE
BYSL	-0.257041	3.08808	0.0495083	705	0	0	0	0.168284	0.30117	No DE	No DE
BZW1	-0.337177	6.60744	0.0171145	9689	0	0	0	0.227577	0.155827	No DE	No DE
BZW2	-0.00460817	5.09802	0.980686	28969	0	0	0	0.168484	0.605189	No DE	No DE
C10orf11	-0.507517	2.50111	0.0181454	83938	0	0	0	0.283508	0.276385	No DE	No DE
C10orf113	1.46688	1.96797	0.000329455	387638	0	0	0	0.289559	0.739487	DE	No DE
C10orf25	-0.732708	1.06111	0.00209345	220979	0	0	0	0.265239	0.364571	No DE	No DE
C10orf76	-0.0510171	5.60859	0.486301	79591	0	0	0	0.0885628	0.101976	No DE	No DE
C10orf88	-0.0968122	3.37427	0.368987	80007	0	0	0	0.13793	0.149075	No DE	No DE
C11orf24	-0.195307	4.5362	0.144802	53838	0	0	0	0.198876	0.179299	No DE	No DE
C11orf45	-0.146494	1.34527	0.56053	219833	0	0	0	0.286049	0.442257	No DE	No DE
C11orf49	0.926938	4.06126	3.22e-06	79096	0	0	0	0.178675	0.393439	No DE	No DE
C11orf54	-0.352873	4.9011	0.00424455	28970	0	0	0	0.188967	0.188855	No DE	No DE
C11orf57	-0.282328	5.04422	0.0115239	55216	0	0	0	0.148373	0.26023	No DE	No DE
C11orf58	-0.292847	6.94006	0.00125208	10944	0	0	0	0.121907	0.117417	No DE	No DE
C11orf63	-0.591402	4.29561	0.00235253	79864	0	0	0	0.164919	0.300733	No DE	No DE
C11orf65	-0.0314086	0.281488	0.89613	160140	0	0	0	0.247467	0.406083	No DE	No DE
C11orf68	0.138067	4.61402	0.238641	83638	0	0	0	0.176741	0.15069	No DE	No DE
C11orf70	0.118031	1.6265	0.587606	85016	0	0	0	0.23365	0.355526	No DE	No DE
C11orf71	-0.768956	3.13975	4.74e-06	54494	0	0	0	0.226285	0.196362	No DE	No DE
C11orf74	-0.615987	2.87654	0.000211851	119710	0	0	0	0.149508	0.264826	No DE	No DE
C11orf80	1.0277	4.1123	4.18e-05	79703	0	0	0	0.241221	0.538437	DE	No DE
C11orf84	0.309746	3.37512	0.0707791	144097	0	0	0	0.222772	0.436099	No DE	No DE
C11orf95	0.325393	5.56522	0.00961461	65998	0	0	0	0.13483	0.301864	No DE	No DE
C12orf10	0.0571285	4.31949	0.676893	60314	0	0	0	0.202315	0.201316	No DE	No DE
C12orf29	-0.252245	3.94036	0.096102	91298	0	0	0	0.220889	0.273711	No DE	No DE
C12orf4	-0.417079	4.53674	0.00667247	57102	0	0	0	0.161597	0.233367	No DE	No DE
C12orf43	0.0915787	3.63391	0.462162	64897	0	0	0	0.147618	0.214839	No DE	No DE
C12orf45	-0.302221	2.69998	0.0917848	121053	0	0	0	0.259032	0.307744	No DE	No DE
C12orf49	-0.295764	4.44474	0.0123527	79794	0	0	0	0.180687	0.220001	No DE	No DE
C12orf57	0.770805	5.65907	0.000370589	113246	0	0	0	0.266133	0.370979	No DE	No DE
C12orf65	0.266415	3.07024	0.0527002	91574	0	0	0	0.171455	0.196326	No DE	No DE
C12orf66	0.0517397	3.17386	0.706174	144577	0	0	0	0.146594	0.311859	No DE	No DE
C12orf73	0.121079	2.04971	0.512067	728568	0	0	0	0.226796	0.429821	No DE	No DE
C12orf75	1.58459	3.4105	3.92e-07	387882	0	0	0	0.268691	0.373024	No DE	No DE
C12orf76	0.418967	2.3967	0.022896	400073	0	0	0	0.239035	0.348203	No DE	No DE
C14orf1	0.0826454	3.98433	0.522845	11161	0	0	0	0.207767	0.236188	No DE	No DE
C14orf119	-0.511277	4.31611	2.32e-05	55017	0	0	0	0.13792	0.176923	No DE	No DE
C14orf132	1.25415	5.61906	9.39e-07	56967	0	0	0	0.226947	0.398165	No DE	No DE
C14orf159	-0.0970398	5.76278	0.351284	80017	0	0	0	0.0927728	0.298086	No DE	No DE
C14orf166	-0.394177	5.52237	0.000495922	51637	0	0	0	0.105832	0.176859	No DE	No DE
C14orf37	0.68565	3.52695	3.54e-05	145407	0	0	0	0.150669	0.170243	No DE	No DE
C14orf79	0.644955	3.26914	0.0135076	122616	0	0	0	0.277123	0.557285	No DE	No DE
C14orf93	0.23394	3.14487	0.0845485	60686	0	0	0	0.195259	0.254434	No DE	No DE
C15orf39	0.0607778	5.49643	0.67237	56905	0	0	0	0.217772	0.22034	No DE	No DE
C15orf40	-0.155186	3.59646	0.228192	123207	0	0	0	0.191656	0.236796	No DE	No DE
C15orf41	0.647117	2.9198	0.00137069	84529	0	0	0	0.21387	0.370801	No DE	No DE
C15orf52	1.19652	5.64146	0.00058938	388115	0	0	0	0.247141	0.918719	DE	No DE
C15orf57	0.00770406	4.01854	0.962749	90416	0	0	0	0.195887	0.169446	No DE	No DE
C15orf61	0.195153	2.1929	0.260961	145853	0	0	0	0.254866	0.246545	No DE	No DE
C16orf45	-0.156267	4.59154	0.459973	89927	0	0	0	0.200811	0.291368	No DE	No DE
C16orf52	-0.462645	4.52684	0.00847635	730094	0	0	0	0.240184	0.220116	No DE	No DE
C16orf58	0.470385	6.19776	0.00330782	64755	0	0	0	0.216058	0.32785	No DE	No DE
C16orf62	-0.153418	6.0718	0.0230762	57020	0	0	0	0.0525533	0.0891274	No DE	No DE
C16orf70	0.338962	4.47963	0.000327863	80262	0	0	0	0.133381	0.146663	No DE	No DE
C16orf72	-0.465846	6.32848	8.66e-06	29035	0	0	0	0.111762	0.0971544	No DE	No DE
C16orf86	0.360067	1.84569	0.124605	388284	0	0	0	0.268793	0.366172	No DE	No DE
C16orf87	-0.621243	2.17085	0.00234042	388272	0	0	0	0.236694	0.312816	No DE	No DE
C16orf91	-0.176626	2.26813	0.286923	283951	0	0	0	0.226327	0.34663	No DE	No DE
C16orf95	-0.224095	0.607457	0.289276	100506581	0	0	0	0.25238	0.339128	No DE	No DE
C17orf51	-0.329135	4.35355	0.0290149	339263	0	0	0	0.180838	0.222848	No DE	No DE
C17orf53	-0.023333	1.40308	0.909575	78995	0	0	0	0.205887	0.372147	No DE	No DE
C17orf62	0.387892	5.50317	0.00859908	79415	0	0	0	0.176884	0.312337	No DE	No DE
C17orf67	0.913699	2.60357	4.58e-07	339210	0	0	0	0.127221	0.302331	No DE	No DE
C17orf75	0.431985	4.0754	0.000370514	64149	0	0	0	0.160418	0.231134	No DE	No DE
C17orf80	-0.262484	4.75775	0.0321754	55028	0	0	0	0.163547	0.208005	No DE	No DE
C18orf21	-0.217889	3.18587	0.124765	83608	0	0	0	0.188431	0.333514	No DE	No DE
C18orf25	-0.00344188	5.71494	0.973445	147339	0	0	0	0.136155	0.0821144	No DE	No DE
C18orf54	-0.345341	2.65154	0.128711	162681	0	0	0	0.295968	0.212687	No DE	No DE
C18orf8	-0.0426153	4.38946	0.644077	29919	0	0	0	0.102337	0.131016	No DE	No DE
C19orf12	-1.62731	5.60092	4.36e-08	83636	0	0	0	0.299904	0.369659	No DE	No DE
C19orf18	0.37555	2.0077	0.0529023	147685	0	0	0	0.257906	0.338743	No DE	No DE
C19orf24	-0.236176	3.47724	0.150139	55009	0	0	0	0.24738	0.253875	No DE	No DE
C19orf25	0.6895	4.0713	0.00118902	148223	0	0	0	0.27349	0.45016	No DE	No DE
C19orf43	0.149485	6.13391	0.264652	79002	0	0	0	0.145613	0.273623	No DE	No DE
C19orf44	0.629928	3.517	3.3e-05	84167	0	0	0	0.136893	0.255854	No DE	No DE
C19orf47	0.57237	3.98053	0.00135881	126526	0	0	0	0.227447	0.402273	No DE	No DE
C19orf48	0.605956	3.85578	0.0421357	84798	0	0	0	0.273242	0.939774	DE	No DE
C19orf53	-0.309327	4.39338	0.00093149	28974	0	0	0	0.0885611	0.147066	No DE	No DE
C19orf54	-0.382093	3.21621	0.00743394	284325	0	0	0	0.155225	0.354336	No DE	No DE
C19orf66	0.490138	4.97377	2.71e-05	55337	0	0	0	0.144107	0.149858	No DE	No DE
C19orf70	-0.389755	3.96994	0.0113261	125988	0	0	0	0.227347	0.205641	No DE	No DE
C1D	-0.391981	3.33225	0.0133307	10438	0	0	0	0.223925	0.215868	No DE	No DE
C1GALT1	-0.930111	5.11264	0.000250039	56913	0	0	0	0.287915	0.544465	No DE	No DE
C1GALT1C1	-0.60639	3.98585	0.000193891	29071	0	0	0	0.20242	0.208841	No DE	No DE
C1orf109	-0.103466	3.94188	0.427964	54955	0	0	0	0.191417	0.253753	No DE	No DE
C1orf112	0.0919779	3.57424	0.479796	55732	0	0	0	0.136942	0.334529	No DE	No DE
C1orf115	-0.961401	6.15002	6.57e-06	79762	0	0	0	0.245997	0.251948	No DE	No DE
C1orf122	-0.547673	4.14117	0.0025223	127687	0	0	0	0.291669	0.233844	No DE	No DE
C1orf123	-0.329495	4.62971	0.00329556	54987	0	0	0	0.137653	0.133434	No DE	No DE
C1orf131	-0.231717	2.97513	0.0575936	128061	0	0	0	0.157847	0.226873	No DE	No DE
C1orf159	0.97382	3.71373	0.000164769	54991	0	0	0	0.287925	0.449181	No DE	No DE
C1orf162	-0.383318	2.75617	0.102792	128346	0	0	0	0.271635	0.469032	No DE	No DE
C1orf174	0.0373877	4.03932	0.760973	339448	0	0	0	0.176522	0.164465	No DE	No DE
C1orf198	-1.0133	7.41833	1.13e-05	84886	0	0	0	0.24377	0.315242	No DE	No DE
C1orf204	0.492001	1.92322	0.0158452	284677	0	0	0	0.243642	0.412241	No DE	No DE
C1orf21	0.804656	7.11106	1.8e-05	81563	0	0	0	0.24706	0.288744	No DE	No DE
C1orf216	-0.491441	3.87098	0.000955155	127703	0	0	0	0.137085	0.200607	No DE	No DE
C1orf220	1.16563	1.62224	0.000533696	400798	0	0	0	0.2175	0.847484	DE	No DE
C1orf226	0.761115	5.08335	0.0081258	400793	0	0	0	0.286475	0.577281	No DE	No DE
C1orf228	0.842534	1.16267	0.00102519	339541	0	0	0	0.250016	0.515262	DE	No DE
C1orf27	-0.365936	5.44081	0.0146583	54953	0	0	0	0.20147	0.232904	No DE	No DE
C1orf35	0.500881	3.87	0.0178156	79169	0	0	0	0.25502	0.422512	No DE	No DE
C1orf43	-0.859379	6.50617	4.03e-09	25912	0	0	0	0.117252	0.161824	No DE	No DE
C1orf50	-0.288354	2.85692	0.0252144	79078	0	0	0	0.145569	0.18642	No DE	No DE
C1orf52	-0.0204613	4.34744	0.875545	148423	0	0	0	0.165321	0.172208	No DE	No DE
C1orf54	-0.437105	2.15614	0.0361743	79630	0	0	0	0.228039	0.353512	No DE	No DE
C1orf56	-0.428605	2.22271	0.0130445	54964	0	0	0	0.175414	0.329714	No DE	No DE
C1QBP	-0.235639	5.23265	0.0845235	708	0	0	0	0.152854	0.383659	No DE	No DE
C1QTNF3	1.07723	2.81285	0.000298399	114899	0	0	0	0.252356	0.660606	DE	No DE
C1QTNF6	0.755617	3.29782	0.000107589	114904	0	0	0	0.19467	0.345904	No DE	No DE
C1R	1.31201	8.50656	3.78e-05	715	0	0	0	0.265209	0.505445	No DE	No DE
C1RL	0.533285	6.35646	8.04e-05	51279	0	0	0	0.130203	0.284285	No DE	No DE
C1RL-AS1	1.83968	4.76654	2.28e-08	283314	0	0	0	0.218799	0.439277	DE	No DE
C1S	0.778365	9.04486	0.00373852	716	0	0	0	0.227643	0.450515	No DE	No DE
C20orf194	-0.14197	6.72233	0.181879	25943	0	0	0	0.0607449	0.19271	No DE	No DE
C20orf196	0.388806	1.52797	0.045262	149840	0	0	0	0.232041	0.267485	No DE	No DE
C20orf27	-0.693858	4.12091	0.000192376	54976	0	0	0	0.222398	0.244965	No DE	No DE
C20orf96	0.590459	3.58977	0.00420136	140680	0	0	0	0.268567	0.410627	No DE	No DE
C21orf33	-0.194555	6.08284	0.0717419	8209	0	0	0	0.159429	0.169614	No DE	No DE
C21orf58	0.784436	2.67401	0.0031983	54058	0	0	0	0.274518	0.692572	No DE	No DE
C21orf59	0.148038	4.65947	0.0443195	56683	0	0	0	0.104445	0.145799	No DE	No DE
C22orf29	0.580179	5.33066	0.00225623	79680	0	0	0	0.204086	0.517753	No DE	No DE
C22orf39	-0.596371	4.53627	2.76e-05	128977	0	0	0	0.12024	0.206866	No DE	No DE
C22orf46	-0.327564	4.99977	0.00952958	79640	0	0	0	0.182216	0.0908039	No DE	No DE
C2CD2	-1.7011	6.66265	8.54e-09	25966	0	0	0	0.294943	0.294997	No DE	No DE
C2CD2L	0.0132742	4.06923	0.928615	9854	0	0	0	0.175418	0.257883	No DE	No DE
C2CD3	0.459602	5.68197	2.04e-05	26005	0	0	0	0.0984552	0.195136	No DE	No DE
C2CD5	0.172717	6.3675	0.0825926	9847	0	0	0	0.119346	0.209525	No DE	No DE
C2orf27A	0.912784	1.98658	0.00666684	29798	0	0	0	0.272364	0.461297	No DE	No DE
C2orf42	0.0812435	3.69828	0.382826	54980	0	0	0	0.121772	0.168887	No DE	No DE
C2orf49	0.0696879	3.68537	0.59728	79074	0	0	0	0.146847	0.24042	No DE	No DE
C2orf68	0.24374	5.56212	0.0100483	388969	0	0	0	0.152829	0.175844	No DE	No DE
C2orf69	-0.905025	4.30311	1.04e-06	205327	0	0	0	0.19301	0.222831	No DE	No DE
C2orf74	-0.471109	3.50167	0.0223755	339804	0	0	0	0.258363	0.362204	No DE	No DE
C2orf76	-0.300624	2.54161	0.0527669	130355	0	0	0	0.204212	0.158762	No DE	No DE
C3orf18	0.125259	3.47102	0.39521	51161	0	0	0	0.184633	0.18286	No DE	No DE
C3orf33	0.21859	2.32116	0.160059	285315	0	0	0	0.185531	0.294791	No DE	No DE
C3orf35	0.938968	2.16466	0.000319499	339883	0	0	0	0.204586	0.722144	DE	No DE
C3orf38	-0.298769	4.4577	0.0243921	285237	0	0	0	0.201115	0.135924	No DE	No DE
C3orf58	-0.330688	5.61565	0.0868077	205428	0	0	0	0.292111	0.415841	No DE	No DE
C3orf62	0.176905	3.22758	0.215426	375341	0	0	0	0.184258	0.189981	No DE	No DE
C3orf70	-0.381103	3.08312	0.0854711	285382	0	0	0	0.255807	0.374251	No DE	No DE
C4orf3	-0.63531	6.57866	0.000306452	401152	0	0	0	0.193618	0.239444	No DE	No DE
C4orf33	-0.21857	3.1137	0.208348	132321	0	0	0	0.269286	0.247758	No DE	No DE
C4orf46	-0.416097	2.6112	0.0242463	201725	0	0	0	0.26452	0.247902	No DE	No DE
C5	-0.232917	4.10279	0.188353	727	0	0	0	0.233573	0.369011	No DE	No DE
C5orf15	-0.520698	5.56832	0.00359184	56951	0	0	0	0.247997	0.171519	No DE	No DE
C5orf22	-0.534678	4.40524	6.48e-05	55322	0	0	0	0.136945	0.209317	No DE	No DE
C5orf24	-0.66113	5.83214	6.99e-05	134553	0	0	0	0.198313	0.167889	No DE	No DE
C5orf30	-1.44158	3.96616	1.82e-07	90355	0	0	0	0.279651	0.357174	No DE	No DE
C5orf42	0.214409	6.95219	0.0961464	65250	0	0	0	0.170926	0.235504	No DE	No DE
C5orf51	-0.758147	5.66605	1.08e-05	285636	0	0	0	0.196194	0.166977	No DE	No DE
C5orf56	0.205128	3.44366	0.196526	441108	0	0	0	0.231752	0.146015	No DE	No DE
C5orf63	0.274688	3.40067	0.070255	401207	0	0	0	0.168518	0.431285	No DE	No DE
C6orf1	0.0827183	2.91817	0.680422	221491	0	0	0	0.233762	0.395184	No DE	No DE
C6orf106	-0.857695	6.96595	1.24e-07	64771	0	0	0	0.0912326	0.209996	No DE	No DE
C6orf120	-0.747185	5.458	3.46e-07	387263	0	0	0	0.150702	0.156687	No DE	No DE
C6orf132	1.47129	4.95537	0.000514544	647024	0	0	0	0.280846	0.884179	DE	No DE
C6orf136	0.179786	3.01542	0.12316	221545	0	0	0	0.17652	0.135898	No DE	No DE
C6orf163	0.440933	2.69615	0.0426556	206412	0	0	0	0.20345	0.649679	No DE	No DE
C6orf203	-0.406245	3.26341	0.00701606	51250	0	0	0	0.197017	0.163772	No DE	No DE
C6orf226	-0.285486	1.21241	0.215025	441150	0	0	0	0.266312	0.345367	No DE	No DE
C6orf47	0.10893	4.67684	0.431799	57827	0	0	0	0.147846	0.348731	No DE	No DE
C6orf48	0.0269352	5.55752	0.828447	50854	0	0	0	0.169061	0.252469	No DE	No DE
C6orf62	-0.742739	7.06166	3.96e-06	81688	0	0	0	0.190791	0.134838	No DE	No DE
C6orf89	-0.235437	7.19132	0.00484625	221477	0	0	0	0.0876333	0.10142	No DE	No DE
C7orf13	0.143259	2.41331	0.356791	129790	0	0	0	0.219012	0.175968	No DE	No DE
C7orf25	-0.582554	3.40402	8.83e-05	79020	0	0	0	0.171341	0.141174	No DE	No DE
C7orf26	0.265123	4.72973	0.0216246	79034	0	0	0	0.159356	0.230327	No DE	No DE
C7orf43	0.508834	3.93764	0.00720731	55262	0	0	0	0.216967	0.428263	No DE	No DE
C7orf49	-0.0330034	4.52435	0.74468	78996	0	0	0	0.119782	0.221828	No DE	No DE
C7orf50	0.423792	4.80531	0.0300543	84310	0	0	0	0.278434	0.461063	No DE	No DE
C7orf73	-0.36279	4.91321	0.0119506	647087	0	0	0	0.189828	0.217527	No DE	No DE
C8orf33	-0.470258	5.03194	1.66e-05	65265	0	0	0	0.150447	0.100969	No DE	No DE
C8orf37	0.44027	2.75698	0.00381265	157657	0	0	0	0.171586	0.32497	No DE	No DE
C8orf58	0.440548	3.69602	0.00548367	541565	0	0	0	0.236908	0.268115	No DE	No DE
C8orf59	-0.461515	4.33676	0.00478316	401466	0	0	0	0.224259	0.267435	No DE	No DE
C8orf76	-0.320005	0.919613	0.112073	84933	0	0	0	0.230161	0.313306	No DE	No DE
C8orf82	0.586183	4.62278	0.00441347	414919	0	0	0	0.271857	0.407598	No DE	No DE
C9orf3	0.729697	5.46461	8.54e-06	84909	0	0	0	0.13353	0.423125	No DE	No DE
C9orf40	-0.420936	2.73304	0.00181839	55071	0	0	0	0.163154	0.17626	No DE	No DE
C9orf64	-0.358504	3.78984	0.0382665	84267	0	0	0	0.163254	0.29101	No DE	No DE
C9orf72	-0.681193	4.80293	0.000472986	203228	0	0	0	0.24194	0.223399	No DE	No DE
C9orf78	-0.190973	5.37602	0.0420739	51759	0	0	0	0.143645	0.117587	No DE	No DE
C9orf85	-0.0467088	2.96446	0.791141	138241	0	0	0	0.203823	0.410045	No DE	No DE
CA11	1.34943	3.27344	6.03e-05	770	0	0	0	0.263066	0.620208	No DE	No DE
CA13	0.911153	3.41712	0.00317078	377677	0	0	0	0.275989	0.867027	DE	No DE
CA5B	0.320305	4.84138	0.0120992	11238	0	0	0	0.174956	0.157594	No DE	No DE
CA5BP1	0.39572	3.15869	0.00707763	340591	0	0	0	0.150312	0.298489	No DE	No DE
CAAP1	-0.0174386	4.17564	0.901791	79886	0	0	0	0.216446	0.200904	No DE	No DE
CAB39	-0.719592	6.64993	3.81e-06	51719	0	0	0	0.135488	0.187678	No DE	No DE
CAB39L	-0.030737	5.84048	0.883056	81617	0	0	0	0.184036	0.5193	No DE	No DE
CABIN1	0.652307	6.97066	3.67e-05	23523	0	0	0	0.149126	0.355451	No DE	No DE
CABLES1	-0.814091	5.6232	5.76e-06	91768	0	0	0	0.131969	0.283981	No DE	No DE
CABLES2	0.908793	3.46704	8.04e-06	81928	0	0	0	0.153996	0.359003	No DE	No DE
CACFD1	0.636237	3.78893	0.0190731	11094	0	0	0	0.296145	0.748724	No DE	No DE
CACHD1	0.206781	6.47099	0.208254	57685	0	0	0	0.206289	0.291153	No DE	No DE
CACNA1C	1.81352	6.18487	1.98e-09	775	0	0	0	0.194111	0.502413	No DE	No DE
CACNA1C-AS1	0.230441	-0.515729	0.460821	100652846	0	0	0	0.297772	0.797649	DE	No DE
CACNA1C-IT3	2.19731	1.52873	1.09e-07	100874370	0	0	0	0.21817	0.643493	No DE	No DE
CACNA2D1	-1.72629	5.46156	3.82e-06	781	0	0	0	0.288685	0.521639	DE	No DE
CACNA2D4	-0.140893	2.22824	0.534031	93589	0	0	0	0.172872	0.332554	DE	No DE
CACNB1	1.8313	3.46683	1.28e-07	782	0	0	0	0.262307	0.660747	No DE	No DE
CACNB3	0.784793	3.98969	0.000103043	784	0	0	0	0.14416	0.467885	No DE	No DE
CACTIN	0.770448	4.93198	9.68e-05	58509	0	0	0	0.245306	0.431932	No DE	No DE
CACUL1	-0.248941	6.92361	0.0183437	143384	0	0	0	0.141182	0.231878	No DE	No DE
CACYBP	-0.533395	5.00318	0.000169733	27101	0	0	0	0.185962	0.147313	No DE	No DE
CAD	0.532293	6.19391	0.00173619	790	0	0	0	0.144184	0.470026	No DE	No DE
CADM1	-0.320413	4.91017	0.134297	23705	0	0	0	0.191915	0.54069	No DE	No DE
CADM4	1.29369	3.90358	0.00070605	199731	0	0	0	0.299485	1.11882	DE	No DE
CADPS2	0.296362	6.11757	0.15572	93664	0	0	0	0.165473	0.917325	DE	No DE
CAHM	0.345895	0.723186	0.0956957	100526820	0	0	0	0.200048	0.421105	No DE	No DE
CALCOCO1	-0.240273	7.28622	0.00538697	57658	0	0	0	0.105924	0.0922242	No DE	No DE
CALCOCO2	-0.405975	7.21141	0.00217323	10241	0	0	0	0.107145	0.204347	No DE	No DE
CALD1	0.15674	9.14989	0.295318	800	0	0	0	0.216446	0.16727	No DE	No DE
CALHM2	0.227895	4.89839	0.177906	51063	0	0	0	0.190801	0.236804	No DE	No DE
CALM1	-1.28216	8.19234	1.92e-06	801	0	0	0	0.239945	0.348462	No DE	No DE
CALM2	-0.979132	8.00533	9.21e-07	805	0	0	0	0.193139	0.230499	No DE	No DE
CALM3	-0.0557868	7.15003	0.69487	808	0	0	0	0.186592	0.251726	No DE	No DE
CALML4	0.287323	3.68018	0.0323381	91860	0	0	0	0.168015	0.323602	No DE	No DE
CALR	-0.191331	8.52652	0.101857	811	0	0	0	0.191038	0.167421	No DE	No DE
CALU	-0.810425	7.20658	0.000191415	813	0	0	0	0.278123	0.224236	No DE	No DE
CAMK1	-1.10434	4.2654	1.91e-05	8536	0	0	0	0.188766	0.346121	DE	No DE
CAMK1D	0.209496	3.81638	0.319833	57118	0	0	0	0.19992	0.29378	No DE	No DE
CAMK2D	-0.114013	6.49058	0.398901	817	0	0	0	0.181383	0.190254	No DE	No DE
CAMK2G	0.0267244	5.40441	0.767315	818	0	0	0	0.0880147	0.145345	No DE	No DE
CAMKK2	-0.132477	6.60126	0.134552	10645	0	0	0	0.100605	0.119093	No DE	No DE
CAMKMT	0.293344	2.63636	0.0420153	79823	0	0	0	0.127869	0.371643	No DE	No DE
CAMLG	-0.193151	4.93003	0.068202	819	0	0	0	0.157083	0.177539	No DE	No DE
CAMSAP1	0.051121	6.14308	0.520703	157922	0	0	0	0.0668921	0.161779	No DE	No DE
CAMSAP2	-0.208286	6.80838	0.101234	23271	0	0	0	0.178332	0.139961	No DE	No DE
CAMTA1	0.334873	5.03499	0.00342049	23261	0	0	0	0.148272	0.270365	No DE	No DE
CAMTA2	0.0260094	6.09471	0.799075	23125	0	0	0	0.114005	0.159665	No DE	No DE
CAND1	-0.275945	7.10805	0.0187767	55832	0	0	0	0.149516	0.217091	No DE	No DE
CANT1	0.176856	5.86853	0.330694	124583	0	0	0	0.245643	0.425514	No DE	No DE
CANX	-0.606616	9.40456	2.38e-06	821	0	0	0	0.161364	0.175415	No DE	No DE
CAP1	-0.508241	7.4503	3.85e-05	10487	0	0	0	0.119805	0.154696	No DE	No DE
CAPN1	0.403703	7.00248	0.0107558	823	0	0	0	0.186541	0.405942	No DE	No DE
CAPN10	0.73768	4.43142	0.00018198	11132	0	0	0	0.225694	0.455876	No DE	No DE
CAPN2	-0.247333	8.0903	0.0283103	824	0	0	0	0.095085	0.151306	No DE	No DE
CAPN3	0.696047	5.03833	0.000109488	825	0	0	0	0.184782	0.376771	No DE	No DE
CAPN5	0.84303	4.32745	5.24e-05	726	0	0	0	0.171279	0.426247	No DE	No DE
CAPN7	0.0270178	6.47304	0.818135	23473	0	0	0	0.140407	0.187232	No DE	No DE
CAPNS1	-0.556524	7.37711	1.4e-05	826	0	0	0	0.121583	0.152582	No DE	No DE
CAPRIN1	-0.297443	8.10487	0.0084108	4076	0	0	0	0.1366	0.22829	No DE	No DE
CAPRIN2	0.351871	5.13955	0.00379071	65981	0	0	0	0.135308	0.190829	No DE	No DE
CAPS	0.92353	3.34604	0.000479986	828	0	0	0	0.203772	0.662036	No DE	No DE
CAPS2	-0.103059	2.51762	0.647593	84698	0	0	0	0.279684	0.297547	No DE	No DE
CAPZA1	-0.848336	6.79188	4.84e-05	829	0	0	0	0.228389	0.22146	No DE	No DE
CAPZA2	-1.17195	6.30733	2.08e-07	830	0	0	0	0.200454	0.253155	No DE	No DE
CAPZB	-0.0439964	7.17083	0.661049	832	0	0	0	0.110013	0.144716	No DE	No DE
CARD6	-0.952992	4.80507	7.22e-07	84674	0	0	0	0.183246	0.227312	No DE	No DE
CARD8	-0.582592	6.04238	0.000180747	22900	0	0	0	0.159134	0.229081	No DE	No DE
CARD9	0.858665	2.64513	0.00785279	64170	0	0	0	0.282121	0.840634	DE	No DE
CARHSP1	-0.281884	5.35441	0.0281311	23589	0	0	0	0.184246	0.155671	No DE	No DE
CARM1	0.164275	5.50703	0.0735791	10498	1	0	0	0.108203	0.153607	No DE	No DE
CARS	-0.533357	5.35596	2.69e-06	833	0	0	0	0.0839379	0.135125	No DE	No DE
CARS2	0.29271	5.43343	0.00228172	79587	0	0	0	0.123772	0.141065	No DE	No DE
CASC2	-0.24052	1.94966	0.195587	255082	0	0	0	0.24992	0.309759	No DE	No DE
CASC3	0.0102318	7.16056	0.890644	22794	0	0	0	0.102916	0.0891909	No DE	No DE
CASC4	-0.0857995	7.38449	0.310586	113201	0	0	0	0.106758	0.0817956	No DE	No DE
CASK	0.355078	6.30908	0.00166054	8573	0	0	0	0.139592	0.297003	No DE	No DE
CASKIN2	-0.285643	6.20669	0.205616	57513	0	0	0	0.260268	0.424374	No DE	No DE
CASP1	-0.312489	4.37156	0.0593509	834	0	0	0	0.249956	0.236177	No DE	No DE
CASP10	-0.446119	5.06019	0.0349524	843	0	0	0	0.199589	0.321733	No DE	No DE
CASP2	0.119951	5.68608	0.181523	835	0	0	0	0.104361	0.252811	No DE	No DE
CASP3	-0.490658	4.52545	0.00250074	836	0	0	0	0.197315	0.223574	No DE	No DE
CASP4	-0.299071	5.28465	0.0264727	837	0	0	0	0.136654	0.285178	No DE	No DE
CASP6	-0.0553094	3.55269	0.767996	839	0	0	0	0.269596	0.448726	No DE	No DE
CASP7	-0.230752	4.69823	0.0275299	840	0	0	0	0.147682	0.13889	No DE	No DE
CASP8	-0.383174	4.81739	0.00412688	841	1	0	0	0.181001	0.17922	No DE	No DE
CASP8AP2	-0.181853	5.89953	0.205273	9994	0	0	0	0.201507	0.161128	No DE	No DE
CASP9	0.653327	3.84881	0.000410488	842	0	0	0	0.216542	0.359667	No DE	No DE
CAST	-0.688192	8.28712	9e-05	831	0	0	0	0.194569	0.211412	No DE	No DE
CATSPER2	0.921293	3.70354	0.000123418	117155	0	0	0	0.249657	0.574437	No DE	No DE
CATSPER2P1	-0.013222	1.312	0.952311	440278	0	0	0	0.256123	0.352463	No DE	No DE
CATSPER3	-0.0218048	1.24717	0.904184	347732	0	0	0	0.17107	0.37434	No DE	No DE
CATSPERG	1.19613	3.29707	5.29e-06	57828	0	0	0	0.189604	0.56858	No DE	No DE
CBFA2T2	0.60522	6.10428	4.27e-07	9139	0	0	0	0.10262	0.245125	No DE	No DE
CBFA2T3	0.444754	4.14749	0.0595451	863	0	0	0	0.228195	0.324655	DE	No DE
CBFB	0.0981856	5.57916	0.373875	865	0	0	0	0.155309	0.173199	No DE	No DE
CBL	-0.736893	6.63238	1.01e-06	867	0	1	0	0.14371	0.142688	No DE	No DE
CBLB	0.344456	6.34132	0.00360662	868	0	0	0	0.149398	0.158777	No DE	No DE
CBLL1	-0.188094	5.18563	0.0825856	79872	0	0	0	0.146167	0.207021	No DE	No DE
CBLN3	0.388557	2.4288	0.0561221	643866	0	0	0	0.258103	0.287685	No DE	No DE
CBR1	-0.375372	4.30558	0.00200564	873	0	0	0	0.105785	0.2165	No DE	No DE
CBR3	-0.0437193	3.19925	0.821762	874	0	0	0	0.212323	0.260859	No DE	No DE
CBR4	-0.156521	5.18248	0.392921	84869	0	0	0	0.262196	0.351432	No DE	No DE
CBWD1	0.0696005	4.11896	0.639317	55871	0	0	0	0.19917	0.268737	No DE	No DE
CBWD2	0.352951	4.01582	0.00522221	150472	0	0	0	0.11959	0.30732	No DE	No DE
CBWD3	0.211193	0.515976	0.412635	445571	0	0	0	0.278885	0.564421	No DE	No DE
CBWD6	0.551911	2.07852	0.0210336	644019	0	0	0	0.257197	0.559473	DE	No DE
CBX1	0.192371	5.67776	0.00982824	10951	0	0	0	0.0971808	0.17121	No DE	No DE
CBX3	-0.438886	6.43143	0.00349984	11335	0	0	0	0.191076	0.279352	No DE	No DE
CBX3P2	0.854473	0.51777	0.00180928	645158	0	0	0	0.27585	0.432696	No DE	No DE
CBX4	0.488513	4.7306	0.0152895	8535	0	0	0	0.239872	0.509164	No DE	No DE
CBX5	0.0631891	8.18512	0.576536	23468	0	0	0	0.161917	0.252088	No DE	No DE
CBX6	0.659752	6.45721	0.000943058	23466	0	0	0	0.212227	0.547816	No DE	No DE
CBX7	0.751217	6.73292	0.0009942	23492	0	0	0	0.258957	0.35663	No DE	No DE
CBY1	-0.0779109	4.15495	0.486495	25776	0	0	0	0.158495	0.189156	No DE	No DE
CC2D1A	0.508718	5.83469	0.00223449	54862	0	0	0	0.196952	0.409497	No DE	No DE
CC2D1B	0.170719	5.74128	0.124462	200014	0	0	0	0.150488	0.196231	No DE	No DE
CC2D2A	0.194972	5.26704	0.165817	57545	0	0	0	0.180623	0.236285	No DE	No DE
CCAR1	0.0103543	6.60871	0.943273	55749	1	0	0	0.170392	0.298044	No DE	No DE
CCDC102A	0.64548	3.66769	0.00266205	92922	0	0	0	0.184813	0.70417	No DE	No DE
CCDC102B	0.607354	3.798	0.00625055	79839	0	0	0	0.288668	0.235937	No DE	No DE
CCDC106	-0.434637	3.11694	0.017427	29903	0	0	0	0.22972	0.298295	No DE	No DE
CCDC112	-0.186979	3.37446	0.200872	153733	0	0	0	0.184719	0.239676	No DE	No DE
CCDC113	0.0241063	3.6462	0.875545	29070	0	0	0	0.191334	0.269748	No DE	No DE
CCDC115	0.109734	4.56043	0.337781	84317	0	0	0	0.173594	0.164606	No DE	No DE
CCDC116	1.32332	-0.233182	0.000185123	164592	0	0	0	0.285273	0.688343	No DE	No DE
CCDC117	-0.390253	5.39695	0.00259033	150275	0	0	0	0.211175	0.149571	No DE	No DE
CCDC12	0.185561	4.30573	0.13078	151903	0	0	0	0.155338	0.266096	No DE	No DE
CCDC120	1.17053	4.3538	3.43e-05	90060	0	0	0	0.210906	0.672278	DE	No DE
CCDC121	-0.333727	2.66215	0.0538691	79635	0	0	0	0.235823	0.234501	No DE	No DE
CCDC122	0.311764	3.03576	0.140945	160857	0	0	0	0.258151	0.436878	No DE	No DE
CCDC124	-0.311469	4.62677	0.0161915	115098	0	0	0	0.171905	0.17658	No DE	No DE
CCDC125	0.118833	4.89593	0.464199	202243	0	0	0	0.298613	0.236176	No DE	No DE
CCDC126	-0.389632	3.38038	0.0164756	90693	0	0	0	0.230407	0.234814	No DE	No DE
CCDC127	-0.195989	3.75104	0.0906758	133957	0	0	0	0.164679	0.164379	No DE	No DE
CCDC130	0.745818	4.89597	1.19e-05	81576	0	0	0	0.19602	0.281537	No DE	No DE
CCDC134	0.810417	2.89358	0.0014367	79879	0	0	0	0.25574	0.564986	DE	No DE
CCDC136	1.11909	3.57464	6.69e-05	64753	0	0	0	0.24088	0.735154	No DE	No DE
CCDC137	0.0381129	3.60739	0.789236	339230	0	0	0	0.174936	0.229134	No DE	No DE
CCDC138	0.407638	2.68495	0.0838468	165055	0	0	0	0.264123	0.618407	DE	No DE
CCDC14	0.476271	6.31405	0.0297362	64770	0	0	0	0.266547	0.679811	DE	No DE
CCDC142	0.575243	4.28319	0.00182284	84865	0	0	0	0.22515	0.317778	No DE	No DE
CCDC144B	0.83241	5.32382	0.00171466	284047	0	0	0	0.274357	0.454399	No DE	No DE
CCDC146	0.342413	4.15985	0.0304404	57639	0	0	0	0.219567	0.194096	No DE	No DE
CCDC148	1.30026	2.52145	0.000732396	130940	0	0	0	0.295029	0.914574	DE	No DE
CCDC149	0.382437	5.19747	0.000192857	91050	0	0	0	0.139507	0.18672	No DE	No DE
CCDC15	0.00865553	3.04371	0.954558	80071	0	0	0	0.187427	0.296826	No DE	No DE
CCDC150	0.28678	0.952075	0.285213	284992	0	0	0	0.269226	0.93445	DE	No DE
CCDC153	-0.635441	0.218979	0.00393424	283152	0	0	0	0.249969	0.408923	No DE	No DE
CCDC158	0.728577	3.33101	0.00182768	339965	0	0	0	0.270876	0.373238	No DE	No DE
CCDC159	0.797761	3.79796	0.000356947	126075	0	0	0	0.267356	0.412363	No DE	No DE
CCDC167	0.0394815	1.55437	0.862373	154467	0	0	0	0.270689	0.358724	No DE	No DE
CCDC17	1.28849	3.01703	5.54e-06	149483	0	0	0	0.283474	0.388785	No DE	No DE
CCDC171	0.709552	4.33214	3.01e-05	203238	0	0	0	0.174706	0.339485	No DE	No DE
CCDC174	0.181321	4.90655	0.0459952	51244	0	0	0	0.125001	0.157574	No DE	No DE
CCDC22	0.273156	4.01472	0.105729	28952	0	0	0	0.231925	0.357293	No DE	No DE
CCDC25	-0.369629	5.21799	0.00325626	55246	0	0	0	0.164888	0.234009	No DE	No DE
CCDC28A	-0.298677	4.04161	0.00901661	25901	0	0	0	0.161219	0.140389	No DE	No DE
CCDC28B	0.59366	0.974226	0.0130719	79140	0	0	0	0.28516	0.480642	No DE	No DE
CCDC30	0.633393	2.74388	0.00413565	728621	0	0	0	0.250529	0.452427	No DE	No DE
CCDC43	-0.257333	4.15299	0.00906935	124808	0	0	0	0.123131	0.178946	No DE	No DE
CCDC47	-0.387435	6.91347	2.59e-06	57003	0	0	0	0.0842859	0.0664321	No DE	No DE
CCDC50	-0.574118	7.52781	0.00164581	152137	0	0	0	0.193314	0.277176	No DE	No DE
CCDC51	-0.639786	2.76933	3.51e-05	79714	0	0	0	0.216866	0.180724	No DE	No DE
CCDC57	1.48235	5.3179	2.51e-06	284001	0	0	0	0.225085	0.671539	DE	No DE
CCDC58	-0.219079	2.78	0.276192	131076	0	0	0	0.270981	0.281145	No DE	No DE
CCDC59	-0.0534119	4.28215	0.716875	29080	0	0	0	0.180024	0.221941	No DE	No DE
CCDC6	0.0196197	7.08224	0.892454	8030	0	0	0	0.178627	0.371804	No DE	No DE
CCDC61	0.535226	3.76207	0.0118382	729440	0	0	0	0.278131	0.49273	No DE	No DE
CCDC62	0.334722	0.464626	0.158411	84660	0	0	0	0.288331	0.403383	No DE	No DE
CCDC66	0.296415	5.29993	0.0343845	285331	0	0	0	0.169303	0.267924	No DE	No DE
CCDC7	0.303135	3.79854	0.0282212	79741	0	0	0	0.1638	0.245251	No DE	No DE
CCDC71	0.455173	4.21183	0.00727793	64925	0	0	0	0.230995	0.303321	No DE	No DE
CCDC71L	-0.675484	5.48109	0.000658186	168455	0	0	0	0.252888	0.249812	No DE	No DE
CCDC77	0.169026	3.21367	0.181329	84318	0	0	0	0.158475	0.22403	No DE	No DE
CCDC8	1.96748	5.45633	1.17e-05	83987	0	0	0	0.275784	1.31723	DE	No DE
CCDC81	0.671273	0.441716	0.014376	60494	0	0	0	0.290652	0.434753	DE	No DE
CCDC82	-0.557491	5.32126	0.00275231	79780	0	0	0	0.228223	0.227685	No DE	No DE
CCDC84	0.658956	4.41621	3.03e-07	338657	0	0	0	0.123738	0.130993	No DE	No DE
CCDC85C	0.833795	4.66403	0.00290163	317762	0	0	0	0.261008	0.714335	DE	No DE
CCDC86	-0.155785	3.98977	0.279183	79080	0	0	0	0.216064	0.27193	No DE	No DE
CCDC88A	-0.401948	6.64289	0.0497289	55704	1	0	0	0.243588	0.338457	No DE	No DE
CCDC88C	0.393494	5.97296	0.0241129	440193	0	0	0	0.232537	0.393852	No DE	No DE
CCDC89	0.82076	1.38366	0.000911982	220388	0	0	0	0.240129	0.448094	No DE	No DE
CCDC9	0.540656	5.29802	0.0042145	26093	0	0	0	0.21039	0.54787	No DE	No DE
CCDC90B	-0.506197	4.52142	0.00225226	60492	0	0	0	0.191674	0.239797	No DE	No DE
CCDC91	-0.344283	5.28096	0.0107749	55297	0	0	0	0.160782	0.20409	No DE	No DE
CCDC92	-0.662191	5.4094	0.00092748	80212	0	0	0	0.237059	0.258981	No DE	No DE
CCDC93	0.00255775	6.37217	0.974347	54520	0	0	0	0.0986538	0.100405	No DE	No DE
CCDC94	0.50117	4.06711	0.00192212	55702	0	0	0	0.194771	0.29154	No DE	No DE
CCDC97	0.454476	5.32384	0.000221153	90324	0	0	0	0.141887	0.236983	No DE	No DE
CCHCR1	0.888889	4.35674	2.52e-05	54535	0	0	0	0.202702	0.436392	No DE	No DE
CCM2	-0.219705	5.05643	0.0754476	83605	0	0	0	0.0963022	0.207829	No DE	No DE
CCNA2	-0.760291	1.25682	0.0179649	890	0	0	0	0.298645	1.07642	DE	No DE
CCNB1	-0.373613	2.22168	0.18172	891	1	0	0	0.214217	1.26953	DE	No DE
CCNB1IP1	0.464863	4.69548	0.0151368	57820	0	0	0	0.202538	0.613502	No DE	No DE
CCNC	-0.700648	5.43208	0.00248246	892	0	0	0	0.281333	0.309584	No DE	No DE
CCND1	-1.65651	8.05338	3.33e-08	595	1	1	1	0.262756	0.366035	No DE	No DE
CCND2	-0.625222	7.99029	0.00041467	894	0	1	1	0.180987	0.32723	No DE	No DE
CCND3	0.115284	5.53562	0.467648	896	0	1	1	0.299337	0.164603	No DE	No DE
CCNDBP1	-0.414087	5.43757	0.000189648	23582	0	0	0	0.0981073	0.166859	No DE	No DE
CCNF	-0.0660204	3.39022	0.763579	899	0	0	0	0.239004	0.476182	No DE	No DE
CCNG1	-0.960062	6.41795	5.89e-07	900	0	0	0	0.20745	0.274814	No DE	No DE
CCNG2	-0.054947	6.70612	0.715508	901	0	0	0	0.248282	0.220153	No DE	No DE
CCNH	-0.269908	5.43559	0.0909782	902	0	0	0	0.209	0.251762	No DE	No DE
CCNI	-0.15846	8.4163	0.0661416	10983	0	0	0	0.123678	0.161235	No DE	No DE
CCNJ	-0.138521	3.56184	0.332597	54619	0	0	0	0.192969	0.240256	No DE	No DE
CCNJL	1.12315	2.14317	0.0002248	79616	0	0	0	0.268832	0.649705	DE	No DE
CCNK	0.0950813	5.52597	0.239506	8812	0	0	0	0.111993	0.116718	No DE	No DE
CCNL1	0.343988	7.07067	0.0164596	57018	0	0	0	0.186405	0.284283	No DE	No DE
CCNL2	0.670571	7.29556	4.42e-07	81669	0	0	0	0.119394	0.247169	No DE	No DE
CCNT1	-0.0682098	6.2351	0.524866	904	0	0	0	0.13586	0.202847	No DE	No DE
CCNT2	-0.081834	6.34898	0.669194	905	0	0	0	0.235785	0.290701	No DE	No DE
CCNY	-0.397069	6.32621	1.48e-05	219771	0	0	0	0.0667609	0.0859308	No DE	No DE
CCNYL1	-0.915096	4.40525	7.54e-06	151195	0	0	0	0.236583	0.256722	No DE	No DE
CCP110	0.133076	5.47144	0.344395	9738	0	0	0	0.194075	0.276492	No DE	No DE
CCPG1	-1.44561	4.17885	5.23e-07	9236	0	0	0	0.293905	0.335333	No DE	No DE
CCS	0.480581	4.39613	0.00621402	9973	0	0	0	0.24999	0.270907	No DE	No DE
CCSAP	0.218102	4.55918	0.0861726	126731	0	0	0	0.138975	0.315746	No DE	No DE
CCSER1	0.593331	4.99472	0.00443312	401145	0	0	0	0.180843	0.74428	DE	No DE
CCSER2	-0.590372	6.86583	0.000465846	54462	0	0	0	0.175151	0.228018	No DE	No DE
CCT2	-0.243756	6.04622	0.0365736	10576	0	0	0	0.131998	0.294873	No DE	No DE
CCT3	-0.19776	6.54813	0.104142	7203	0	0	0	0.142667	0.376411	No DE	No DE
CCT4	-0.140587	6.53362	0.107354	10575	0	0	0	0.135336	0.231091	No DE	No DE
CCT5	-0.816957	6.35937	1.9e-08	22948	0	0	0	0.114983	0.176535	No DE	No DE
CCT6A	-0.338155	6.37706	0.00978941	908	0	0	0	0.157462	0.324864	No DE	No DE
CCT6P1	0.439644	2.96625	0.00219141	643253	0	0	0	0.160062	0.266701	No DE	No DE
CCT7	-0.266223	6.58689	0.00508204	10574	0	0	0	0.130852	0.189371	No DE	No DE
CCT8	-0.463954	6.15254	0.00478777	10694	0	0	0	0.19284	0.32879	No DE	No DE
CCZ1	-0.402104	3.62582	0.00594617	51622	0	0	0	0.233062	0.200321	No DE	No DE
CCZ1B	-0.115042	3.58497	0.492148	221960	0	0	0	0.178137	0.308016	No DE	No DE
CD101	0.661587	1.35501	0.0129699	9398	0	0	0	0.252069	0.650996	DE	No DE
CD109	0.0275909	6.22678	0.917018	135228	0	0	0	0.277219	0.362056	No DE	No DE
CD14	-1.14734	5.9575	8.55e-06	929	0	0	0	0.277584	0.28848	No DE	No DE
CD151	-1.14842	7.46408	7.81e-08	977	0	0	0	0.158013	0.232502	No DE	No DE
CD164	-1.54082	8.42893	1.38e-07	8763	0	0	0	0.255948	0.306116	No DE	No DE
CD1D	0.269386	1.1735	0.295605	912	0	0	0	0.29522	0.416914	No DE	No DE
CD27-AS1	0.8262	4.18338	9.56e-05	678655	0	0	0	0.238337	0.423249	No DE	No DE
CD276	0.283591	6.03842	0.0739388	80381	0	0	0	0.218781	0.290262	No DE	No DE
CD2AP	-0.35671	6.44321	0.00848933	23607	0	0	0	0.210272	0.223917	No DE	No DE
CD2BP2	-0.0241062	5.57963	0.859825	10421	0	0	0	0.139038	0.325774	No DE	No DE
CD33	-0.695222	2.01662	0.0128856	945	0	0	0	0.262468	0.439753	No DE	No DE
CD34	0.0336477	7.25816	0.900266	947	0	0	0	0.292832	0.310692	No DE	No DE
CD3EAP	-0.0105134	2.80629	0.959096	10849	0	0	0	0.201268	0.397172	No DE	No DE
CD40	0.109748	3.67659	0.599966	958	0	0	0	0.22709	0.247805	No DE	No DE
CD44	0.388619	8.67281	0.0477423	960	1	0	0	0.231604	0.523362	No DE	No DE
CD46	-0.751046	8.00972	1.78e-05	4179	0	0	0	0.194753	0.225685	No DE	No DE
CD47	0.187198	7.1371	0.402619	961	0	0	0	0.251743	0.581507	No DE	No DE
CD58	-0.699639	3.623	0.00236873	965	0	0	0	0.289203	0.300901	No DE	No DE
CD59	-0.405481	9.21437	0.00168942	966	0	0	0	0.158992	0.270164	No DE	No DE
CD63	-0.610913	7.93982	6.04e-05	967	0	0	0	0.130152	0.196676	No DE	No DE
CD81	-0.276681	8.75993	0.0638498	975	0	0	0	0.145882	0.238848	No DE	No DE
CD82	0.226157	5.23759	0.30254	3732	0	0	0	0.23067	0.553946	No DE	No DE
CD9	1.07107	6.6099	0.000268862	928	0	0	0	0.250037	0.612411	DE	No DE
CD99L2	-0.729103	6.05529	0.000603764	83692	0	0	0	0.175001	0.28932	No DE	No DE
CDADC1	-0.191785	3.89696	0.156338	81602	0	0	0	0.16048	0.189277	No DE	No DE
CDAN1	0.57281	4.81792	0.000740896	146059	0	0	0	0.217635	0.334141	No DE	No DE
CDC123	-0.261744	4.85939	0.0123414	8872	0	0	0	0.114002	0.207257	No DE	No DE
CDC14A	1.09722	4.89557	3.24e-07	8556	0	0	0	0.235426	0.23	No DE	No DE
CDC14B	-0.594734	5.72896	0.000287371	8555	0	0	0	0.169203	0.246942	No DE	No DE
CDC16	-0.238695	6.23795	0.0266422	8881	0	0	0	0.12352	0.18049	No DE	No DE
CDC23	-0.243892	4.91531	0.00897264	8697	0	0	0	0.122364	0.188162	No DE	No DE
CDC25B	0.5135	5.36369	0.000268433	994	0	0	0	0.189521	0.183919	No DE	No DE
CDC26	-0.144643	2.5953	0.341696	246184	0	0	0	0.200476	0.20961	No DE	No DE
CDC27	-0.507196	6.52563	0.00355335	996	0	0	0	0.201088	0.21078	No DE	No DE
CDC34	-0.224996	4.75686	0.0899249	997	0	0	0	0.17106	0.283175	No DE	No DE
CDC37	0.0391146	6.77492	0.766041	11140	0	0	0	0.147522	0.237795	No DE	No DE
CDC37L1	-0.476066	4.34468	3.29e-05	55664	0	0	0	0.112058	0.17166	No DE	No DE
CDC40	-0.177152	5.1634	0.145387	51362	0	0	0	0.16592	0.189714	No DE	No DE
CDC42	-0.641777	7.7108	3.14e-06	998	0	0	0	0.149583	0.119072	No DE	No DE
CDC42BPA	-0.33082	7.60098	0.0277095	8476	0	0	0	0.175093	0.220147	No DE	No DE
CDC42BPB	-0.241433	7.93483	0.0739106	9578	0	0	0	0.129389	0.199977	No DE	No DE
CDC42EP1	0.176677	6.1722	0.246298	11135	0	0	0	0.211459	0.375469	No DE	No DE
CDC42EP2	-1.02271	4.7368	4.64e-05	10435	0	0	0	0.217282	0.344921	No DE	No DE
CDC42EP3	-0.0301708	5.86177	0.855858	10602	0	0	0	0.17682	0.218966	No DE	No DE
CDC42EP4	0.0983844	7.3116	0.563206	23580	0	0	0	0.285158	0.23858	No DE	No DE
CDC42SE1	0.087126	7.02935	0.480808	56882	0	0	0	0.174034	0.278711	No DE	No DE
CDC42SE2	-0.178071	5.87576	0.241778	56990	0	0	0	0.243431	0.154425	No DE	No DE
CDC5L	0.00978132	6.06811	0.916363	988	0	0	0	0.110722	0.141204	No DE	No DE
CDC73	-0.710583	6.47038	6.43e-05	79577	0	0	0	0.199577	0.210916	No DE	No DE
CDCA4	0.195266	2.97178	0.180094	55038	0	0	0	0.111286	0.43581	No DE	No DE
CDCA7L	0.664194	4.57293	0.00854067	55536	0	0	0	0.285362	0.815774	DE	No DE
CDCP1	0.843779	4.54344	0.03194	64866	1	0	0	0.237593	1.10317	DE	No DE
CDH11	1.42929	6.25565	1.09e-09	1009	1	0	0	0.170737	0.319608	No DE	No DE
CDH26	0.165754	1.63882	0.369264	60437	0	0	0	0.231198	0.224758	No DE	No DE
CDH3	2.1376	5.33571	0.000179363	1001	1	0	0	0.244618	1.27761	DE	No DE
CDIP1	0.313686	4.78594	0.0355724	29965	0	0	0	0.170958	0.400257	No DE	No DE
CDIPT	-0.236447	5.81911	0.0506308	10423	0	0	0	0.146414	0.20646	No DE	No DE
CDK10	0.706056	5.23438	0.000633815	8558	1	0	0	0.247771	0.41425	No DE	No DE
CDK11B	0.0940628	3.99436	0.493104	984	0	0	0	0.177932	0.207098	No DE	No DE
CDK12	0.2239	7.05375	0.000192432	51755	0	1	0	0.0590803	0.123414	No DE	No DE
CDK13	0.420475	7.04326	9.8e-08	8621	0	0	0	0.064806	0.12355	No DE	No DE
CDK14	0.22868	5.84403	0.0631523	5218	0	0	0	0.146168	0.201959	No DE	No DE
CDK15	1.30407	1.83859	0.000100202	65061	0	0	0	0.276155	0.47693	No DE	No DE
CDK16	-0.25332	5.9995	0.00561665	5127	0	0	0	0.114068	0.128651	No DE	No DE
CDK17	0.156965	6.23199	0.150284	5128	0	0	0	0.136337	0.153432	No DE	No DE
CDK18	0.906984	4.24825	0.000779358	5129	0	0	0	0.264123	0.625604	DE	No DE
CDK19	-0.133144	5.40668	0.236297	23097	0	0	0	0.157175	0.161835	No DE	No DE
CDK2	0.200165	4.269	0.083634	1017	0	0	0	0.150392	0.22825	No DE	No DE
CDK20	1.05935	2.91053	0.000101487	23552	0	0	0	0.230685	0.591275	DE	No DE
CDK2AP1	-0.271097	5.80448	0.0283436	8099	0	0	0	0.167933	0.216797	No DE	No DE
CDK2AP2	-0.485055	3.92669	0.000302744	10263	0	0	0	0.17379	0.136495	No DE	No DE
CDK4	-0.133533	5.43695	0.200786	1019	1	1	1	0.14852	0.257787	No DE	No DE
CDK5	-0.165392	1.97883	0.34523	1020	0	0	0	0.219467	0.284808	No DE	No DE
CDK5RAP1	0.260773	4.6329	0.00873809	51654	0	0	0	0.124304	0.205966	No DE	No DE
CDK5RAP2	0.310098	6.89163	0.0012307	55755	0	0	0	0.117729	0.214597	No DE	No DE
CDK5RAP3	0.676091	6.70143	0.000702303	80279	0	0	0	0.186695	0.494216	No DE	No DE
CDK6	-0.28755	6.55843	0.136116	1021	1	1	1	0.272441	0.420291	No DE	No DE
CDK7	-0.0434552	3.83571	0.834135	1022	0	0	0	0.254292	0.336012	No DE	No DE
CDK8	-0.473097	3.71125	0.000241777	1024	0	0	0	0.124655	0.263091	No DE	No DE
CDK9	0.206815	5.97909	0.0866561	1025	0	0	0	0.151663	0.209394	No DE	No DE
CDKAL1	0.288712	5.32236	0.00174515	54901	0	0	0	0.0992403	0.210229	No DE	No DE
CDKL3	0.0119196	2.09819	0.948947	51265	0	0	0	0.230595	0.231479	No DE	No DE
CDKL5	0.350269	4.18833	0.00430926	6792	0	0	0	0.158908	0.189122	No DE	No DE
CDKN1B	-0.0848665	6.35397	0.464199	1027	1	1	1	0.174738	0.180633	No DE	No DE
CDKN1C	-0.408891	5.87573	0.144013	1028	0	0	0	0.260763	0.524104	DE	No DE
CDKN2AIP	-0.264449	4.26664	0.00330498	55602	0	0	0	0.130932	0.10077	No DE	No DE
CDKN2AIPNL	-0.842848	3.26909	8.15e-07	91368	0	0	0	0.183141	0.251043	No DE	No DE
CDKN2B-AS1	1.45492	1.20282	2.91e-05	100048912	0	0	0	0.269875	0.534741	No DE	No DE
CDKN2D	-0.568414	1.64501	0.00315504	1032	0	0	0	0.228521	0.268525	No DE	No DE
CDNF	0.248651	2.18304	0.250385	441549	0	0	0	0.285409	0.457924	No DE	No DE
CDPF1	-0.0426934	2.33439	0.815442	150383	0	0	0	0.236891	0.196945	No DE	No DE
CDR2	0.100004	4.72185	0.518866	1039	1	0	0	0.209467	0.180724	No DE	No DE
CDS2	-0.224816	7.15579	0.0563172	8760	0	0	0	0.161013	0.155855	No DE	No DE
CDV3	-1.00076	7.67114	3.46e-07	55573	0	0	0	0.156221	0.242635	No DE	No DE
CDYL	0.185264	5.66391	0.0543301	9425	0	0	0	0.132235	0.185159	No DE	No DE
CEACAM19	0.883865	2.22016	0.00196534	56971	0	0	0	0.25697	0.615739	No DE	No DE
CEBPA-AS1	-1.15823	2.32906	8.82e-06	80054	0	0	0	0.220022	0.308175	No DE	No DE
CEBPB	-0.460207	7.03329	0.0201914	1051	0	0	0	0.293577	0.298777	No DE	No DE
CEBPG	-0.809564	5.39133	3.4e-05	1054	0	0	0	0.195759	0.265534	No DE	No DE
CEBPZ	-0.303539	5.92983	0.00678996	10153	0	0	0	0.142289	0.181396	No DE	No DE
CECR7	1.55631	4.09378	1.66e-05	100130418	0	0	0	0.282028	0.779701	DE	No DE
CELF1	-0.17633	7.70056	0.0104325	10658	0	0	0	0.0793838	0.0710456	No DE	No DE
CELF2	-0.813186	7.37407	0.000654964	10659	0	0	0	0.266834	0.332531	No DE	No DE
CELF6	0.665225	3.51532	4.37e-05	60677	0	0	0	0.156546	0.290506	No DE	No DE
CELSR2	1.37584	6.72231	0.00122973	1952	0	0	0	0.273844	1.09912	DE	No DE
CENPB	-0.200104	6.54135	0.150387	1059	0	0	0	0.190124	0.294038	No DE	No DE
CENPBD1	-0.264887	3.14856	0.0290481	92806	0	0	0	0.151079	0.212312	No DE	No DE
CENPH	-0.183268	2.04405	0.353267	64946	0	0	0	0.214834	0.521802	No DE	No DE
CENPI	-0.715589	1.21077	0.0023395	2491	0	0	0	0.216747	0.685878	DE	No DE
CENPJ	0.412298	4.39578	0.00723263	55835	0	0	0	0.151636	0.468522	No DE	No DE
CENPL	-0.5499	2.1655	0.000251782	91687	0	0	0	0.201897	0.161054	No DE	No DE
CENPN	-0.813646	2.596	6.69e-05	55839	0	0	0	0.240124	0.435061	No DE	No DE
CENPO	0.0647349	3.13885	0.744843	79172	0	0	0	0.187036	0.573523	DE	No DE
CENPQ	-0.349582	2.25118	0.0849668	55166	0	0	0	0.251069	0.286697	No DE	No DE
CENPT	0.694525	5.25925	8.47e-06	80152	0	0	0	0.175688	0.258286	No DE	No DE
CEP104	-0.359811	5.93764	3.24e-05	9731	0	0	0	0.0837264	0.0698986	No DE	No DE
CEP112	-0.219118	5.47461	0.221335	201134	0	0	0	0.209941	0.275274	No DE	No DE
CEP120	-0.113334	5.60193	0.417652	153241	0	0	0	0.18285	0.188508	No DE	No DE
CEP128	0.531216	4.42292	0.00281809	145508	0	0	0	0.179198	0.462864	No DE	No DE
CEP135	0.111195	4.24777	0.457536	9662	0	0	0	0.174765	0.300338	No DE	No DE
CEP152	-0.159825	3.83257	0.348851	22995	0	0	0	0.179432	0.407108	No DE	No DE
CEP164	0.87321	5.82971	6.44e-07	22897	0	0	0	0.156532	0.366677	No DE	No DE
CEP170	-0.210662	6.29131	0.114784	9859	0	0	0	0.172667	0.157403	No DE	No DE
CEP170B	0.298878	6.67347	0.0925538	283638	0	0	0	0.218505	0.501489	No DE	No DE
CEP192	0.290144	6.71025	0.0154649	55125	0	0	0	0.147895	0.317408	No DE	No DE
CEP250	0.296624	5.78513	0.0242257	11190	0	0	0	0.132713	0.321287	No DE	No DE
CEP290	-0.0207193	5.96634	0.899332	80184	0	0	0	0.215842	0.247955	No DE	No DE
CEP350	-0.158086	7.7212	0.121299	9857	0	0	0	0.129033	0.15825	No DE	No DE
CEP41	-0.525598	3.83121	0.00306401	95681	0	0	0	0.211307	0.430974	No DE	No DE
CEP44	0.083457	4.97561	0.608987	80817	0	0	0	0.199513	0.345596	No DE	No DE
CEP57	-0.0654104	5.43229	0.653176	9702	0	0	0	0.176503	0.273559	No DE	No DE
CEP57L1	-0.144956	3.97697	0.380801	285753	0	0	0	0.204822	0.213643	No DE	No DE
CEP63	-0.318882	5.39106	0.00166529	80254	0	0	0	0.104729	0.140077	No DE	No DE
CEP68	-0.0624562	6.64256	0.649551	23177	0	0	0	0.176811	0.167293	No DE	No DE
CEP70	0.854624	4.89422	1.58e-06	80321	0	0	0	0.195951	0.348883	No DE	No DE
CEP72	1.21359	3.29748	1.38e-05	55722	0	0	0	0.245732	0.51746	No DE	No DE
CEP76	-0.456951	2.95342	0.000850515	79959	0	0	0	0.173337	0.191613	No DE	No DE
CEP78	0.272902	4.09334	0.0161083	84131	0	0	0	0.105922	0.328021	No DE	No DE
CEP85	0.015636	3.56053	0.925952	64793	0	0	0	0.203158	0.348277	No DE	No DE
CEP85L	0.20683	5.17261	0.176278	387119	0	0	0	0.215472	0.18361	No DE	No DE
CEP89	0.447404	4.50795	6.36e-05	84902	0	0	0	0.12419	0.208801	No DE	No DE
CEP95	0.703225	5.93715	7.19e-06	90799	0	0	0	0.141544	0.374065	No DE	No DE
CEP97	0.168991	4.14943	0.248694	79598	0	0	0	0.213334	0.245184	No DE	No DE
CEPT1	-0.943387	5.30915	4.7e-06	10390	0	0	0	0.215349	0.213066	No DE	No DE
CERCAM	0.671585	5.24078	0.000508619	51148	0	0	0	0.245135	0.358919	No DE	No DE
CERK	0.0990594	5.60582	0.394313	64781	0	0	0	0.160466	0.143252	No DE	No DE
CERS2	-0.250328	6.64753	0.0311574	29956	0	0	0	0.125701	0.32875	No DE	No DE
CERS5	0.352047	4.81038	0.000103043	91012	0	0	0	0.104709	0.139286	No DE	No DE
CES2	-0.216246	5.82252	0.0449581	8824	0	0	0	0.133707	0.174792	No DE	No DE
CETN2	-0.240396	4.42404	0.0133789	1069	0	0	0	0.162964	0.10381	No DE	No DE
CETN3	-0.153602	3.54831	0.349834	1070	0	0	0	0.228651	0.252693	No DE	No DE
CFB	0.592605	5.66952	0.102071	629	0	0	0	0.276321	1.03984	No DE	No DE
CFDP1	0.0509661	4.96953	0.640498	10428	0	0	0	0.134991	0.200882	No DE	No DE
CFI	0.321897	4.89108	0.111105	3426	0	0	0	0.287178	0.300229	No DE	No DE
CFL1	-0.436049	7.66629	0.00068565	1072	0	0	0	0.157808	0.209022	No DE	No DE
CFL2	-1.10624	5.33411	6.46e-05	1073	0	0	0	0.280568	0.383749	DE	No DE
CFLAR	-0.43711	8.58599	0.00199672	8837	0	0	0	0.118849	0.220795	No DE	No DE
CGGBP1	-0.471188	6.70718	0.00328693	8545	0	0	0	0.196841	0.184663	No DE	No DE
CGRRF1	-0.690617	3.18531	1.36e-05	10668	0	0	0	0.184439	0.147053	No DE	No DE
CHAF1A	-0.341326	4.23033	0.0043305	10036	0	0	0	0.171107	0.146066	No DE	No DE
CHAF1B	0.555162	2.88671	0.0155089	8208	0	0	0	0.253285	0.681143	DE	No DE
CHAMP1	-0.00262615	5.02995	0.981354	283489	0	0	0	0.144825	0.208211	No DE	No DE
CHCHD1	-0.67528	3.19931	1.59e-05	118487	0	0	0	0.195281	0.220192	No DE	No DE
CHCHD10	-1.17465	5.06712	3.4e-08	400916	0	0	0	0.211223	0.210431	No DE	No DE
CHCHD2	-0.361687	6.39115	0.00177832	51142	0	0	0	0.162336	0.186973	No DE	No DE
CHCHD3	-0.82244	4.86047	1.65e-08	54927	0	0	0	0.104288	0.162476	No DE	No DE
CHCHD4	-0.859608	2.96558	3.69e-07	131474	0	0	0	0.158232	0.201944	No DE	No DE
CHCHD5	-0.0183173	2.65237	0.919209	84269	0	0	0	0.22666	0.26395	No DE	No DE
CHCHD6	0.643529	2.75915	0.00185492	84303	0	0	0	0.203186	0.457158	No DE	No DE
CHCHD7	-0.428293	3.88936	0.000962041	79145	0	0	0	0.182374	0.155218	No DE	No DE
CHD1	-0.081602	7.08573	0.631524	1105	0	0	0	0.252954	0.185612	No DE	No DE
CHD1L	-0.0440523	5.12264	0.716875	9557	0	0	0	0.138909	0.293868	No DE	No DE
CHD2	0.278773	8.25191	0.000246699	1106	0	0	0	0.102881	0.158726	No DE	No DE
CHD3	0.801586	7.87448	3.28e-05	1107	0	0	0	0.123014	0.460393	No DE	No DE
CHD4	-0.182661	8.19369	0.0502844	1108	0	0	0	0.110857	0.203169	No DE	No DE
CHD5	1.81804	-0.308952	0.000146657	26038	0	0	0	0.296088	0.778226	No DE	No DE
CHD6	0.483097	7.67994	1.32e-06	84181	0	0	0	0.107731	0.202054	No DE	No DE
CHD7	0.0364466	6.40637	0.816511	55636	0	0	0	0.110234	0.496026	No DE	No DE
CHD8	0.126525	7.32496	0.0330937	57680	0	0	0	0.069923	0.142471	No DE	No DE
CHD9	-0.209353	8.28046	0.109774	80205	0	0	0	0.163958	0.195489	No DE	No DE
CHEK1	0.307867	2.29036	0.277577	1111	0	0	0	0.241623	1.10162	DE	No DE
CHEK2	0.770171	2.84465	0.000920441	11200	1	1	0	0.158471	0.760038	DE	No DE
CHERP	0.506241	6.01204	4.37e-05	10523	0	0	0	0.143249	0.23434	No DE	No DE
CHFR	0.152327	5.1948	0.152723	55743	0	0	0	0.139694	0.170046	No DE	No DE
CHIC1	0.245026	4.66513	0.200629	53344	0	0	0	0.262039	0.218831	No DE	No DE
CHIC2	0.493001	4.51381	0.000292013	26511	0	0	0	0.190506	0.155987	No DE	No DE
CHID1	0.165923	5.63376	0.188036	66005	0	0	0	0.180605	0.226474	No DE	No DE
CHM	-0.334249	5.32414	0.0266374	1121	0	0	0	0.194676	0.191097	No DE	No DE
CHML	-0.0955598	4.82946	0.646218	1122	0	0	0	0.243965	0.408951	No DE	No DE
CHMP1A	-0.0421246	5.80113	0.7687	5119	0	0	0	0.193254	0.308932	No DE	No DE
CHMP1B	-0.516385	5.83115	3.71e-07	57132	0	0	0	0.117753	0.0576094	No DE	No DE
CHMP2A	-0.485963	5.59879	1.97e-05	27243	0	0	0	0.116138	0.121117	No DE	No DE
CHMP2B	-0.394956	5.33746	0.00502166	25978	0	0	0	0.179353	0.17593	No DE	No DE
CHMP3	0.385897	-0.0685508	0.165565	51652	0	0	0	0.28853	0.421041	No DE	No DE
CHMP4A	-0.381599	4.73043	2.28e-05	29082	0	0	0	0.099819	0.0712099	No DE	No DE
CHMP4B	0.0558586	6.31614	0.535298	128866	0	0	0	0.109561	0.163201	No DE	No DE
CHMP5	-0.752332	5.19362	1.85e-06	51510	0	0	0	0.15183	0.20368	No DE	No DE
CHMP6	0.346371	4.43224	0.0253668	79643	0	0	0	0.225257	0.319776	No DE	No DE
CHMP7	-0.239249	5.31086	0.00951435	91782	0	0	0	0.134575	0.0904767	No DE	No DE
CHP1	-1.44512	6.87823	4.83e-10	11261	0	0	0	0.175226	0.193858	No DE	No DE
CHPF	0.656784	5.53101	0.00455732	79586	0	0	0	0.251922	0.630502	No DE	No DE
CHPF2	0.422845	5.72607	0.0044058	54480	0	0	0	0.174797	0.356619	No DE	No DE
CHPT1	0.293374	6.09667	0.0309684	56994	0	0	0	0.205329	0.162971	No DE	No DE
CHRAC1	-0.535064	4.17384	1.44e-05	54108	0	0	0	0.130615	0.161174	No DE	No DE
CHRNB1	-0.253973	2.41475	0.108921	1140	0	0	0	0.224274	0.221061	No DE	No DE
CHST10	0.419085	3.29623	0.00532816	9486	0	0	0	0.138725	0.353271	No DE	No DE
CHST11	0.282165	4.47961	0.113137	50515	0	0	0	0.204292	0.295743	No DE	No DE
CHST12	0.434691	4.22354	0.00890788	55501	0	0	0	0.196824	0.258442	No DE	No DE
CHST14	0.359633	4.11335	0.00794139	113189	0	0	0	0.172314	0.241534	No DE	No DE
CHST15	0.754674	5.91719	3.72e-05	51363	0	0	0	0.165298	0.472497	No DE	No DE
CHST2	-0.440192	3.88871	0.0471235	9435	0	0	0	0.23463	0.478969	No DE	No DE
CHSY1	-0.159065	6.52821	0.525179	22856	0	0	0	0.143847	1.03626	DE	No DE
CHTF8	-0.125683	6.15643	0.165817	54921	0	0	0	0.152723	0.0912333	No DE	No DE
CHTOP	0.0344575	5.67523	0.718416	26097	0	0	0	0.124022	0.225658	No DE	No DE
CHUK	-0.702612	4.89739	5.34e-05	1147	0	0	0	0.180499	0.236295	No DE	No DE
CHURC1	-1.02368	5.75385	1.4e-05	91612	0	0	0	0.265424	0.282416	No DE	No DE
CIAO1	-0.155865	6.30344	0.00461456	9391	0	0	0	0.058238	0.0888963	No DE	No DE
CIAPIN1	-0.283199	4.09037	0.0109246	57019	0	0	0	0.115273	0.251972	No DE	No DE
CIB1	-0.333307	4.70522	0.0537661	10519	0	0	0	0.232795	0.39885	No DE	No DE
CIC	0.793988	7.12865	6.77e-05	23152	0	0	0	0.232779	0.47927	No DE	No DE
CIDEB	0.415104	3.863	0.0072398	27141	0	0	0	0.200197	0.208193	No DE	No DE
CIDECP	-0.594332	2.0716	0.000186787	152302	0	0	0	0.159031	0.216923	No DE	No DE
CIITA	0.0350688	5.86518	0.862009	4261	0	0	0	0.273406	0.404674	No DE	No DE
CINP	-0.37854	3.73047	0.000761408	51550	0	0	0	0.160289	0.167831	No DE	No DE
CIR1	-0.163008	5.19889	0.141661	9541	0	0	0	0.148682	0.156148	No DE	No DE
CIRBP	0.617674	8.58334	0.000177369	1153	0	0	0	0.209813	0.300495	No DE	No DE
CISD1	-0.365422	2.96519	0.0204862	55847	0	0	0	0.226095	0.307059	No DE	No DE
CISD2	-0.349225	3.74809	0.0232893	493856	0	0	0	0.222452	0.212108	No DE	No DE
CISD3	-0.328383	3.74133	0.0347523	284106	0	0	0	0.242343	0.200439	No DE	No DE
CIT	-0.0172388	3.01952	0.954672	11113	0	0	0	0.232545	0.863976	DE	No DE
CIZ1	0.146148	6.49252	0.0468408	25792	0	0	0	0.101989	0.11096	No DE	No DE
CKAP4	0.0309875	5.95506	0.85538	10970	0	0	0	0.1891	0.418427	No DE	No DE
CKAP5	-0.222113	6.8662	0.00212877	9793	0	0	0	0.0617385	0.130576	No DE	No DE
CKLF	0.153129	0.572864	0.513293	51192	0	0	0	0.263625	0.456247	No DE	No DE
CKS1B	-0.74655	3.52767	4.54e-06	1163	0	0	0	0.202986	0.213161	No DE	No DE
CLASP1	0.0818533	7.3077	0.193457	23332	0	0	0	0.0506443	0.0797096	No DE	No DE
CLASP2	0.16787	6.83302	0.0529018	23122	0	0	0	0.132564	0.154332	No DE	No DE
CLASRP	0.941452	5.68334	2.6e-06	11129	0	0	0	0.192413	0.363135	No DE	No DE
CLCC1	-0.0721727	6.32082	0.4145	23155	0	0	0	0.10368	0.157272	No DE	No DE
CLCN2	0.891645	2.94461	0.000195622	1181	0	0	0	0.249536	0.539478	No DE	No DE
CLCN3	-0.421242	6.82787	0.00126756	1182	0	0	0	0.195645	0.186787	No DE	No DE
CLCN4	-0.437607	3.62165	0.0496172	1183	0	0	0	0.296278	0.344869	No DE	No DE
CLCN5	-0.321786	4.3069	0.0505128	1184	0	0	0	0.191787	0.269687	No DE	No DE
CLCN6	0.441293	5.57588	0.000157054	1185	0	0	0	0.15395	0.0888262	No DE	No DE
CLCN7	0.240392	6.52917	0.113522	1186	0	0	0	0.205131	0.333051	No DE	No DE
CLDN11	1.52341	5.22272	4.6e-07	5010	0	0	0	0.185246	0.570907	No DE	No DE
CLDN12	0.338779	5.11155	0.0540788	9069	0	0	0	0.248102	0.36185	No DE	No DE
CLDN15	0.341679	3.63162	0.00854067	24146	0	0	0	0.147378	0.150782	No DE	No DE
CLDN23	-0.554237	2.69748	0.000524526	137075	0	0	0	0.17819	0.280042	No DE	No DE
CLDND1	-0.41914	5.77213	0.00528977	56650	0	0	0	0.169871	0.230504	No DE	No DE
CLEC11A	1.24101	3.69054	0.000134641	6320	0	0	0	0.297623	0.853274	DE	No DE
CLEC16A	0.44717	6.11404	0.000111518	23274	0	0	0	0.0897647	0.277228	No DE	No DE
CLEC2B	-0.362944	3.95304	0.152467	9976	0	0	0	0.29718	0.392817	No DE	No DE
CLEC4A	-0.155294	1.93952	0.435811	50856	0	0	0	0.200356	0.34658	No DE	No DE
CLIC1	-0.545642	6.62607	4.03e-05	1192	0	0	0	0.130107	0.193434	No DE	No DE
CLIC4	-0.760659	7.9014	0.000507294	25932	0	0	0	0.252421	0.26184	No DE	No DE
CLINT1	-0.395688	6.45795	0.00142105	9685	0	0	0	0.128772	0.216768	No DE	No DE
CLIP1	-0.252893	7.5814	0.107984	6249	0	0	0	0.229601	0.158071	No DE	No DE
CLIP2	0.503488	5.35537	0.0020073	7461	0	0	0	0.143856	0.420009	No DE	No DE
CLIP3	0.559774	5.27887	0.0034392	25999	0	0	0	0.185923	0.335779	No DE	No DE
CLIP4	-0.378256	6.16642	0.0138754	79745	0	0	0	0.200165	0.231313	No DE	No DE
CLK1	-0.0824964	7.41931	0.586039	1195	0	0	0	0.247787	0.196043	No DE	No DE
CLK2	0.478519	5.5829	4.29e-06	1196	0	0	0	0.0956836	0.226607	No DE	No DE
CLK3	0.266499	5.34898	0.00440312	1198	0	0	0	0.136663	0.153458	No DE	No DE
CLK4	-0.0505601	5.42492	0.774017	57396	0	0	0	0.227563	0.286843	No DE	No DE
CLMN	0.311951	7.55082	0.0171901	79789	0	0	0	0.278523	0.183124	No DE	No DE
CLMP	-1.5953	6.56223	2.76e-06	79827	0	0	0	0.259474	0.421429	DE	No DE
CLN3	0.201611	4.98285	0.25476	1201	0	0	0	0.281821	0.332537	No DE	No DE
CLN5	-0.440588	4.78729	0.00152456	1203	0	0	0	0.140303	0.24505	No DE	No DE
CLN6	0.129776	4.77134	0.402979	54982	0	0	0	0.225963	0.291693	No DE	No DE
CLN8	-0.125078	5.49827	0.233771	2055	0	0	0	0.131226	0.145886	No DE	No DE
CLNS1A	-0.00646789	5.65642	0.954423	1207	0	0	0	0.101528	0.294114	No DE	No DE
CLOCK	-0.836803	6.38681	3.29e-05	9575	0	0	0	0.221761	0.205025	No DE	No DE
CLP1	-0.322825	2.72224	0.00999885	10978	0	0	0	0.187827	0.156216	No DE	No DE
CLPB	0.170218	4.48984	0.147872	81570	0	0	0	0.157248	0.220313	No DE	No DE
CLPP	-0.338461	3.90741	0.00125184	8192	0	0	0	0.142968	0.14205	No DE	No DE
CLPTM1	-0.234426	6.43212	0.00483362	1209	0	0	0	0.0952958	0.113003	No DE	No DE
CLPTM1L	-0.426637	6.09631	8.22e-05	81037	0	0	0	0.115367	0.165561	No DE	No DE
CLPX	-0.234213	5.65048	0.0137784	10845	0	0	0	0.109094	0.218971	No DE	No DE
CLSTN1	0.997473	7.93379	1.32e-05	22883	0	0	0	0.179279	0.501843	No DE	No DE
CLSTN3	1.3471	5.95405	8.68e-07	9746	0	0	0	0.218485	0.510771	No DE	No DE
CLTA	-0.432841	6.18818	7.74e-07	1211	0	0	0	0.0806327	0.117593	No DE	No DE
CLTB	-0.128163	5.23367	0.387664	1212	0	0	0	0.201889	0.234306	No DE	No DE
CLTC	-0.87951	8.64376	5.07e-07	1213	0	0	0	0.164459	0.175255	No DE	No DE
CLTCL1	-0.240195	3.73024	0.250221	8218	0	0	0	0.298168	0.299319	No DE	No DE
CLU	-0.663782	9.05944	0.00140944	1191	0	0	0	0.292221	0.281574	No DE	No DE
CLUAP1	0.269682	5.04272	0.00247773	23059	0	0	0	0.119314	0.157037	No DE	No DE
CLUH	-0.302945	6.71554	0.0414209	23277	0	0	0	0.234782	0.255995	No DE	No DE
CLUHP3	1.17209	3.3089	0.000129725	100132341	0	0	0	0.227604	0.746009	DE	No DE
CLYBL	0.287503	3.45785	0.0434669	171425	0	0	0	0.167174	0.305206	No DE	No DE
CMAHP	-0.0300761	5.49017	0.868513	8418	0	0	0	0.205291	0.277703	No DE	No DE
CMAS	-0.330977	4.54093	0.0257331	55907	0	0	0	0.215033	0.317428	No DE	No DE
CMBL	-0.826953	4.96571	0.000109089	134147	0	0	0	0.265452	0.257377	No DE	No DE
CMC1	-0.295932	2.88783	0.0222575	152100	0	0	0	0.192485	0.176519	No DE	No DE
CMC2	-0.724419	3.05146	3.49e-06	56942	0	0	0	0.172763	0.155765	No DE	No DE
CMC4	-0.51638	1.71078	0.000284711	100272147	0	0	0	0.115538	0.188893	No DE	No DE
CMIP	0.114508	6.47127	0.221845	80790	0	0	0	0.108873	0.146111	No DE	No DE
CMPK1	-0.971481	7.10699	4.27e-07	51727	0	0	0	0.200459	0.205793	No DE	No DE
CMPK2	-0.810952	2.78784	0.000544821	129607	0	0	0	0.278565	0.362182	No DE	No DE
CMSS1	-0.149068	3.54392	0.153134	84319	0	0	0	0.0973055	0.21968	No DE	No DE
CMTM1	0.144849	0.745483	0.541813	113540	0	0	0	0.260649	0.364404	No DE	No DE
CMTM3	0.0729501	5.57243	0.582089	123920	0	0	0	0.142738	0.2223	No DE	No DE
CMTM4	-0.0272535	6.07923	0.8688	146223	0	0	0	0.248423	0.38271	No DE	No DE
CMTM6	-0.397843	6.27125	0.00937249	54918	0	0	0	0.243949	0.256914	No DE	No DE
CMYA5	1.97101	6.8765	4.8e-06	202333	0	0	0	0.262229	0.664339	DE	No DE
CNBP	-0.096185	7.88346	0.282898	7555	0	0	0	0.140118	0.120767	No DE	No DE
CNDP2	-0.202127	6.65489	0.125657	55748	0	0	0	0.174029	0.307398	No DE	No DE
CNEP1R1	-0.559496	3.82008	0.00162916	255919	0	0	0	0.218918	0.216911	No DE	No DE
CNIH4	-0.624545	3.58668	3.99e-05	29097	0	0	0	0.183904	0.149115	No DE	No DE
CNKSR3	0.755301	4.54494	0.0043412	154043	0	0	0	0.219373	0.677166	DE	No DE
CNN2	0.352395	7.25844	0.0234797	1265	0	0	0	0.159661	0.361956	No DE	No DE
CNN3	0.0478432	7.62915	0.734775	1266	0	0	0	0.164113	0.177317	No DE	No DE
CNNM1	2.01584	1.71774	1.25e-06	26507	0	0	0	0.280035	0.652029	No DE	No DE
CNNM2	0.628225	4.16345	5.86e-05	54805	0	0	0	0.165936	0.294356	No DE	No DE
CNNM3	0.440253	5.43829	0.000448826	26505	0	0	0	0.139968	0.270074	No DE	No DE
CNNM4	1.0855	5.11486	3.97e-05	26504	0	0	0	0.26478	0.567608	DE	No DE
CNOT1	-0.14468	8.07748	0.132193	23019	0	0	0	0.108883	0.21068	No DE	No DE
CNOT10	0.255359	4.9677	0.011521	25904	0	0	0	0.0932686	0.290742	No DE	No DE
CNOT11	-0.209723	4.97108	0.0268503	55571	0	0	0	0.127855	0.181871	No DE	No DE
CNOT2	0.0735079	6.17495	0.505114	4848	0	0	0	0.127217	0.210484	No DE	No DE
CNOT3	0.347522	5.36031	0.000503338	4849	0	0	0	0.116428	0.20237	No DE	No DE
CNOT4	-0.0045192	5.80689	0.97243	4850	0	0	0	0.146104	0.182925	No DE	No DE
CNOT6	0.0185764	5.90366	0.882753	57472	0	0	0	0.157012	0.256346	No DE	No DE
CNOT6L	-0.0642369	6.83506	0.6349	246175	0	0	0	0.192658	0.177906	No DE	No DE
CNOT7	-0.44239	5.92365	0.00242569	29883	0	0	0	0.196164	0.225868	No DE	No DE
CNOT8	-0.506796	5.79745	2.74e-05	9337	0	0	0	0.127081	0.175075	No DE	No DE
CNP	-0.275267	6.291	0.00586919	1267	0	0	0	0.142471	0.158046	No DE	No DE
CNPPD1	-0.431652	5.375	0.000250077	27013	0	0	0	0.123112	0.143409	No DE	No DE
CNPY2	0.0624614	5.11571	0.661895	10330	0	0	0	0.153395	0.470031	No DE	No DE
CNPY3	0.178185	5.25033	0.250258	10695	0	0	0	0.196289	0.347068	No DE	No DE
CNPY4	0.416305	3.33815	0.00656449	245812	0	0	0	0.191716	0.197705	No DE	No DE
CNRIP1	-0.451267	4.37148	0.0759296	25927	0	0	0	0.232518	0.374255	DE	No DE
CNST	-0.195724	5.60153	0.108763	163882	0	0	0	0.110721	0.206169	No DE	No DE
CNTLN	0.315411	5.31949	0.0885987	54875	0	0	0	0.230422	0.246943	No DE	No DE
CNTN3	-0.323679	3.58155	0.101899	5067	0	0	0	0.277602	0.284252	No DE	No DE
CNTNAP1	1.17753	4.03549	3.34e-06	8506	0	0	0	0.186938	0.366087	No DE	No DE
CNTNAP3	0.309466	4.15167	0.169164	79937	0	0	0	0.251129	0.533619	No DE	No DE
CNTRL	0.243591	6.13928	0.00658926	11064	0	0	0	0.117225	0.110152	No DE	No DE
CNTROB	0.625465	5.26747	0.000206941	116840	0	0	0	0.175783	0.379369	No DE	No DE
COA1	0.459804	5.15843	5.03e-05	55744	0	0	0	0.116238	0.274488	No DE	No DE
COA3	-0.511813	3.93081	3.06e-05	28958	0	0	0	0.166416	0.190747	No DE	No DE
COA4	-0.097239	3.99823	0.261881	51287	0	0	0	0.109746	0.178859	No DE	No DE
COA5	-0.228608	4.54229	0.039016	493753	0	0	0	0.164723	0.16904	No DE	No DE
COA6	-0.585273	2.592	0.000878857	388753	0	0	0	0.261222	0.247783	No DE	No DE
COASY	0.0253691	5.35483	0.885872	80347	0	0	0	0.218964	0.380767	No DE	No DE
COG1	0.212527	5.41106	0.00383273	9382	0	0	0	0.090705	0.0488953	No DE	No DE
COG2	-0.218679	4.86351	0.0264421	22796	0	0	0	0.0913193	0.282283	No DE	No DE
COG3	0.231623	5.89145	0.0385994	83548	0	0	0	0.107063	0.348105	No DE	No DE
COG4	-0.166716	5.45549	0.0575738	25839	0	0	0	0.116891	0.151989	No DE	No DE
COG5	0.0371186	6.24184	0.717062	10466	0	0	0	0.111668	0.167047	No DE	No DE
COG6	-0.348777	5.28476	0.0261697	57511	0	0	0	0.191003	0.222243	No DE	No DE
COG7	0.437654	5.18927	0.000229836	91949	0	0	0	0.110489	0.283315	No DE	No DE
COG8	0.409409	4.40687	0.000896405	84342	0	0	0	0.169353	0.156303	No DE	No DE
COIL	0.09569	4.45361	0.350602	8161	0	0	0	0.138622	0.232973	No DE	No DE
COL11A2	1.00278	2.66396	0.00046864	1302	0	0	0	0.276385	0.553008	No DE	No DE
COL12A1	0.504153	9.1832	0.0553566	1303	0	0	0	0.269976	0.444749	No DE	No DE
COL13A1	1.20484	1.92279	0.000109896	1305	0	0	0	0.28044	0.51018	DE	No DE
COL14A1	1.89711	8.85676	4.83e-10	7373	0	0	0	0.194655	0.410781	No DE	No DE
COL15A1	-0.262512	8.2958	0.201543	1306	0	0	0	0.265621	0.297599	No DE	No DE
COL16A1	1.92352	7.94395	1.82e-07	1307	0	0	0	0.268757	0.97841	No DE	No DE
COL17A1	2.54701	7.18381	5.57e-05	1308	0	0	0	0.298792	1.37324	DE	No DE
COL24A1	0.388392	1.93673	0.1603	255631	0	0	0	0.299899	0.610152	No DE	No DE
COL27A1	1.46428	6.21511	0.000194358	85301	0	0	0	0.256554	0.999279	DE	No DE
COL4A3BP	-1.06493	6.60097	2.09e-06	10087	0	0	0	0.157919	0.324484	No DE	No DE
COL6A1	0.536991	9.77328	0.0179431	1291	0	0	0	0.273075	0.314746	No DE	No DE
COL6A2	0.794401	10.0741	0.00208866	1292	0	0	0	0.29599	0.403962	No DE	No DE
COL8A2	2.03926	5.26862	3.17e-07	1296	0	0	0	0.254912	1.23491	DE	No DE
COLEC12	-0.00402152	6.46745	0.988178	81035	0	0	0	0.253899	0.367211	No DE	No DE
COLQ	0.709744	2.94565	7.61e-05	8292	0	0	0	0.163659	0.290307	No DE	No DE
COMMD1	0.0912743	3.86822	0.328217	150684	0	0	0	0.111543	0.135457	No DE	No DE
COMMD10	-0.359946	4.36108	0.00431828	51397	0	0	0	0.139349	0.253495	No DE	No DE
COMMD2	-0.093059	5.07402	0.519149	51122	0	0	0	0.168094	0.314295	No DE	No DE
COMMD3	-0.244327	2.75319	0.101026	23412	0	0	0	0.242943	0.218265	No DE	No DE
COMMD4	0.0200113	4.39172	0.904971	54939	0	0	0	0.228943	0.271498	No DE	No DE
COMMD5	0.147392	3.73935	0.246994	28991	0	0	0	0.166074	0.238361	No DE	No DE
COMMD6	-0.313003	5.12751	0.0257132	170622	0	0	0	0.232647	0.192788	No DE	No DE
COMMD7	-0.185684	4.76135	0.0232973	149951	0	0	0	0.120736	0.102521	No DE	No DE
COMMD8	-0.963396	2.60501	1.49e-06	54951	0	0	0	0.234378	0.193928	No DE	No DE
COMMD9	-0.463802	4.36175	0.000362903	29099	0	0	0	0.162145	0.160143	No DE	No DE
COMT	-0.0283685	5.62061	0.832007	1312	1	0	0	0.189064	0.254885	No DE	No DE
COMTD1	0.223043	2.30063	0.280953	118881	0	0	0	0.227989	0.537208	No DE	No DE
COPA	-0.436399	7.90251	1.08e-05	1314	0	0	0	0.0735466	0.150058	No DE	No DE
COPB1	-0.465221	6.89043	0.000124573	1315	0	0	0	0.135016	0.18532	No DE	No DE
COPB2	-0.544185	7.00409	1.38e-05	9276	0	0	0	0.147933	0.182126	No DE	No DE
COPE	-0.100363	5.53819	0.456095	11316	0	0	0	0.190231	0.257686	No DE	No DE
COPG1	-0.247961	7.10541	0.00201942	22820	0	0	0	0.101517	0.0948969	No DE	No DE
COPG2	-0.334859	4.24494	0.00702552	26958	0	0	0	0.13656	0.287725	No DE	No DE
COPRS	-1.03574	4.43453	1.76e-06	55352	0	0	0	0.223749	0.236725	No DE	No DE
COPS2	-0.653343	6.33967	0.00050585	9318	0	0	0	0.221219	0.234035	No DE	No DE
COPS3	-0.349584	4.77845	0.00166054	8533	0	0	0	0.104912	0.243113	No DE	No DE
COPS4	-0.414866	4.66602	0.000207655	51138	0	0	0	0.134817	0.15751	No DE	No DE
COPS5	-0.479905	4.9726	3.59e-05	10987	0	0	0	0.124707	0.185542	No DE	No DE
COPS6	-0.163814	5.31151	0.066171	10980	0	0	0	0.115795	0.127054	No DE	No DE
COPS7A	-0.40315	5.28726	2.38e-05	50813	0	0	0	0.119609	0.073982	No DE	No DE
COPS7B	0.230176	4.66506	0.0186109	64708	0	0	0	0.139959	0.198527	No DE	No DE
COPS8	-0.276563	5.14765	0.0198234	10920	0	0	0	0.149033	0.158985	No DE	No DE
COPZ1	-0.143138	6.07195	0.100973	22818	0	0	0	0.107795	0.241094	No DE	No DE
COPZ2	-1.29065	4.03904	7.13e-06	51226	0	0	0	0.179445	0.334543	DE	No DE
COQ10A	0.0352928	2.78265	0.828789	93058	0	0	0	0.21845	0.224822	No DE	No DE
COQ10B	-0.661322	4.54604	0.000883318	80219	0	0	0	0.233957	0.252468	No DE	No DE
COQ2	-0.228884	2.72726	0.197105	27235	0	0	0	0.234585	0.279457	No DE	No DE
COQ3	-0.471682	1.91727	0.00171648	51805	0	0	0	0.21156	0.16041	No DE	No DE
COQ4	0.494271	4.76198	0.00218368	51117	0	0	0	0.184304	0.365432	No DE	No DE
COQ5	-0.704517	3.88508	2.26e-07	84274	0	0	0	0.151894	0.162729	No DE	No DE
COQ6	0.0454965	4.00267	0.669474	51004	0	0	0	0.154316	0.160228	No DE	No DE
COQ7	-0.179411	4.64225	0.0338017	10229	0	0	0	0.139354	0.123179	No DE	No DE
COQ9	-0.419682	4.32551	1.01e-05	57017	0	0	0	0.112214	0.126502	No DE	No DE
CORO1B	0.0461839	5.77508	0.793959	57175	0	0	0	0.212701	0.382581	No DE	No DE
CORO1C	-0.948032	7.20371	9.33e-06	23603	0	0	0	0.203424	0.276911	No DE	No DE
CORO2A	0.798673	3.85259	0.0088857	7464	0	0	0	0.254343	1.005	No DE	No DE
CORO2B	0.60714	4.21161	0.010242	10391	0	0	0	0.236215	0.400118	No DE	No DE
CORO7	0.289452	1.97959	0.163111	79585	0	0	0	0.236542	0.335466	No DE	No DE
COX10	-0.263105	3.94679	0.00354538	1352	0	0	0	0.0922548	0.177153	No DE	No DE
COX10-AS1	0.535532	3.05991	0.00320512	100874058	0	0	0	0.183617	0.492921	No DE	No DE
COX11	-0.437856	4.64114	0.00129359	1353	0	0	0	0.162291	0.227949	No DE	No DE
COX14	-1.38584	4.16877	2.08e-08	84987	0	0	0	0.258786	0.310385	No DE	No DE
COX15	-0.551011	5.67718	3.41e-07	1355	0	0	0	0.102532	0.146107	No DE	No DE
COX17	-0.528877	3.48827	0.00154949	10063	0	0	0	0.217862	0.151398	No DE	No DE
COX18	-0.429135	4.0922	9.08e-05	285521	0	0	0	0.134464	0.163606	No DE	No DE
COX19	0.62614	4.43317	4.95e-06	90639	0	0	0	0.165054	0.178231	No DE	No DE
COX20	0.0190223	4.82191	0.91968	116228	0	0	0	0.229683	0.275072	No DE	No DE
COX4I1	-0.776799	6.93925	8.54e-09	1327	0	0	0	0.150214	0.0977268	No DE	No DE
COX5A	-0.902376	4.65328	3.38e-06	9377	0	0	0	0.216427	0.256347	No DE	No DE
COX5B	-0.868627	5.25118	4.73e-07	1329	0	0	0	0.201553	0.170374	No DE	No DE
COX6A1	-0.952792	5.33912	7.74e-09	1337	0	0	0	0.154225	0.126003	No DE	No DE
COX6B1	-0.753146	5.60635	8.33e-08	1340	0	0	0	0.150597	0.120039	No DE	No DE
COX6C	-0.93917	5.3861	7.33e-07	1345	0	0	0	0.212277	0.24639	No DE	No DE
COX7A2	-0.956566	5.14768	2.6e-06	1347	0	0	0	0.265641	0.205157	No DE	No DE
COX7A2L	-0.568238	5.37767	3.37e-07	9167	0	0	0	0.124688	0.132824	No DE	No DE
COX7B	-1.10911	4.84972	2.36e-07	1349	0	0	0	0.233808	0.212259	No DE	No DE
COX7C	-0.681089	6.13118	0.000308016	1350	0	0	0	0.233038	0.273375	No DE	No DE
COX8A	-0.875184	5.08443	1.79e-08	1351	0	0	0	0.155315	0.176952	No DE	No DE
CPD	-0.676225	7.44898	1.68e-06	1362	0	0	0	0.148821	0.158949	No DE	No DE
CPE	0.893951	7.33725	0.000158549	1363	0	0	0	0.167984	0.522616	No DE	No DE
CPEB2	-0.550569	5.96292	0.00109229	132864	0	0	0	0.274685	0.114854	No DE	No DE
CPEB3	-0.0121902	4.71822	0.939687	22849	0	0	0	0.210221	0.339187	No DE	No DE
CPEB4	-0.516453	6.79299	7.68e-05	80315	0	0	0	0.148987	0.181113	No DE	No DE
CPLX1	0.697621	3.52344	0.00963174	10815	0	0	0	0.29473	0.514973	No DE	No DE
CPNE1	0.368111	6.17101	0.000570452	8904	0	0	0	0.140717	0.223513	No DE	No DE
CPNE2	-0.713618	5.10544	0.000140101	221184	0	0	0	0.17525	0.257921	No DE	No DE
CPNE3	-0.527635	7.04146	0.0004395	8895	0	0	0	0.184578	0.180898	No DE	No DE
CPNE5	1.80824	2.49629	1.84e-07	57699	0	0	0	0.292127	0.432555	No DE	No DE
CPNE8	-0.511501	4.59942	0.0490752	144402	0	0	0	0.276758	0.386426	No DE	No DE
CPOX	-0.104147	4.08642	0.30379	1371	0	0	0	0.161326	0.166148	No DE	No DE
CPPED1	-0.761981	4.55563	8.95e-05	55313	0	0	0	0.219898	0.262136	No DE	No DE
CPQ	0.248546	5.84138	0.15328	10404	0	0	0	0.165295	0.276696	No DE	No DE
CPS1	-0.872074	4.09964	0.0014991	1373	0	0	0	0.286208	0.869136	No DE	No DE
CPSF1	0.744597	6.52214	0.000547698	29894	0	0	0	0.250894	0.487437	No DE	No DE
CPSF2	-0.774461	5.8966	8.78e-07	53981	0	0	0	0.179652	0.146222	No DE	No DE
CPSF3	-0.569151	4.7081	3.75e-05	51692	0	0	0	0.158007	0.181835	No DE	No DE
CPSF4	0.145162	4.56502	0.146353	10898	0	0	0	0.122562	0.155904	No DE	No DE
CPSF6	0.287528	7.1523	0.0878146	11052	0	0	0	0.211992	0.470381	No DE	No DE
CPSF7	0.295822	6.61913	5.91e-05	79869	0	0	0	0.0732246	0.166958	No DE	No DE
CPT1A	0.170755	6.72577	0.281507	1374	0	0	0	0.184132	0.245688	No DE	No DE
CPT2	-0.443505	4.40965	0.0003171	1376	0	0	0	0.167033	0.16582	No DE	No DE
CPXM2	0.876991	6.15925	0.000850515	119587	0	0	0	0.283383	0.303324	No DE	No DE
CRABP2	0.950993	5.69357	0.00750247	1382	0	0	0	0.223315	0.969305	DE	No DE
CRADD	-0.154044	2.9667	0.188205	8738	0	0	0	0.166058	0.083599	No DE	No DE
CRAT	-0.684886	5.34106	4.23e-05	1384	0	0	0	0.244713	0.174963	No DE	No DE
CRBN	-0.367674	5.76466	0.0119275	51185	0	1	0	0.17855	0.207726	No DE	No DE
CRCP	0.028562	5.56879	0.671384	27297	0	0	0	0.0935618	0.127751	No DE	No DE
CREB1	-0.340982	6.62778	0.0228717	1385	0	0	0	0.187961	0.193179	No DE	No DE
CREB3	-0.187065	4.87232	0.0963005	10488	0	0	0	0.173708	0.169116	No DE	No DE
CREB3L2	0.151635	7.92051	0.0503838	64764	0	0	0	0.0871331	0.129187	No DE	No DE
CREBBP	0.551666	8.32706	5.36e-08	1387	0	0	0	0.0925128	0.137445	No DE	No DE
CREBL2	-0.973091	6.5619	2.74e-06	1389	0	0	0	0.165453	0.281152	No DE	No DE
CREBRF	-0.0563442	6.82345	0.709398	153222	0	0	0	0.200981	0.201374	No DE	No DE
CREBZF	0.45399	7.08844	0.000113386	58487	0	0	0	0.141361	0.281994	No DE	No DE
CREG1	-1.02851	6.705	7.15e-08	8804	0	0	0	0.165358	0.236517	No DE	No DE
CRELD2	0.345954	4.48792	0.0622581	79174	0	0	0	0.232103	0.409608	No DE	No DE
CREM	-0.574737	4.3835	0.000792449	1390	0	0	0	0.196692	0.289838	No DE	No DE
CRIM1	-0.65375	8.75052	0.000315111	51232	0	0	0	0.135276	0.252308	No DE	No DE
CRIP2	0.288321	6.6407	0.238139	1397	0	0	0	0.29247	0.569161	No DE	No DE
CRIPT	-0.064839	4.65622	0.745979	9419	0	0	0	0.251191	0.338509	No DE	No DE
CRISPLD1	1.52521	5.00209	0.000141747	83690	0	0	0	0.26016	1.01071	DE	No DE
CRISPLD2	1.43701	6.90709	4.55e-07	83716	0	0	0	0.261788	0.402481	No DE	No DE
CRK	-0.963948	6.51494	2.84e-08	1398	0	0	0	0.119443	0.213659	No DE	No DE
CRKL	-0.163585	6.57707	0.0363414	1399	0	0	0	0.134525	0.0924891	No DE	No DE
CRLF3	-0.235155	4.24441	0.0789927	51379	0	0	0	0.189172	0.149024	No DE	No DE
CRLS1	-1.02918	4.94408	7.27e-09	54675	0	0	0	0.163052	0.151471	No DE	No DE
CRNKL1	-0.151048	5.7338	0.0936234	51340	0	0	0	0.1456	0.139183	No DE	No DE
CROCC	1.00938	5.97395	4.67e-05	9696	0	0	0	0.291368	0.656519	No DE	No DE
CROCCP2	0.92037	4.78212	0.000357266	84809	0	0	0	0.272981	0.469618	No DE	No DE
CROCCP3	1.23584	5.01437	5.68e-08	114819	0	0	0	0.185797	0.397234	No DE	No DE
CRTAP	-0.983737	8.02993	7.9e-05	10491	0	0	0	0.220796	0.351112	No DE	No DE
CRTC1	0.733635	5.55719	9.36e-06	23373	0	0	0	0.17784	0.304075	No DE	No DE
CRTC2	0.166003	5.20119	0.0967785	200186	0	0	0	0.159636	0.14081	No DE	No DE
CRTC3	-0.108229	6.47046	0.405312	64784	0	0	0	0.147598	0.16183	No DE	No DE
CRY1	0.49232	5.0965	0.00853989	1407	0	0	0	0.270548	0.217112	No DE	No DE
CRY2	-0.384362	6.84936	0.0388509	1408	0	0	0	0.177182	0.277612	No DE	No DE
CRYBB2P1	0.539787	4.08575	0.000938534	1416	0	0	0	0.148331	0.423307	No DE	No DE
CRYBG3	-0.759952	7.77229	0.000276886	131544	0	0	0	0.222682	0.309217	No DE	No DE
CRYGS	0.227425	1.22782	0.264705	1427	0	0	0	0.271484	0.28933	No DE	No DE
CRYL1	-0.630185	4.14472	7.33e-06	51084	0	0	0	0.137353	0.204737	No DE	No DE
CRYM-AS1	1.41516	1.48293	3.6e-06	400508	0	0	0	0.20723	0.534735	DE	No DE
CRYZ	-0.371158	4.58833	0.0226832	1429	0	0	0	0.220308	0.248882	No DE	No DE
CRYZL1	-0.0445969	4.66002	0.701756	9946	0	0	0	0.156585	0.147814	No DE	No DE
CS	-1.46928	7.09855	4.45e-10	1431	0	0	0	0.172559	0.1976	No DE	No DE
CSAD	0.0432506	6.2528	0.769071	51380	0	0	0	0.186784	0.244124	No DE	No DE
CSDE1	-1.13827	9.40138	4.7e-08	7812	0	0	0	0.139498	0.279427	No DE	No DE
CSE1L	-0.17531	6.11695	0.213469	1434	0	0	0	0.159589	0.344122	No DE	No DE
CSF1	-0.438025	6.64962	0.0576565	1435	0	0	0	0.277966	0.309787	No DE	No DE
CSF2RB	-0.0298758	4.72046	0.905123	1439	0	0	0	0.288102	0.323558	No DE	No DE
CSGALNACT1	0.163378	5.03852	0.522077	55790	0	0	0	0.242663	0.317574	No DE	No DE
CSGALNACT2	-0.305853	5.43905	0.0250491	55454	0	0	0	0.163361	0.198488	No DE	No DE
CSK	0.299685	5.46981	0.035955	1445	0	0	0	0.18174	0.313705	No DE	No DE
CSNK1A1	-0.0118025	7.8753	0.911573	1452	0	0	0	0.157604	0.161013	No DE	No DE
CSNK1D	0.191815	7.16206	0.107204	1453	0	0	0	0.136944	0.2893	No DE	No DE
CSNK1E	0.470587	6.93476	0.000121235	1454	0	0	0	0.1401	0.24538	No DE	No DE
CSNK1G1	0.115511	5.77135	0.0930465	53944	0	0	0	0.0910709	0.144226	No DE	No DE
CSNK1G2	0.483593	5.92442	0.00123251	1455	0	0	0	0.155964	0.325004	No DE	No DE
CSNK1G3	-0.224864	5.97748	0.0727009	1456	0	0	0	0.170438	0.183603	No DE	No DE
CSNK2A1	-0.277731	6.12372	0.00273358	1457	0	0	0	0.0840953	0.179029	No DE	No DE
CSNK2A2	-0.359661	5.1932	0.000581488	1459	0	0	0	0.105355	0.193587	No DE	No DE
CSNK2B	0.0431173	5.79006	0.550886	1460	0	0	0	0.112604	0.11761	No DE	No DE
CSPP1	0.357523	5.49049	0.00229849	79848	0	0	0	0.157527	0.198163	No DE	No DE
CSRNP2	-0.204413	5.63962	0.061564	81566	0	0	0	0.109944	0.294694	No DE	No DE
CSRP1	1.24887	8.39423	2.83e-05	1465	0	0	0	0.279005	0.731157	No DE	No DE
CST3	-0.167998	8.02034	0.508094	1471	0	0	0	0.285268	0.412212	No DE	No DE
CSTB	-0.762015	5.29071	1.85e-05	1476	0	0	0	0.158458	0.301689	No DE	No DE
CSTF1	-0.125995	4.32332	0.242563	1477	0	0	0	0.119768	0.32582	No DE	No DE
CSTF2	0.0205859	3.32554	0.848701	1478	0	0	0	0.0774553	0.215188	No DE	No DE
CSTF2T	-0.294191	5.3514	0.000184639	23283	0	0	0	0.0853391	0.0851257	No DE	No DE
CSTF3	0.0804826	4.76169	0.578107	1479	0	0	0	0.165435	0.367521	No DE	No DE
CTBP1	0.0156271	6.96634	0.892654	1487	1	0	0	0.127663	0.234182	No DE	No DE
CTBP2	0.370834	6.48476	0.0214799	1488	0	0	0	0.155274	0.489327	No DE	No DE
CTBS	-0.716725	4.485	9.65e-05	1486	0	0	0	0.237658	0.209032	No DE	No DE
CTC1	0.654217	6.04654	3.78e-06	80169	0	0	0	0.155093	0.279621	No DE	No DE
CTCF	0.115483	6.04464	0.0541107	10664	0	0	0	0.0907271	0.097629	No DE	No DE
CTDNEP1	-0.236698	6.22932	0.00192424	23399	0	0	0	0.105807	0.0914905	No DE	No DE
CTDP1	0.255498	5.08505	0.121833	9150	0	0	0	0.23557	0.409226	No DE	No DE
CTDSP1	0.0278864	7.09345	0.822932	58190	0	0	0	0.162361	0.180541	No DE	No DE
CTDSP2	-0.167494	8.32181	0.0385706	10106	0	0	0	0.134098	0.0512711	No DE	No DE
CTDSPL	0.255553	6.12	0.0105619	10217	0	0	0	0.13941	0.222949	No DE	No DE
CTDSPL2	0.00201378	5.76464	0.989194	51496	0	0	0	0.18504	0.182087	No DE	No DE
CTH	-0.837304	2.18347	0.000310631	1491	0	0	0	0.272022	0.46135	No DE	No DE
CTIF	-1.39754	6.78112	7.27e-09	9811	0	0	0	0.270446	0.196284	No DE	No DE
CTNNA1	-0.471613	8.46286	1.83e-06	1495	0	0	0	0.0654068	0.0889518	No DE	No DE
CTNNAL1	-0.796074	4.94382	4.02e-05	8727	0	0	0	0.244771	0.207675	No DE	No DE
CTNNB1	0.0417512	8.88711	0.701756	1499	1	1	0	0.154623	0.223839	No DE	No DE
CTNNBIP1	-0.301536	5.32655	0.0259361	56998	0	0	0	0.171881	0.215376	No DE	No DE
CTNNBL1	0.0355517	5.04028	0.694954	56259	0	0	0	0.0932758	0.154117	No DE	No DE
CTNND1	1.03687	4.38147	3.24e-07	1500	0	0	0	0.221581	0.242392	No DE	No DE
CTNS	-0.344533	4.1538	0.00363378	1497	0	0	0	0.142462	0.153065	No DE	No DE
CTPS1	0.377343	4.26034	0.069736	1503	0	0	0	0.202447	0.551033	DE	No DE
CTPS2	0.324271	5.34853	0.00194252	56474	0	0	0	0.115561	0.293896	No DE	No DE
CTR9	-0.406465	5.96666	0.000172437	9646	0	0	0	0.145816	0.122475	No DE	No DE
CTRL	1.17804	0.57695	8.04e-05	1506	0	0	0	0.275475	0.363754	No DE	No DE
CTSA	-0.770841	5.95929	7.71e-06	5476	0	0	0	0.128359	0.24488	No DE	No DE
CTSB	-1.13104	8.62829	7.4e-06	1508	0	0	0	0.19015	0.562874	No DE	No DE
CTSC	-1.2127	6.26528	1.6e-05	1075	0	0	0	0.295181	0.458119	No DE	No DE
CTSD	-0.642609	8.38823	0.00206888	1509	1	0	0	0.221783	0.53617	No DE	No DE
CTSF	0.328003	6.51508	0.055446	8722	0	0	0	0.299338	0.211852	No DE	No DE
CTSH	0.147493	5.96934	0.346994	1512	0	0	0	0.222198	0.299435	No DE	No DE
CTSK	1.14783	7.23373	4.16e-05	1513	0	0	0	0.279798	0.522764	No DE	No DE
CTSO	0.0711552	5.74615	0.54103	1519	0	0	0	0.142436	0.192737	No DE	No DE
CTSZ	-0.852865	7.15183	1.87e-05	1522	0	0	0	0.156071	0.309771	No DE	No DE
CTTN	0.0355792	7.75374	0.708369	2017	1	0	0	0.0908246	0.174448	No DE	No DE
CTTNBP2NL	-0.390429	5.94778	0.010069	55917	0	0	0	0.187128	0.200325	No DE	No DE
CTU2	0.536838	3.4807	0.0052905	348180	0	0	0	0.240625	0.454261	No DE	No DE
CUBN	0.649142	4.29647	0.00155538	8029	0	0	0	0.258028	0.202262	No DE	No DE
CUEDC1	0.0510865	5.60434	0.774016	404093	0	0	0	0.223076	0.322683	No DE	No DE
CUEDC2	-0.0909491	4.51196	0.417462	79004	0	0	0	0.15266	0.178749	No DE	No DE
CUL1	-0.0476444	6.30682	0.552283	8454	0	0	0	0.0949592	0.103158	No DE	No DE
CUL2	-0.62786	5.32947	9.65e-05	8453	0	0	0	0.188846	0.177849	No DE	No DE
CUL3	-0.116507	6.61938	0.247054	8452	0	0	0	0.139796	0.145124	No DE	No DE
CUL4A	-0.202347	6.62321	0.0140755	8451	0	0	0	0.0918136	0.140595	No DE	No DE
CUL4B	-0.26451	6.77304	0.0366252	8450	0	0	0	0.16665	0.201175	No DE	No DE
CUL5	-0.213921	6.34409	0.122137	8065	0	0	0	0.201854	0.186055	No DE	No DE
CUL7	0.680814	6.14496	0.000514209	9820	0	0	0	0.219918	0.467646	No DE	No DE
CUL9	0.65153	6.24062	1.85e-05	23113	0	0	0	0.161016	0.330819	No DE	No DE
CUTA	-0.073286	5.29068	0.579029	51596	0	0	0	0.183619	0.29374	No DE	No DE
CUTC	-0.596985	4.10146	4.76e-05	51076	0	0	0	0.189736	0.16563	No DE	No DE
CUX1	-0.186289	6.74411	0.160219	1523	0	0	0	0.181856	0.162367	No DE	No DE
CWC15	-0.293459	4.85864	0.00181046	51503	0	0	0	0.105612	0.141242	No DE	No DE
CWC22	-0.129231	5.53045	0.294496	57703	0	0	0	0.162658	0.1656	No DE	No DE
CWC25	0.221941	5.21337	0.00618322	54883	0	0	0	0.0895667	0.163168	No DE	No DE
CWC27	-0.17272	4.53947	0.0998835	10283	0	0	0	0.147539	0.133707	No DE	No DE
CWF19L1	0.457694	4.77386	1.68e-05	55280	0	0	0	0.118806	0.181459	No DE	No DE
CWF19L2	0.0486773	5.75658	0.684233	143884	0	0	0	0.162462	0.141234	No DE	No DE
CXCL12	0.814898	8.71307	0.00189321	6387	1	0	0	0.21195	0.50413	No DE	No DE
CXCL16	-0.184504	5.47394	0.372038	58191	0	0	0	0.166905	0.587109	DE	No DE
CXorf23	0.0998946	5.6464	0.466585	256643	0	0	0	0.179284	0.193811	No DE	No DE
CXorf38	-0.266076	4.69439	0.00227282	159013	0	0	0	0.133834	0.103851	No DE	No DE
CXorf40A	0.109631	3.29848	0.547602	91966	0	0	0	0.255242	0.350899	No DE	No DE
CXorf40B	0.492982	4.25351	0.00603227	541578	0	0	0	0.219633	0.39742	No DE	No DE
CXorf56	-0.381913	4.38339	7.7e-05	63932	0	0	0	0.134028	0.0850341	No DE	No DE
CXXC1	0.560139	5.28737	0.000338322	30827	0	0	0	0.166672	0.381477	No DE	No DE
CXXC5	-0.397464	4.83172	0.0230082	51523	0	0	0	0.203223	0.349787	No DE	No DE
CYB561	0.560364	5.68226	0.0111188	1534	0	0	0	0.227049	0.536944	DE	No DE
CYB561D1	-0.200969	4.27108	0.173988	284613	0	0	0	0.25594	0.14287	No DE	No DE
CYB561D2	-0.0218762	3.11171	0.899687	11068	0	0	0	0.181572	0.327243	No DE	No DE
CYB5A	-1.51659	5.58806	3.54e-08	1528	0	0	0	0.246727	0.398616	No DE	No DE
CYB5B	-0.737903	5.56538	3.24e-07	80777	0	0	0	0.10151	0.193809	No DE	No DE
CYB5D1	-0.108139	4.85979	0.322511	124637	0	0	0	0.151189	0.221694	No DE	No DE
CYB5D2	-0.120093	4.2928	0.239264	124936	0	0	0	0.15904	0.156272	No DE	No DE
CYB5R1	-0.41526	5.12896	0.00169139	51706	0	0	0	0.20768	0.21369	No DE	No DE
CYB5R2	1.15667	3.32479	6.98e-05	51700	0	0	0	0.22794	0.64409	DE	No DE
CYB5R3	-0.903024	7.93134	0.000510026	1727	0	0	0	0.236433	0.329431	DE	No DE
CYB5R4	-0.443187	4.02184	0.0116243	51167	0	0	0	0.216419	0.24229	No DE	No DE
CYB5RL	0.0257488	3.26365	0.870939	606495	0	0	0	0.196414	0.217037	No DE	No DE
CYBA	-0.0138071	5.43142	0.942859	1535	0	0	0	0.28328	0.218772	No DE	No DE
CYC1	-0.507059	5.02574	0.000213565	1537	0	0	0	0.210963	0.137275	No DE	No DE
CYCS	-0.856916	5.74689	1.75e-05	54205	0	0	0	0.237477	0.236357	No DE	No DE
CYFIP1	-0.116329	7.5796	0.0503896	23191	0	0	0	0.0560967	0.0778066	No DE	No DE
CYGB	0.0127941	5.07584	0.965554	114757	0	0	0	0.285861	0.35266	DE	No DE
CYHR1	0.136048	4.91109	0.386528	50626	0	0	0	0.236624	0.296984	No DE	No DE
CYLD	-0.0121569	6.54913	0.921801	1540	0	0	0	0.181345	0.16623	No DE	No DE
CYP20A1	0.091259	6.54822	0.264588	57404	0	0	0	0.131576	0.0825768	No DE	No DE
CYP27A1	0.541633	4.95596	0.0142561	1593	0	0	0	0.194196	0.570366	No DE	No DE
CYP2E1	0.0688267	1.84326	0.911857	1571	0	0	0	0.253057	2.53829	No DE	No DE
CYP2G1P	0.539826	0.406437	0.0911944	22952	0	0	0	0.288978	0.458413	No DE	No DE
CYP2R1	0.26215	3.02446	0.133028	120227	0	0	0	0.205559	0.474185	No DE	No DE
CYP2U1	-0.46278	4.50641	0.00763115	113612	0	0	0	0.213153	0.247299	No DE	No DE
CYP46A1	-0.0104384	1.71136	0.965554	10858	0	0	0	0.249013	0.361253	No DE	No DE
CYP4V2	-0.390928	5.61325	0.00229849	285440	0	0	0	0.138559	0.204719	No DE	No DE
CYP51A1	-0.0855724	5.64022	0.504529	1595	0	0	0	0.228537	0.152891	No DE	No DE
CYP7B1	0.308722	4.76975	0.0644716	9420	0	0	0	0.181556	0.360373	No DE	No DE
CYSTM1	-1.18317	4.60155	2.33e-06	84418	0	0	0	0.219526	0.310833	No DE	No DE
CYTH1	-0.0298042	6.27618	0.821726	9267	0	0	0	0.126593	0.213397	No DE	No DE
CYTH2	0.689088	6.47957	0.00171661	9266	0	0	0	0.277445	0.476154	No DE	No DE
CYTH3	0.29005	6.4707	0.0106462	9265	0	0	0	0.142082	0.112695	No DE	No DE
CYTH4	-0.338181	4.9136	0.107025	27128	0	0	0	0.236536	0.352348	No DE	No DE
CYYR1	-0.763469	5.48791	0.000643963	116159	0	0	0	0.289811	0.286038	No DE	No DE
D2HGDH	0.869623	5.72263	0.000850394	728294	0	0	0	0.297038	0.546071	No DE	No DE
DAAM1	-0.873455	6.79448	2.27e-05	23002	0	0	0	0.216552	0.305779	No DE	No DE
DAAM2	-0.319145	6.88395	0.142981	23500	0	0	0	0.235584	0.324139	No DE	No DE
DAB2	-0.780763	7.87403	0.00168044	1601	0	0	0	0.257076	0.40035	No DE	No DE
DAB2IP	0.300877	7.29255	0.0853818	153090	0	0	0	0.206068	0.507038	No DE	No DE
DAD1	-0.377778	5.27513	0.00243483	1603	0	0	0	0.170714	0.181382	No DE	No DE
DAG1	-0.0742478	7.42989	0.491506	1605	0	0	0	0.113169	0.291831	No DE	No DE
DAGLA	0.915062	4.29191	8.92e-05	747	0	0	0	0.243616	0.505703	No DE	No DE
DAGLB	0.488457	4.46646	0.000186393	221955	0	0	0	0.176659	0.17905	No DE	No DE
DALRD3	0.258133	4.03179	0.0938167	55152	0	0	0	0.200006	0.298798	No DE	No DE
[truncated: 8,262 more rows]

## Sheet: SuppTable 2
Supplementary Table 2: Genes with low expression variability in healthy breast ductal tissue (Roche Kapa, Fresh Frozen tissue, CVFF <= 0.3)
CVFF <= 0.3, log2FC <= 2 between paired left + right breast in same patient in FF or FFPE samples (Roche Kapa), log2FC <= 2 between epithelial breast duct tissue (FFPE, TruSeq Access) and pure fat tissue (FF, TruSeq Access), log2FC <= 2 between single halved FFPE and FF epithelial breast duct tissue sample (TruSeq Access)
gene	logFC	AveExpr	adj.P.Val	entrez	brca	biomarker	biomarker.brca	CVAvera	CVIKMB	FF.LvsR	FFPE.LvsR	epiFFPE.vs.fatFF
A2M	-0.389452	10.0672	0.0292659	2	0	0	0	0.2327	0.208406	No DE	No DE	No DE
AAAS	0.023018	4.78826	0.818589	8086	0	0	0	0.121825	0.184209	No DE	No DE	No DE
AAED1	-0.620742	3.84853	0.00168495	195827	0	0	0	0.234784	0.299663	No DE	No DE	No DE
AAGAB	-0.0520624	5.05069	0.671931	79719	0	0	0	0.164319	0.256872	No DE	No DE	No DE
AAK1	0.0601212	7.18505	0.618977	22848	0	0	0	0.153419	0.126075	No DE	No DE	No DE
AAMDC	-0.934565	3.65177	2.22691e-06	28971	0	0	0	0.151338	0.278633	No DE	No DE	No DE
AAMP	-0.18096	6.17176	0.131939	14	0	0	0	0.172967	0.252505	No DE	No DE	No DE
AAR2	-0.133359	4.93564	0.30838	25980	0	0	0	0.204522	0.0852955	No DE	No DE	No DE
AARS	-0.321227	6.56781	0.000533705	16	0	0	0	0.0990891	0.121145	No DE	No DE	No DE
AASDHPPT	-0.619494	4.85447	0.00017826	60496	0	0	0	0.204393	0.230557	No DE	No DE	No DE
AASS	0.596719	6.3157	0.000276001	10157	0	0	0	0.198022	0.285955	No DE	No DE	No DE
AATF	-0.0392033	5.16688	0.694526	26574	0	0	0	0.114792	0.151524	No DE	No DE	No DE
ABCA2	0.071092	6.89004	0.653998	20	0	0	0	0.212432	0.261477	No DE	No DE	No DE
ABCB10	-0.512491	4.65482	8.56666e-07	23456	0	0	0	0.101337	0.151943	No DE	No DE	No DE
ABCB6	-0.240958	4.58652	0.0857717	10058	0	0	0	0.201643	0.185221	No DE	No DE	No DE
ABCB7	-0.254631	4.81803	0.0274448	22	0	0	0	0.129476	0.240212	No DE	No DE	No DE
ABCB8	0.227226	4.58572	0.101093	11194	0	0	0	0.168103	0.272801	No DE	No DE	No DE
ABCC1	-0.0993124	6.47217	0.520273	4363	1	0	0	0.138367	0.259536	No DE	No DE	No DE
ABCC10	0.571635	5.18678	1.99803e-05	89845	0	0	0	0.158413	0.203327	No DE	No DE	No DE
ABCC4	0.380924	3.81388	0.031436	10257	0	0	0	0.24858	0.214372	No DE	No DE	No DE
ABCC5	0.212236	5.98198	0.0673222	10057	0	0	0	0.14521	0.20548	No DE	No DE	No DE
ABCD3	-0.287416	5.93454	0.0347514	5825	0	0	0	0.232768	0.189663	No DE	No DE	No DE
ABCD4	0.169843	5.66421	0.0497402	5826	0	0	0	0.116306	0.14101	No DE	No DE	No DE
ABCF1	-0.385459	5.99629	5.36394e-05	23	0	0	0	0.103572	0.118609	No DE	No DE	No DE
ABCF2	-0.220552	5.25179	0.0110236	10061	0	0	0	0.106798	0.164747	No DE	No DE	No DE
ABCF3	0.166288	5.40722	0.104598	55324	0	0	0	0.150743	0.223093	No DE	No DE	No DE
ABHD10	-0.512527	4.45895	0.000258114	55347	0	0	0	0.169164	0.246575	No DE	No DE	No DE
ABHD12	-0.160772	5.13686	0.171527	26090	0	0	0	0.111107	0.243022	No DE	No DE	No DE
ABHD13	-0.390971	4.84531	0.0277089	84945	0	0	0	0.243973	0.208203	No DE	No DE	No DE
ABHD14A	-0.0852871	2.30299	0.63493	25864	0	0	0	0.184567	0.299159	No DE	No DE	No DE
ABHD14B	-0.730474	5.79935	1.82189e-07	84836	0	0	0	0.190137	0.061081	No DE	No DE	No DE
ABHD16A	-0.0897811	5.00765	0.483069	7920	0	0	0	0.16283	0.269247	No DE	No DE	No DE
ABHD3	-0.673662	3.66248	0.000359771	171586	0	0	0	0.241866	0.258906	No DE	No DE	No DE
ABHD4	-0.639037	4.9508	0.000214375	63874	0	0	0	0.186143	0.215563	No DE	No DE	No DE
ABI1	-0.0199296	6.25054	0.885301	10006	0	0	0	0.167449	0.233177	No DE	No DE	No DE
ABL1	0.481447	7.6871	0.000198872	25	0	1	1	0.137447	0.171667	No DE	No DE	No DE
ABL2	-0.135653	6.78382	0.398519	27	0	0	0	0.213695	0.26464	No DE	No DE	No DE
ABLIM1	-0.0191047	8.5274	0.912672	3983	0	0	0	0.203741	0.210573	No DE	No DE	No DE
ABT1	0.0918398	4.21688	0.42097	29777	0	0	0	0.185415	0.14641	No DE	No DE	No DE
ABTB1	0.389572	5.29003	0.0271103	80325	0	0	0	0.24578	0.254736	No DE	No DE	No DE
ACAA1	-0.491354	5.65346	0.000896014	30	0	0	0	0.213149	0.204304	No DE	No DE	No DE
ACACA	-0.586863	7.24765	0.00152547	31	1	0	0	0.296707	0.234	No DE	No DE	No DE
ACAD10	0.142257	5.27846	0.203336	80724	0	0	0	0.143689	0.290502	No DE	No DE	No DE
ACAD11	1.14931	2.03876	1.27701e-06	84129	0	0	0	0.233944	0.250543	No DE	No DE	No DE
ACAD8	-0.12375	4.49159	0.206248	27034	0	0	0	0.155625	0.171109	No DE	No DE	No DE
ACAD9	-0.215027	5.81834	0.0190892	28976	0	0	0	0.12386	0.117663	No DE	No DE	No DE
ACADM	-1.1111	5.51338	2.01423e-07	34	0	0	0	0.204759	0.242788	No DE	No DE	No DE
ACADS	-1.10759	4.8	2.28532e-05	35	0	0	0	0.296395	0.296678	No DE	No DE	No DE
ACADSB	-0.0225304	6.27975	0.874897	36	0	0	0	0.213432	0.208957	No DE	No DE	No DE
ACADVL	-0.184942	8.36659	0.206439	37	0	0	0	0.240242	0.182124	No DE	No DE	No DE
ACAP2	-0.397792	6.84706	0.00437887	23527	0	0	0	0.167835	0.183047	No DE	No DE	No DE
ACAT2	-0.149962	3.39159	0.318116	39	0	0	0	0.237176	0.19673	No DE	No DE	No DE
ACBD3	-0.467441	6.16056	4.36407e-05	64746	0	0	0	0.134551	0.127578	No DE	No DE	No DE
ACBD4	0.308285	4.56408	0.026482	79777	0	0	0	0.200927	0.202967	No DE	No DE	No DE
ACBD5	-1.01029	5.30533	3.33605e-08	91452	0	0	0	0.164003	0.200993	No DE	No DE	No DE
ACBD6	0.353256	4.85179	0.00049849	84320	0	0	0	0.0926386	0.22315	No DE	No DE	No DE
ACD	0.682604	3.76929	4.43323e-05	65057	0	0	0	0.176655	0.285641	No DE	No DE	No DE
ACER3	-1.54042	5.10198	1.55255e-08	55331	0	0	0	0.288741	0.263203	No DE	No DE	No DE
ACIN1	0.255193	7.64126	0.000973727	22985	0	0	0	0.0826886	0.151896	No DE	No DE	No DE
ACLY	-0.413783	7.12511	0.00265898	47	0	0	0	0.217119	0.15051	No DE	No DE	No DE
ACO2	-0.920776	6.58607	1.09413e-08	50	0	0	0	0.122049	0.146506	No DE	No DE	No DE
ACOT13	-0.882188	3.94643	7.03684e-07	55856	0	0	0	0.153189	0.229604	No DE	No DE	No DE
ACOT8	0.0268232	3.12783	0.868901	10005	0	0	0	0.207085	0.192779	No DE	No DE	No DE
ACOT9	0.0406643	4.90683	0.828995	23597	0	0	0	0.143915	0.257905	No DE	No DE	No DE
ACP2	-0.452583	4.72536	0.000608841	53	0	0	0	0.13739	0.230067	No DE	No DE	No DE
ACSF3	0.64072	4.91109	3.34726e-05	197322	0	0	0	0.180304	0.28692	No DE	No DE	No DE
ACSL4	-1.06689	6.26758	1.84125e-06	2182	0	0	0	0.239055	0.242373	No DE	No DE	No DE
ACSL5	-0.741748	5.01975	2.62037e-06	51703	0	0	0	0.140006	0.2251	No DE	No DE	No DE
ACSS2	-1.4813	6.20619	2.92828e-09	55902	0	0	0	0.22604	0.223144	No DE	No DE	No DE
ACTB	-0.136303	11.2948	0.276744	60	0	0	0	0.139747	0.211906	No DE	No DE	No DE
ACTG1	0.170485	10.3309	0.118292	71	0	0	0	0.120947	0.261332	No DE	No DE	No DE
ACTN4	0.251494	8.94594	0.0264391	81	0	0	0	0.105575	0.256819	No DE	No DE	No DE
ACTR10	-0.292709	5.30558	0.0222125	55860	0	0	0	0.172662	0.185283	No DE	No DE	No DE
ACTR1A	-0.641888	6.15112	5.16541e-06	10121	0	0	0	0.118493	0.147118	No DE	No DE	No DE
ACTR1B	0.242895	5.9336	0.0429588	10120	0	0	0	0.189972	0.213783	No DE	No DE	No DE
ACTR2	-0.887511	7.73114	1.85065e-05	10097	0	0	0	0.230133	0.178281	No DE	No DE	No DE
ACTR3	-0.504192	6.87587	0.00261189	10096	0	0	0	0.218088	0.16943	No DE	No DE	No DE
ACTR5	0.516956	3.50233	0.000374146	79913	0	0	0	0.150383	0.275687	No DE	No DE	No DE
ACTR8	-0.281844	4.82478	0.0256994	93973	0	0	0	0.198865	0.212835	No DE	No DE	No DE
ACTRT3	-1.04096	0.54846	7.21432e-06	84517	0	0	0	0.318568	0.139625	No DE	No DE	No DE
ACVR1	0.18178	5.77147	0.0193857	90	0	0	0	0.0716443	0.156219	No DE	No DE	No DE
ACVR1B	-0.053197	5.66124	0.469545	91	0	0	0	0.0960478	0.100573	No DE	No DE	No DE
ACVRL1	-0.0504277	5.73363	0.828447	94	0	0	0	0.220034	0.265317	No DE	No DE	No DE
ACYP2	-0.976796	3.03954	7.48373e-07	98	0	0	0	0.205782	0.256013	No DE	No DE	No DE
ADAL	-0.768633	3.36989	1.29862e-05	161823	0	0	0	0.239165	0.1956	No DE	No DE	No DE
ADAM15	-0.334537	6.72998	0.0480305	8751	0	0	0	0.272896	0.235537	No DE	No DE	No DE
ADAM17	0.267103	6.33869	0.066171	6868	0	0	0	0.215936	0.199877	No DE	No DE	No DE
ADAM20	0.431922	2.75986	0.00836092	8748	0	0	0	0.206843	0.184262	No DE	No DE	No DE
ADAM20P1	0.331454	2.38496	0.0808934	317760	0	0	0	0.248219	0.267305	No DE	No DE	No DE
ADAM9	-0.954121	6.61583	2.81008e-05	8754	0	0	0	0.260165	0.288178	No DE	No DE	No DE
ADAMTS12	-0.0788234	5.65144	0.716893	81792	0	0	0	0.321477	0.299869	No DE	No DE	No DE
ADAMTS2	-0.00298072	6.63697	0.989194	9509	0	0	0	0.334544	0.201473	No DE	No DE	No DE
ADAMTS7	-0.125915	3.68989	0.54635	11173	0	0	0	0.28284	0.290797	No DE	No DE	No DE
ADAR	-0.101325	8.38646	0.233647	103	0	0	0	0.0863595	0.206571	No DE	No DE	No DE
ADARB1	-0.104422	6.05583	0.326663	104	0	0	0	0.115744	0.130351	No DE	No DE	No DE
ADAT1	-0.313141	4.5854	0.00970468	23536	0	0	0	0.172786	0.11461	No DE	No DE	No DE
ADCK1	-0.153004	2.95744	0.268252	57143	0	0	0	0.191878	0.240585	No DE	No DE	No DE
ADCY6	-0.865557	7.40049	3.0823e-07	112	0	0	0	0.156175	0.189888	No DE	No DE	No DE
ADD1	-0.177431	8.13007	0.104598	118	0	0	0	0.109947	0.149894	No DE	No DE	No DE
ADD3	0.382777	7.57801	0.0276798	120	0	0	0	0.218927	0.248883	No DE	No DE	No DE
ADH5	-0.929094	6.90855	2.47477e-07	128	0	0	0	0.133621	0.2374	No DE	No DE	No DE
ADHFE1	-0.702812	4.37998	2.86899e-05	137872	0	0	0	0.205627	0.20433	No DE	No DE	No DE
ADI1	-1.05995	5.72845	3.79372e-08	55256	0	0	0	0.150445	0.24803	No DE	No DE	No DE
ADIPOR1	-0.563292	6.00466	5.35852e-08	51094	0	0	0	0.095384	0.125997	No DE	No DE	No DE
ADK	-0.456468	4.95985	5.43937e-05	132	0	0	0	0.101269	0.204761	No DE	No DE	No DE
ADNP	0.0159411	7.24305	0.85929	23394	0	0	0	0.10228	0.202917	No DE	No DE	No DE
ADNP2	0.0325607	5.5728	0.674489	22850	0	0	0	0.0874114	0.152476	No DE	No DE	No DE
ADO	-0.28767	4.93763	0.000690668	84890	0	0	0	0.119957	0.0985089	No DE	No DE	No DE
ADPGK	0.159407	5.54649	0.0131637	83440	0	0	0	0.0439116	0.15118	No DE	No DE	No DE
ADPRHL1	-0.570148	1.73936	0.00742789	113622	0	0	0	0.34956	0.215482	No DE	No DE	No DE
ADPRHL2	0.037418	3.96936	0.771241	54936	0	0	0	0.155112	0.229391	No DE	No DE	No DE
ADRM1	-0.314962	5.191	0.00656429	11047	0	0	0	0.115684	0.238797	No DE	No DE	No DE
AEBP2	0.0955716	5.87956	0.496216	121536	0	0	0	0.200242	0.226716	No DE	No DE	No DE
AES	-0.277015	7.78101	0.0364216	166	0	0	0	0.118681	0.225233	No DE	No DE	No DE
AFAP1	0.0642183	6.65047	0.493994	60312	0	0	0	0.0999891	0.170271	No DE	No DE	No DE
AFF1	-0.275019	8.23248	0.0323437	4299	0	0	0	0.119549	0.188919	No DE	No DE	No DE
AFF4	0.0423442	8.2878	0.681527	27125	0	0	0	0.126012	0.135956	No DE	No DE	No DE
AFG3L1P	0.677824	4.2323	2.27977e-05	172	0	0	0	0.162639	0.283038	No DE	No DE	No DE
AFG3L2	-0.284277	5.86186	0.000158189	10939	0	0	0	0.0624958	0.164083	No DE	No DE	No DE
AFTPH	-0.0208551	6.08843	0.858483	54812	0	0	0	0.170437	0.2053	No DE	No DE	No DE
AGA	-0.490866	3.869	0.00265667	175	0	0	0	0.279647	0.211013	No DE	No DE	No DE
AGAP2	0.619143	3.63895	0.00854935	116986	0	0	0	0.319692	0.266565	No DE	No DE	No DE
AGAP6	0.625437	3.98568	1.03759e-05	414189	0	0	0	0.112327	0.265386	No DE	No DE	No DE
AGBL5	0.0274127	4.50195	0.845856	60509	0	0	0	0.210446	0.259244	No DE	No DE	No DE
AGER	1.02576	2.78737	1.52503e-06	177	0	0	0	0.206933	0.289751	No DE	No DE	No DE
AGFG1	-0.802843	6.97035	6.39883e-05	3267	0	0	0	0.208259	0.238986	No DE	No DE	No DE
AGGF1	-0.439059	5.55598	0.00105745	55109	0	0	0	0.173267	0.154611	No DE	No DE	No DE
AGK	-0.0315251	4.50498	0.726147	55750	0	0	0	0.0939271	0.197434	No DE	No DE	No DE
AGL	-0.778645	6.17632	7.10652e-05	178	0	0	0	0.265155	0.195497	No DE	No DE	No DE
AGO1	0.0488833	6.74099	0.439442	26523	0	0	0	0.107483	0.0784306	No DE	No DE	No DE
AGO2	0.425415	6.09503	1.04598e-06	27161	0	0	0	0.0684149	0.0957238	No DE	No DE	No DE
AGO3	0.155946	5.80223	0.0224326	192669	0	0	0	0.0761264	0.0959422	No DE	No DE	No DE
AGO4	-0.00845216	6.28679	0.92872	192670	0	0	0	0.108511	0.107299	No DE	No DE	No DE
AGPAT1	-0.244298	5.55345	0.00504287	10554	0	0	0	0.122893	0.115732	No DE	No DE	No DE
AGPAT3	-0.809411	6.6362	9.03768e-08	56894	0	0	0	0.100232	0.209678	No DE	No DE	No DE
AGPS	-1.04323	6.27748	5.6978e-06	8540	0	0	0	0.255942	0.262913	No DE	No DE	No DE
AGTPBP1	-0.68881	5.147	3.96339e-05	23287	0	0	0	0.182984	0.205165	No DE	No DE	No DE
AHCTF1	-0.0702845	6.90249	0.564496	25909	0	0	0	0.170116	0.148876	No DE	No DE	No DE
AHCYL1	-0.775888	7.31509	4.36145e-08	10768	0	0	0	0.0984413	0.156283	No DE	No DE	No DE
AHCYL2	-0.223213	5.27186	0.00970151	23382	0	0	0	0.105972	0.111347	No DE	No DE	No DE
AHI1	0.607394	6.19895	5.56539e-05	54806	0	0	0	0.170221	0.251256	No DE	No DE	No DE
AHNAK	-0.550191	12.948	0.00743394	79026	0	0	0	0.15774	0.269995	No DE	No DE	No DE
AHR	-0.238307	7.77992	0.156224	196	1	0	0	0.22738	0.255481	No DE	No DE	No DE
AHSA1	-0.0836413	5.33487	0.340952	10598	0	0	0	0.119894	0.115912	No DE	No DE	No DE
AIFM1	-0.977188	4.48053	1.02661e-09	9131	0	0	0	0.163957	0.0798622	No DE	No DE	No DE
AIG1	-0.988984	4.71111	9.17755e-08	51390	0	0	0	0.160475	0.232933	No DE	No DE	No DE
AIMP1	-0.293902	5.22033	0.00256758	9255	0	0	0	0.136272	0.189981	No DE	No DE	No DE
AIMP2	-0.566221	3.18879	5.21751e-05	7965	0	0	0	0.165198	0.185347	No DE	No DE	No DE
AIP	0.268015	4.62014	0.0396788	9049	0	0	0	0.162638	0.246616	No DE	No DE	No DE
AK1	-1.0957	3.9862	1.84243e-07	203	0	0	0	0.189857	0.279966	No DE	No DE	No DE
AK2	-0.116656	6.81251	0.0662535	204	0	0	0	0.0976772	0.136485	No DE	No DE	No DE
AK3	-1.00192	6.19866	2.48494e-07	50808	0	0	0	0.174756	0.21432	No DE	No DE	No DE
AKAP1	-0.386149	6.86668	0.00634921	8165	0	0	0	0.211292	0.231229	No DE	No DE	No DE
AKAP10	-0.0646282	5.75575	0.43162	11216	0	0	0	0.0831049	0.148996	No DE	No DE	No DE
AKAP11	-0.490577	7.64958	0.000437613	11215	0	0	0	0.153361	0.177173	No DE	No DE	No DE
AKAP13	0.365684	8.96795	0.000604306	11214	0	0	0	0.0998888	0.165248	No DE	No DE	No DE
AKAP3	-0.418272	0.512557	0.132691	10566	0	0	0	0.457279	0.2866	No DE	No DE	No DE
AKAP7	-0.341473	4.0191	0.00911704	9465	0	0	0	0.160508	0.176107	No DE	No DE	No DE
AKAP8	0.523027	5.76797	1.39913e-05	10270	0	0	0	0.125111	0.239612	No DE	No DE	No DE
AKAP9	0.160583	8.3962	0.226188	10142	0	0	0	0.194171	0.261846	No DE	No DE	No DE
AKIP1	0.0875528	3.18344	0.452394	56672	1	0	0	0.128302	0.232616	No DE	No DE	No DE
AKIRIN1	-0.612132	5.66441	0.000229658	79647	0	0	0	0.228524	0.142997	No DE	No DE	No DE
AKIRIN2	-0.664782	5.20373	1.71944e-06	55122	0	0	0	0.095603	0.188393	No DE	No DE	No DE
AKR1A1	-0.183838	5.47968	0.179993	10327	0	0	0	0.207115	0.296083	No DE	No DE	No DE
AKR7A2	-0.25677	5.27581	0.0223302	8574	0	0	0	0.181176	0.166417	No DE	No DE	No DE
AKT1	-0.315435	7.01677	0.00650652	207	1	1	1	0.152442	0.193179	No DE	No DE	No DE
AKT1S1	-0.144442	5.0615	0.172086	84335	0	0	0	0.127213	0.178639	No DE	No DE	No DE
AKT2	-0.719254	7.16523	1.01212e-05	208	1	1	1	0.123519	0.215899	No DE	No DE	No DE
AKT3	0.492256	7.12678	0.0136508	10000	0	1	1	0.213031	0.277121	No DE	No DE	No DE
AKTIP	-0.507196	4.5954	0.000667225	64400	0	0	0	0.171017	0.214447	No DE	No DE	No DE
ALAD	-1.26434	6.22264	6.98071e-09	210	0	0	0	0.161565	0.234334	No DE	No DE	No DE
ALAS1	-1.28812	4.91002	2.41332e-10	211	0	0	0	0.131967	0.227584	No DE	No DE	No DE
ALDH1B1	-0.530518	4.30372	8.48917e-05	219	0	0	0	0.134436	0.210959	No DE	No DE	No DE
ALDH1L2	0.0631009	4.91385	0.707869	160428	0	0	0	0.192688	0.286928	No DE	No DE	No DE
ALDH5A1	-0.958937	5.0517	3.37193e-06	7915	0	0	0	0.166501	0.295546	No DE	No DE	No DE
ALDH6A1	-1.24674	5.43757	1.28231e-09	4329	0	0	0	0.188938	0.179336	No DE	No DE	No DE
ALDH9A1	-1.41236	6.73401	5.16135e-10	223	0	0	0	0.199805	0.202655	No DE	No DE	No DE
ALDOA	-0.875929	8.35538	1.20311e-06	226	0	0	0	0.185889	0.224782	No DE	No DE	No DE
ALG1	0.0236817	3.98536	0.870713	56052	0	0	0	0.178255	0.280138	No DE	No DE	No DE
ALG10	-0.418442	3.74142	0.00431261	84920	0	0	0	0.211311	0.250994	No DE	No DE	No DE
ALG10B	-0.349839	4.81507	0.0879627	144245	0	0	0	0.285875	0.252623	No DE	No DE	No DE
ALG11	-0.249604	3.18118	0.0862589	440138	0	0	0	0.177541	0.210937	No DE	No DE	No DE
ALG12	0.283449	4.58656	0.0115732	79087	0	0	0	0.157423	0.185636	No DE	No DE	No DE
ALG13	0.308407	6.42729	0.0385669	79868	0	0	0	0.195538	0.27892	No DE	No DE	No DE
ALG14	-0.793857	2.63472	4.56753e-06	199857	0	0	0	0.193646	0.17132	No DE	No DE	No DE
ALG2	-0.138669	4.87243	0.123242	85365	0	0	0	0.101653	0.252876	No DE	No DE	No DE
ALG3	-0.350834	3.72941	0.00234266	10195	0	0	0	0.136832	0.209933	No DE	No DE	No DE
ALG5	-0.358496	4.1933	0.00849811	29880	0	0	0	0.170921	0.224442	No DE	No DE	No DE
ALG8	-0.63736	4.36324	2.25381e-05	79053	0	0	0	0.187973	0.187566	No DE	No DE	No DE
ALG9	-0.536644	5.22986	0.000137645	79796	0	0	0	0.121157	0.220107	No DE	No DE	No DE
ALKBH1	-0.00295352	3.61533	0.97667	8846	0	0	0	0.118191	0.165917	No DE	No DE	No DE
ALKBH3	0.113609	4.09097	0.252956	221120	0	0	0	0.127318	0.19116	No DE	No DE	No DE
ALKBH5	-0.101994	6.86186	0.38387	54890	0	0	0	0.122863	0.223981	No DE	No DE	No DE
ALKBH6	0.39755	2.85806	0.00293245	84964	0	0	0	0.18235	0.102546	No DE	No DE	No DE
ALKBH7	-0.0243808	4.15048	0.897652	84266	0	0	0	0.284186	0.235995	No DE	No DE	No DE
ALKBH8	-0.0195137	3.95711	0.895614	91801	0	0	0	0.198626	0.203562	No DE	No DE	No DE
ALMS1	0.43798	7.29445	0.000301168	7840	0	0	0	0.144821	0.210129	No DE	No DE	No DE
ALS2	-0.00100783	5.81905	0.989644	57679	0	0	0	0.0843481	0.105247	No DE	No DE	No DE
ALS2CL	0.401195	5.51774	0.0286295	259173	0	0	0	0.282061	0.229701	No DE	No DE	No DE
ALYREF	0.103757	4.62705	0.424405	10189	0	0	0	0.166288	0.271644	No DE	No DE	No DE
AMBRA1	0.559127	6.14366	5.04648e-06	55626	0	0	0	0.107884	0.244044	No DE	No DE	No DE
AMFR	-0.182415	6.96146	0.144612	267	0	0	0	0.174259	0.179814	No DE	No DE	No DE
AMIGO1	-0.438574	3.15926	0.00171661	57463	0	0	0	0.173975	0.195563	No DE	No DE	No DE
AMMECR1L	-0.349814	5.50413	3.97956e-05	83607	0	0	0	0.060428	0.102182	No DE	No DE	No DE
AMN1	-0.0144159	2.74553	0.937607	196394	0	0	0	0.237335	0.234305	No DE	No DE	No DE
AMOTL1	0.258959	7.61295	0.0148705	154810	0	0	0	0.156325	0.155542	No DE	No DE	No DE
AMOTL2	-0.454076	7.98732	0.0326647	51421	0	0	0	0.251608	0.26158	No DE	No DE	No DE
AMPD3	-0.121262	4.22577	0.419904	272	0	0	0	0.177296	0.287063	No DE	No DE	No DE
AMZ2	-0.778332	5.10445	5.60719e-08	51321	0	0	0	0.137369	0.132705	No DE	No DE	No DE
AMZ2P1	0.0254193	3.71813	0.868307	201283	0	0	0	0.189424	0.268784	No DE	No DE	No DE
ANAPC10	-0.131466	3.32984	0.380801	10393	0	0	0	0.157249	0.281231	No DE	No DE	No DE
ANAPC11	-0.811107	4.30181	3.24085e-07	51529	0	0	0	0.203317	0.110884	No DE	No DE	No DE
ANAPC13	-0.686469	4.76334	0.000154209	25847	0	0	0	0.194915	0.274347	No DE	No DE	No DE
ANAPC15	-0.156178	3.21344	0.17652	25906	0	0	0	0.165947	0.170341	No DE	No DE	No DE
ANAPC16	-0.46171	6.24386	4.11967e-05	119504	0	0	0	0.175704	0.117766	No DE	No DE	No DE
ANAPC4	0.148171	5.40091	0.307149	29945	0	0	0	0.178587	0.279919	No DE	No DE	No DE
ANAPC5	0.0846831	6.63426	0.37763	51433	0	0	0	0.105006	0.281704	No DE	No DE	No DE
ANAPC7	-0.0144965	5.37098	0.909911	51434	0	0	0	0.143773	0.263545	No DE	No DE	No DE
ANGEL2	-0.100972	5.49908	0.446699	90806	0	0	0	0.184653	0.208443	No DE	No DE	No DE
ANKAR	0.260034	4.6881	0.135607	150709	0	0	0	0.231861	0.246973	No DE	No DE	No DE
ANKFY1	0.0225494	7.13853	0.790975	51479	0	0	0	0.084735	0.0719419	No DE	No DE	No DE
ANKH	0.249624	6.4282	0.154566	56172	0	0	0	0.337939	0.148109	No DE	No DE	No DE
ANKIB1	-0.394855	6.67519	0.000546565	54467	0	0	0	0.130185	0.140773	No DE	No DE	No DE
ANKLE2	0.064129	6.50897	0.326333	23141	0	0	0	0.067196	0.0879945	No DE	No DE	No DE
ANKMY2	0.0126557	4.84866	0.923165	57037	0	0	0	0.19528	0.163805	No DE	No DE	No DE
ANKRA2	0.375883	4.42524	0.00809658	57763	0	0	0	0.194749	0.296897	No DE	No DE	No DE
ANKRD10	0.332846	6.4352	7.72073e-05	55608	0	0	0	0.0762067	0.201856	No DE	No DE	No DE
ANKRD12	-0.171698	7.80791	0.247403	23253	0	0	0	0.200798	0.163482	No DE	No DE	No DE
ANKRD13A	0.290816	6.01876	0.00196085	88455	0	0	0	0.136477	0.222527	No DE	No DE	No DE
ANKRD13B	0.565719	3.86619	0.0127307	124930	0	0	0	0.327688	0.299864	No DE	No DE	No DE
ANKRD13C	-0.0712132	5.61411	0.419819	81573	0	0	0	0.108649	0.133043	No DE	No DE	No DE
ANKRD17	-0.057478	8.13195	0.522049	26057	0	0	0	0.0794969	0.250544	No DE	No DE	No DE
ANKRD26	0.126734	5.68197	0.433565	22852	0	0	0	0.223551	0.286202	No DE	No DE	No DE
ANKRD27	-0.0729192	5.62266	0.259568	84079	0	0	0	0.0712331	0.0443894	No DE	No DE	No DE
ANKRD28	0.170642	6.5042	0.203087	23243	0	0	0	0.171224	0.262034	No DE	No DE	No DE
ANKRD39	0.530082	2.61054	0.00501387	51239	0	0	0	0.281068	0.14869	No DE	No DE	No DE
ANKRD44	0.0595795	5.39854	0.75694	91526	0	0	0	0.300355	0.241169	No DE	No DE	No DE
ANKRD46	-0.945707	4.47165	1.36042e-07	157567	0	0	0	0.144802	0.239671	No DE	No DE	No DE
ANKRD49	-0.0589279	3.59603	0.679996	54851	0	0	0	0.203066	0.199734	No DE	No DE	No DE
ANKRD50	-0.135598	6.52142	0.339585	57182	0	0	0	0.21068	0.184464	No DE	No DE	No DE
ANKRD52	0.288105	6.76149	0.00184952	283373	0	0	0	0.117849	0.191742	No DE	No DE	No DE
ANKRD54	0.2745	3.8211	0.0371701	129138	0	0	0	0.178861	0.267451	No DE	No DE	No DE
ANKS1A	0.377967	6.67936	0.00694253	23294	0	0	0	0.204593	0.202695	No DE	No DE	No DE
ANKS6	0.00909736	4.33095	0.95878	203286	0	0	0	0.168889	0.24661	No DE	No DE	No DE
ANO10	-0.424824	5.21779	3.28419e-05	55129	0	0	0	0.0864067	0.157198	No DE	No DE	No DE
ANP32A	-0.424647	6.21642	9.85939e-05	8125	0	0	0	0.153996	0.0871135	No DE	No DE	No DE
ANP32B	-0.522369	6.73808	2.08992e-06	10541	0	0	0	0.12757	0.0897508	No DE	No DE	No DE
ANP32E	-0.378057	5.6518	0.00533812	81611	0	0	0	0.216485	0.187877	No DE	No DE	No DE
ANTXR1	0.888343	7.96145	6.04402e-07	84168	0	0	0	0.190816	0.202552	No DE	No DE	No DE
ANXA11	-0.434175	7.4029	0.00368513	311	0	0	0	0.122046	0.218361	No DE	No DE	No DE
ANXA2	-0.954243	8.7981	3.947e-05	302	0	0	0	0.224148	0.2981	No DE	No DE	No DE
ANXA3	-0.0986424	5.24784	0.621663	306	0	0	0	0.26494	0.255879	No DE	No DE	No DE
ANXA4	-0.211538	5.63695	0.0881098	307	0	0	0	0.180834	0.139823	No DE	No DE	No DE
ANXA6	-1.09994	7.97793	7.86108e-07	309	0	0	0	0.180835	0.2538	No DE	No DE	No DE
ANXA7	-0.557543	6.57475	3.53067e-06	310	0	0	0	0.0909061	0.14699	No DE	No DE	No DE
AP1B1	-0.317139	6.83124	0.00884155	162	0	0	0	0.155775	0.197954	No DE	No DE	No DE
AP1G1	-0.0682879	7.29582	0.473324	164	0	0	0	0.122859	0.16744	No DE	No DE	No DE
AP1M1	-0.409977	5.38226	0.00809658	8907	0	0	0	0.143722	0.237896	No DE	No DE	No DE
AP2A1	-0.0603069	6.44801	0.597022	160	0	0	0	0.135827	0.193201	No DE	No DE	No DE
AP2A2	-0.110593	6.79549	0.427598	161	0	0	0	0.138778	0.22599	No DE	No DE	No DE
AP2B1	-0.00170699	7.78684	0.984437	163	0	0	0	0.121353	0.126613	No DE	No DE	No DE
AP2M1	-0.378218	7.17568	8.29109e-05	1173	0	0	0	0.102688	0.120902	No DE	No DE	No DE
AP2S1	-0.699392	4.85412	1.32345e-06	1175	0	0	0	0.169855	0.165969	No DE	No DE	No DE
AP3B1	-0.356052	6.38071	0.000733106	8546	0	0	0	0.126566	0.110073	No DE	No DE	No DE
AP3D1	-0.0112316	7.36188	0.927942	8943	0	0	0	0.130093	0.281	No DE	No DE	No DE
AP3M1	-0.624792	5.76804	2.89511e-05	26985	0	0	0	0.158161	0.201479	No DE	No DE	No DE
AP3M2	-0.116523	4.58893	0.222359	10947	0	0	0	0.0849955	0.239326	No DE	No DE	No DE
AP3S1	-0.736484	5.13971	0.000452804	1176	0	0	0	0.225393	0.267179	No DE	No DE	No DE
AP3S2	0.119215	1.05922	0.470986	10239	0	0	0	0.19247	0.227937	No DE	No DE	No DE
AP4B1	0.191304	4.41335	0.0702989	10717	0	0	0	0.131919	0.234266	No DE	No DE	No DE
AP4E1	-0.464079	4.86758	0.000848577	23431	0	0	0	0.181154	0.142102	No DE	No DE	No DE
AP4S1	0.579125	4.086	6.68688e-07	11154	0	0	0	0.115097	0.114206	No DE	No DE	No DE
AP5B1	-0.223071	5.69255	0.0944482	91056	0	0	0	0.189033	0.279516	No DE	No DE	No DE
AP5M1	-0.618406	5.1209	0.000111037	55745	0	0	0	0.190199	0.200414	No DE	No DE	No DE
AP5S1	-0.14527	3.4464	0.21373	55317	0	0	0	0.157025	0.17753	No DE	No DE	No DE
AP5Z1	0.546394	5.24606	0.000977774	9907	0	0	0	0.217909	0.282371	No DE	No DE	No DE
APAF1	-0.0364527	5.57139	0.706633	317	0	0	0	0.123102	0.13938	No DE	No DE	No DE
APBB2	-0.506566	7.69962	0.00397754	323	0	0	0	0.175144	0.276872	No DE	No DE	No DE
APC	-0.362366	6.8242	0.00898823	324	0	1	0	0.166866	0.177817	No DE	No DE	No DE
APH1A	-0.0801492	6.47969	0.551822	51107	0	0	0	0.193947	0.268494	No DE	No DE	No DE
APH1B	0.280024	5.11277	0.0309246	83464	0	0	0	0.150566	0.264763	No DE	No DE	No DE
API5	-0.218504	6.62669	0.0388305	8539	0	0	0	0.135885	0.18185	No DE	No DE	No DE
APIP	-1.13205	4.3322	4.82349e-08	51074	0	0	0	0.194566	0.247185	No DE	No DE	No DE
APLF	0.12582	4.63349	0.347976	200558	0	0	0	0.157793	0.23224	No DE	No DE	No DE
APLP2	-0.453571	9.03261	0.000945584	334	0	0	0	0.162096	0.197883	No DE	No DE	No DE
APMAP	-1.09067	6.48491	3.87909e-09	57136	0	0	0	0.170186	0.141409	No DE	No DE	No DE
APOBEC3C	0.374372	4.23663	0.00551348	27350	0	0	0	0.17447	0.257623	No DE	No DE	No DE
APOBEC3D	0.64854	3.00502	7.05557e-05	140564	0	0	0	0.221843	0.157133	No DE	No DE	No DE
APOL2	-0.130785	5.30775	0.259066	23780	0	0	0	0.140791	0.175416	No DE	No DE	No DE
APOL3	-0.272533	5.62419	0.12072	80833	0	0	0	0.19619	0.251709	No DE	No DE	No DE
APOOL	-0.747354	5.54458	2.39145e-06	139322	0	0	0	0.164211	0.188363	No DE	No DE	No DE
APOPT1	-0.394432	4.19811	0.0016706	84334	0	0	0	0.158225	0.191331	No DE	No DE	No DE
APPBP2	-0.561268	6.40749	9.45774e-05	10513	0	0	0	0.159944	0.163014	No DE	No DE	No DE
APPL1	-0.142627	6.81776	0.331267	26060	0	0	0	0.193029	0.219486	No DE	No DE	No DE
APPL2	0.353281	6.42578	0.000575027	55198	0	0	0	0.124811	0.15151	No DE	No DE	No DE
AQR	-0.107393	6.29104	0.266196	9716	0	0	0	0.112559	0.172784	No DE	No DE	No DE
ARAF	-0.175759	5.61347	0.0489362	369	0	1	0	0.115916	0.159661	No DE	No DE	No DE
ARAP3	-0.173225	5.48011	0.351377	64411	0	0	0	0.220109	0.297311	No DE	No DE	No DE
ARCN1	-0.565924	7.23155	1.17385e-05	372	0	0	0	0.125624	0.139555	No DE	No DE	No DE
ARF1	-0.117419	7.81995	0.169067	375	0	0	0	0.10475	0.154258	No DE	No DE	No DE
ARF3	-0.092559	7.17411	0.236297	377	0	0	0	0.12805	0.114802	No DE	No DE	No DE
ARF4	-0.665962	6.5021	3.54678e-05	378	0	0	0	0.168026	0.207131	No DE	No DE	No DE
ARF5	0.176049	5.62049	0.160727	381	0	0	0	0.152815	0.2918	No DE	No DE	No DE
ARF6	-0.351375	6.98252	4.73211e-05	382	0	0	0	0.11699	0.127818	No DE	No DE	No DE
ARFGAP2	0.216137	6.36277	0.0752291	84364	0	0	0	0.190519	0.223115	No DE	No DE	No DE
ARFGAP3	0.15477	5.88407	0.204264	26286	0	0	0	0.162983	0.242394	No DE	No DE	No DE
ARFGEF1	0.0373769	7.36651	0.746576	10565	0	0	0	0.140852	0.195984	No DE	No DE	No DE
ARFGEF2	-0.0570998	7.46855	0.464946	10564	0	0	0	0.106925	0.211178	No DE	No DE	No DE
ARFIP1	-0.294205	5.53986	0.0223052	27236	0	0	0	0.18053	0.213021	No DE	No DE	No DE
ARGLU1	0.439225	7.45503	1.4868e-05	55082	0	0	0	0.0884873	0.21587	No DE	No DE	No DE
ARHGAP1	-0.0299849	7.09055	0.800092	392	0	0	0	0.127515	0.159143	No DE	No DE	No DE
ARHGAP10	-0.0590385	6.28196	0.715988	79658	0	0	0	0.16588	0.250848	No DE	No DE	No DE
ARHGAP12	0.26162	6.67457	0.072074	94134	0	0	0	0.215674	0.263902	No DE	No DE	No DE
ARHGAP15	0.381973	3.32381	0.101731	55843	0	0	0	0.361494	0.234647	No DE	No DE	No DE
ARHGAP17	-0.00119977	6.36424	0.99268	55114	0	0	0	0.156961	0.128113	No DE	No DE	No DE
ARHGAP18	-0.875323	5.68103	1.72747e-05	93663	0	0	0	0.254987	0.220788	No DE	No DE	No DE
ARHGAP19	0.809908	4.83983	3.23623e-07	84986	0	0	0	0.162362	0.248889	No DE	No DE	No DE
ARHGAP25	-0.0518241	4.49708	0.764825	9938	0	0	0	0.24654	0.217975	No DE	No DE	No DE
ARHGAP27	0.229231	5.52719	0.103266	201176	0	0	0	0.209666	0.281506	No DE	No DE	No DE
ARHGAP28	-0.139842	4.60585	0.572449	79822	0	0	0	0.337721	0.268379	No DE	No DE	No DE
ARHGAP29	-0.292651	7.6475	0.192643	9411	0	0	0	0.338132	0.277631	No DE	No DE	No DE
ARHGAP35	-0.0953205	7.85803	0.228133	2909	0	0	0	0.124048	0.131874	No DE	No DE	No DE
ARHGAP42	-0.353115	5.1965	0.0814154	143872	0	0	0	0.260217	0.298902	No DE	No DE	No DE
ARHGAP5	-0.14114	8.13864	0.377029	394	0	0	0	0.235155	0.189653	No DE	No DE	No DE
ARHGAP6	0.908417	4.79099	0.000168337	395	0	0	0	0.234561	0.269266	No DE	No DE	No DE
ARHGAP9	0.232696	3.37963	0.302553	64333	0	0	0	0.368808	0.279452	No DE	No DE	No DE
ARHGDIA	-0.0570694	7.40126	0.689395	396	0	0	0	0.160488	0.253975	No DE	No DE	No DE
ARHGEF10	0.161196	6.58603	0.0926587	9639	0	0	0	0.13378	0.100354	No DE	No DE	No DE
ARHGEF11	-0.199583	6.87225	0.0361561	9826	0	0	0	0.081899	0.174717	No DE	No DE	No DE
ARHGEF12	-0.0176272	8.55381	0.850606	23365	0	0	0	0.125127	0.103022	No DE	No DE	No DE
ARHGEF2	-0.272491	6.95866	0.00595999	9181	0	0	0	0.0991803	0.157354	No DE	No DE	No DE
ARHGEF28	0.197361	5.99054	0.0691484	64283	0	0	0	0.174313	0.157243	No DE	No DE	No DE
ARHGEF3	0.340349	5.44106	0.00446631	50650	0	0	0	0.122252	0.29606	No DE	No DE	No DE
ARHGEF40	-0.337155	7.19246	0.0585973	55701	0	0	0	0.190852	0.285445	No DE	No DE	No DE
ARHGEF7	-0.136979	7.16317	0.286178	8874	0	0	0	0.163939	0.165593	No DE	No DE	No DE
ARHGEF9	0.448554	5.26892	0.000167937	23229	0	0	0	0.12946	0.282181	No DE	No DE	No DE
ARID1A	0.142367	7.72271	0.0789823	8289	0	1	1	0.0759165	0.198858	No DE	No DE	No DE
ARID1B	0.259259	7.71508	0.000286049	57492	0	0	0	0.0597476	0.138351	No DE	No DE	No DE
ARID2	0.104678	6.7677	0.31697	196528	0	0	0	0.137083	0.176692	No DE	No DE	No DE
ARID3B	0.445966	3.61191	0.000209367	10620	0	0	0	0.130858	0.221534	No DE	No DE	No DE
ARID4A	-0.326538	6.36928	0.0129202	5926	1	0	0	0.171762	0.15454	No DE	No DE	No DE
ARID4B	0.0995628	7.00453	0.331397	51742	0	0	0	0.128663	0.217311	No DE	No DE	No DE
ARID5B	0.240316	8.43441	0.0777222	84159	0	0	0	0.171838	0.161313	No DE	No DE	No DE
ARIH1	-0.216805	7.20077	0.0143467	25820	0	0	0	0.102054	0.114108	No DE	No DE	No DE
ARIH2	-0.0251871	6.31239	0.739182	10425	0	0	0	0.0715603	0.114751	No DE	No DE	No DE
ARL1	-0.32278	6.25659	0.00835334	400	0	0	0	0.15614	0.165769	No DE	No DE	No DE
ARL13B	0.114523	4.33072	0.371874	200894	0	0	0	0.154806	0.159977	No DE	No DE	No DE
ARL14EP	-0.465675	4.58036	0.000524774	120534	0	0	0	0.174845	0.166783	No DE	No DE	No DE
ARL15	-0.18204	4.68182	0.418386	54622	0	0	0	0.275167	0.274835	No DE	No DE	No DE
ARL16	0.340495	3.95198	0.0443512	339231	0	0	0	0.22304	0.231734	No DE	No DE	No DE
ARL2	-0.381442	3.15529	0.0279596	402	0	0	0	0.230953	0.221453	No DE	No DE	No DE
ARL2BP	-0.541813	5.515	0.0001253	23568	0	0	0	0.134844	0.204443	No DE	No DE	No DE
ARL3	0.391221	4.12383	0.00207858	403	0	0	0	0.15652	0.265508	No DE	No DE	No DE
ARL4C	0.489727	6.26895	0.00427517	10123	0	0	0	0.253385	0.223492	No DE	No DE	No DE
ARL5A	-0.903725	5.63039	4.1712e-06	26225	0	0	0	0.212545	0.207953	No DE	No DE	No DE
ARL6IP1	-0.869873	6.8786	1.82189e-07	23204	0	0	0	0.148527	0.194897	No DE	No DE	No DE
ARL6IP4	-0.0499779	6.14446	0.703897	51329	0	0	0	0.175864	0.238393	No DE	No DE	No DE
ARL6IP5	-1.20677	6.96782	1.85915e-07	10550	0	0	0	0.200093	0.274077	No DE	No DE	No DE
ARL6IP6	-0.0888687	3.80557	0.305663	151188	0	0	0	0.120873	0.142628	No DE	No DE	No DE
ARL8A	-0.188487	5.33871	0.0722997	127829	0	0	0	0.108205	0.18717	No DE	No DE	No DE
ARL8B	-0.412672	6.28344	0.000431107	55207	0	0	0	0.132817	0.161399	No DE	No DE	No DE
ARMC1	-0.687638	5.01217	8.69769e-05	55156	0	0	0	0.206483	0.185282	No DE	No DE	No DE
ARMC10	-0.219888	4.90134	0.0231549	83787	0	0	0	0.132614	0.166216	No DE	No DE	No DE
ARMC2	0.135289	3.6238	0.330025	84071	0	0	0	0.148579	0.196099	No DE	No DE	No DE
ARMC6	0.00963414	4.10916	0.946004	93436	0	0	0	0.188699	0.253371	No DE	No DE	No DE
ARMC8	-0.183336	5.77873	0.122252	25852	0	0	0	0.139792	0.181856	No DE	No DE	No DE
ARMCX1	0.112299	5.04456	0.163151	51309	0	0	0	0.124575	0.111397	No DE	No DE	No DE
ARMCX3	-0.37501	6.55687	0.00022546	51566	0	0	0	0.128331	0.107404	No DE	No DE	No DE
ARMCX4	1.00353	5.87304	3.2898e-09	100131755	0	0	0	0.119881	0.254157	No DE	No DE	No DE
ARMCX5	0.347428	3.74722	0.0101995	64860	0	0	0	0.182157	0.283998	No DE	No DE	No DE
ARMCX5-GPRASP2	0.118105	0.301642	0.561073	100528062	0	0	0	0.254986	0.290819	No DE	No DE	No DE
ARMCX6	0.219204	3.2588	0.129947	54470	0	0	0	0.207525	0.288496	No DE	No DE	No DE
ARNT	-0.0537114	6.93586	0.611641	405	0	0	0	0.097789	0.154869	No DE	No DE	No DE
ARPC1A	-0.14211	5.91233	0.0619012	10552	0	0	0	0.0964462	0.130402	No DE	No DE	No DE
ARPC1B	-0.351622	5.7253	0.0400602	10095	0	0	0	0.188794	0.289164	No DE	No DE	No DE
ARPC2	-0.535174	6.84675	8.09275e-05	10109	0	0	0	0.155799	0.129424	No DE	No DE	No DE
ARPC3	-0.419945	5.94507	0.00365071	10094	0	0	0	0.191832	0.202642	No DE	No DE	No DE
ARPC4	-0.515104	5.64671	6.90935e-06	10093	0	0	0	0.134736	0.162	No DE	No DE	No DE
ARPC5	-0.697234	6.24671	3.40031e-05	10092	0	0	0	0.185069	0.205561	No DE	No DE	No DE
ARPC5L	-0.249287	3.94627	0.0153344	81873	0	0	0	0.119095	0.142187	No DE	No DE	No DE
ARPP19	-1.317	7.63891	2.47142e-07	10776	0	0	0	0.220469	0.27858	No DE	No DE	No DE
ARRB1	-0.0839583	7.34691	0.541943	408	0	0	0	0.210527	0.194636	No DE	No DE	No DE
ARRDC2	0.982507	5.63221	0.00204014	27106	0	0	0	0.514553	0.281581	No DE	No DE	No DE
ARRDC3-AS1	0.543991	1.58291	0.00283432	100129716	0	0	0	0.189646	0.239308	No DE	No DE	No DE
ARSB	-0.847889	4.2628	3.71419e-05	411	0	0	0	0.227164	0.258522	No DE	No DE	No DE
ASAP1	-0.135332	6.82728	0.361133	50807	0	0	0	0.17463	0.198201	No DE	No DE	No DE
ASB1	0.313328	5.73317	0.0039951	51665	0	0	0	0.136291	0.16118	No DE	No DE	No DE
ASB16-AS1	0.573442	3.62775	0.000341989	339201	0	0	0	0.172947	0.283945	No DE	No DE	No DE
ASB7	-0.331815	4.55171	0.00105771	140460	0	0	0	0.147473	0.198854	No DE	No DE	No DE
ASB8	-0.309227	4.88487	0.000534971	140461	0	0	0	0.11811	0.117173	No DE	No DE	No DE
ASCC1	-0.310814	4.49317	0.00104801	51008	0	0	0	0.0921814	0.146526	No DE	No DE	No DE
ASCC2	-0.286023	5.72099	0.000554188	84164	0	0	0	0.0794785	0.0707982	No DE	No DE	No DE
ASF1A	-0.333925	3.98933	0.0448017	25842	0	0	0	0.222945	0.265205	No DE	No DE	No DE
ASH1L	0.0884175	8.61126	0.284614	55870	0	0	0	0.0990017	0.147898	No DE	No DE	No DE
ASH2L	-0.321347	5.73442	0.000105605	9070	0	0	0	0.103712	0.0929682	No DE	No DE	No DE
ASL	0.249193	4.64182	0.0733466	435	0	0	0	0.191376	0.26465	No DE	No DE	No DE
ASNA1	-0.27337	4.67168	0.00452166	439	0	0	0	0.128054	0.115274	No DE	No DE	No DE
ASNSD1	-0.336363	5.23177	0.0109246	54529	0	0	0	0.184357	0.211141	No DE	No DE	No DE
ASS1	-1.57187	5.65539	7.31269e-09	445	0	0	0	0.26507	0.232167	No DE	No DE	No DE
ASTE1	0.085768	3.45833	0.440597	28990	0	0	0	0.145617	0.168172	No DE	No DE	No DE
ASXL1	0.406964	7.34695	2.33465e-06	171023	0	0	0	0.0839915	0.130983	No DE	No DE	No DE
ASXL2	-0.202435	6.56739	0.00833908	55252	0	0	0	0.0899351	0.0685246	No DE	No DE	No DE
ATAD1	-0.450908	5.88113	0.00189841	84896	0	0	0	0.187779	0.218295	No DE	No DE	No DE
ATAD2B	0.346387	6.3427	0.00243645	54454	0	0	0	0.128622	0.227178	No DE	No DE	No DE
ATE1	-0.209878	5.03696	0.0181036	11101	0	0	0	0.101727	0.107411	No DE	No DE	No DE
ATF1	0.0907399	4.30253	0.436444	466	0	0	0	0.145541	0.231715	No DE	No DE	No DE
ATF2	-0.413571	6.36697	0.0022177	1386	0	0	0	0.164803	0.169041	No DE	No DE	No DE
ATF4	-0.406009	7.62841	3.62732e-06	468	0	0	0	0.0902808	0.0652737	No DE	No DE	No DE
ATF6	-0.181841	6.83156	0.0379253	22926	0	0	0	0.0805824	0.167259	No DE	No DE	No DE
ATF6B	0.444617	6.2846	0.000949809	1388	0	0	0	0.174325	0.264532	No DE	No DE	No DE
ATF7	-0.0674213	7.29188	0.419803	11016	0	0	0	0.0884222	0.111231	No DE	No DE	No DE
ATF7IP	-0.300365	7.41704	0.00397408	55729	0	0	0	0.125593	0.14028	No DE	No DE	No DE
ATG10	0.0196919	3.4104	0.921423	83734	0	0	0	0.276538	0.212228	No DE	No DE	No DE
ATG12	-0.648013	5.38469	0.000204737	9140	0	0	0	0.196629	0.211411	No DE	No DE	No DE
ATG13	-0.0430607	6.37714	0.616677	9776	0	0	0	0.115708	0.0628006	No DE	No DE	No DE
ATG14	0.133693	5.73691	0.133902	22863	0	0	0	0.127286	0.14767	No DE	No DE	No DE
ATG16L1	0.375752	5.33375	0.0054785	55054	0	0	0	0.195198	0.265669	No DE	No DE	No DE
ATG2B	0.224143	7.04476	0.0214409	55102	0	0	0	0.112985	0.211705	No DE	No DE	No DE
ATG3	-0.593288	5.01832	5.81881e-05	64422	0	0	0	0.154232	0.198495	No DE	No DE	No DE
ATG4A	-0.790222	3.29214	3.11132e-06	115201	0	0	0	0.18784	0.214576	No DE	No DE	No DE
ATG4C	-0.533704	3.86784	0.00656449	84938	0	0	0	0.255268	0.206613	No DE	No DE	No DE
ATG5	-0.305875	5.05219	0.0185913	9474	0	0	0	0.161763	0.2032	No DE	No DE	No DE
ATG7	-0.00979134	5.69951	0.922964	10533	0	0	0	0.103039	0.170778	No DE	No DE	No DE
ATG9A	-0.323051	5.76652	0.00250388	79065	0	0	0	0.132725	0.132244	No DE	No DE	No DE
ATIC	-0.262198	5.25964	0.0269873	471	0	0	0	0.17976	0.24975	No DE	No DE	No DE
ATL3	-0.870625	6.62027	1.77434e-06	25923	0	0	0	0.132683	0.25719	No DE	No DE	No DE
ATM	0.0231445	7.7955	0.88439	472	1	1	1	0.20265	0.199255	No DE	No DE	No DE
ATMIN	-0.548455	6.00421	5.91527e-05	23300	0	0	0	0.176829	0.12128	No DE	No DE	No DE
ATN1	0.103338	8.38078	0.344398	1822	0	0	0	0.125741	0.244115	No DE	No DE	No DE
ATOX1	-0.236128	4.00961	0.045228	475	0	0	0	0.170909	0.156807	No DE	No DE	No DE
ATP10A	-0.0202883	4.50316	0.924316	57194	0	0	0	0.266043	0.224805	No DE	No DE	No DE
ATP10D	0.366303	5.73217	0.000675576	57205	0	0	0	0.126558	0.190109	No DE	No DE	No DE
ATP11A	0.272974	6.42219	0.00582963	23250	0	0	0	0.131292	0.069701	No DE	No DE	No DE
ATP11B	-0.305777	6.90046	0.04296	23200	0	0	0	0.190314	0.20738	No DE	No DE	No DE
ATP11C	-0.427051	5.7259	0.0117403	286410	0	0	0	0.217939	0.204902	No DE	No DE	No DE
ATP1B3	-0.650654	5.46872	0.00128265	483	0	0	0	0.262124	0.232968	No DE	No DE	No DE
ATP2A2	-0.249472	8.17671	0.00672376	488	0	0	0	0.118233	0.0834057	No DE	No DE	No DE
ATP2B1	-0.129345	6.74284	0.437261	490	0	0	0	0.225284	0.260824	No DE	No DE	No DE
ATP2C1	-0.547987	6.92789	2.89511e-05	27032	0	0	0	0.139396	0.167687	No DE	No DE	No DE
ATP5A1	-0.855887	7.7757	1.24264e-09	498	0	0	0	0.132251	0.15311	No DE	No DE	No DE
ATP5B	-1.06766	7.74642	1.45064e-10	506	0	0	0	0.100399	0.119997	No DE	No DE	No DE
ATP5C1	-0.634214	5.98332	4.89732e-05	509	0	0	0	0.179731	0.269954	No DE	No DE	No DE
ATP5F1	-0.861198	5.88754	1.31955e-07	515	0	0	0	0.146337	0.24209	No DE	No DE	No DE
ATP5G3	-1.29105	5.57706	4.93443e-10	518	0	0	0	0.163034	0.178025	No DE	No DE	No DE
ATP5H	-0.897721	5.42096	3.76115e-08	10476	0	0	0	0.141274	0.176393	No DE	No DE	No DE
ATP5I	-0.486514	4.63246	0.000182675	521	0	0	0	0.171877	0.178801	No DE	No DE	No DE
ATP5J	-0.942786	5.05258	1.16211e-06	522	0	0	0	0.17621	0.276155	No DE	No DE	No DE
ATP5J2	-0.634708	3.34814	0.000258233	9551	0	0	0	0.266996	0.230294	No DE	No DE	No DE
ATP5L	-0.66415	5.75955	3.84874e-05	10632	0	0	0	0.21792	0.194618	No DE	No DE	No DE
ATP5O	-0.759987	5.74355	5.63214e-08	539	0	0	0	0.129606	0.168119	No DE	No DE	No DE
ATP5S	-0.378098	3.65359	0.00475013	27109	0	0	0	0.210761	0.222905	No DE	No DE	No DE
ATP5SL	-0.317398	4.25646	0.00227587	55101	0	0	0	0.152377	0.165042	No DE	No DE	No DE
ATP6AP1	-0.0832635	6.02884	0.486203	537	0	0	0	0.168622	0.250597	No DE	No DE	No DE
ATP6AP2	-0.78235	6.43894	1.91066e-06	10159	0	0	0	0.159968	0.20102	No DE	No DE	No DE
ATP6V0A1	0.236075	6.59958	0.00184337	535	0	0	0	0.0895791	0.101649	No DE	No DE	No DE
ATP6V0A2	0.153895	5.37996	0.103924	23545	0	0	0	0.128893	0.141424	No DE	No DE	No DE
ATP6V0B	-0.47951	4.86374	0.000286049	533	0	0	0	0.185513	0.219391	No DE	No DE	No DE
ATP6V0C	-0.407815	6.19231	0.000500187	527	0	0	0	0.104958	0.211067	No DE	No DE	No DE
ATP6V0D1	-0.329811	5.25188	0.0028359	9114	0	0	0	0.1519	0.143865	No DE	No DE	No DE
ATP6V0E1	-0.919249	5.57326	4.87297e-08	8992	0	0	0	0.145099	0.180103	No DE	No DE	No DE
ATP6V0E2	-0.382983	4.41121	0.0288484	155066	0	0	0	0.293639	0.264018	No DE	No DE	No DE
ATP6V0E2-AS1	-0.253891	1.99357	0.160993	401431	0	0	0	0.195899	0.274259	No DE	No DE	No DE
ATP6V1A	-0.913685	6.37027	4.51035e-07	523	0	0	0	0.190994	0.194125	No DE	No DE	No DE
ATP6V1B2	-0.537646	6.16693	0.000147699	526	0	0	0	0.135189	0.251512	No DE	No DE	No DE
ATP6V1C1	-0.399853	6.30099	0.00223952	528	0	0	0	0.147435	0.174465	No DE	No DE	No DE
ATP6V1D	-0.853155	5.03726	2.56008e-07	51382	0	0	0	0.179293	0.178513	No DE	No DE	No DE
ATP6V1E1	-0.571686	5.75232	2.30668e-05	529	0	0	0	0.107521	0.187598	No DE	No DE	No DE
ATP6V1F	-0.604303	4.81696	3.51416e-06	9296	0	0	0	0.131808	0.13857	No DE	No DE	No DE
ATP6V1G1	-0.0560538	5.54704	0.51364	9550	0	0	0	0.122636	0.215077	No DE	No DE	No DE
ATP6V1H	-0.279133	5.2501	0.000366697	51606	0	0	0	0.0868091	0.140306	No DE	No DE	No DE
ATP7A	0.0555945	5.70068	0.673975	538	0	0	0	0.225883	0.138	No DE	No DE	No DE
ATP7B	-0.200021	4.616	0.150315	540	0	0	0	0.24663	0.142354	No DE	No DE	No DE
ATP9A	-1.1512	7.68941	8.47179e-08	10079	0	0	0	0.162994	0.241012	No DE	No DE	No DE
ATP9B	0.368395	5.92664	2.49067e-06	374868	0	0	0	0.0586685	0.149377	No DE	No DE	No DE
ATPAF1	-1.08597	4.94959	1.09564e-08	64756	0	0	0	0.158188	0.205814	No DE	No DE	No DE
ATPAF2	0.168384	3.50695	0.222496	91647	0	0	0	0.20477	0.248244	No DE	No DE	No DE
ATPIF1	0.0895373	4.6826	0.452488	93974	0	0	0	0.167617	0.272253	No DE	No DE	No DE
ATRAID	-0.468216	5.64171	8.0186e-06	51374	0	0	0	0.123861	0.09325	No DE	No DE	No DE
ATRN	-0.114597	7.05557	0.0524341	8455	0	0	0	0.0777515	0.0828297	No DE	No DE	No DE
ATRX	-0.372795	8.1689	0.0127653	546	0	0	0	0.196431	0.151984	No DE	No DE	No DE
ATXN1	0.483218	6.98485	3.819e-05	6310	0	0	0	0.0940239	0.201487	No DE	No DE	No DE
ATXN10	0.147278	6.24504	0.0532032	25814	0	0	0	0.0913788	0.214993	No DE	No DE	No DE
ATXN1L	-0.33545	6.94265	0.00288446	342371	0	0	0	0.111213	0.160049	No DE	No DE	No DE
ATXN2	-0.0602938	6.46028	0.571629	6311	0	0	0	0.131266	0.113091	No DE	No DE	No DE
ATXN2L	0.300668	7.14137	0.00184381	11273	0	0	0	0.0784587	0.24549	No DE	No DE	No DE
ATXN3	-0.0660708	6.32665	0.621465	4287	0	0	0	0.161635	0.161015	No DE	No DE	No DE
ATXN7	0.298879	6.72785	0.000294581	6314	0	0	0	0.112523	0.0938182	No DE	No DE	No DE
ATXN7L1	0.417008	5.07841	1.49747e-05	222255	0	0	0	0.101006	0.171762	No DE	No DE	No DE
ATXN7L3	0.019992	5.72466	0.858715	56970	0	0	0	0.136846	0.23995	No DE	No DE	No DE
ATXN7L3B	0.177351	6.86593	0.0350362	552889	0	0	0	0.134769	0.200079	No DE	No DE	No DE
AUH	-0.0522924	4.65361	0.603117	549	0	0	0	0.131291	0.20285	No DE	No DE	No DE
AUP1	-0.281879	5.75658	0.00191317	550	0	0	0	0.12217	0.159835	No DE	No DE	No DE
AURKAIP1	-0.4678	4.9075	0.00266674	54998	0	0	0	0.211809	0.253793	No DE	No DE	No DE
AURKC	0.492943	0.74486	0.0425944	6795	0	0	0	0.331413	0.275249	No DE	No DE	No DE
AVEN	-0.198981	3.61176	0.0695868	57099	0	0	0	0.105976	0.167306	No DE	No DE	No DE
AVL9	0.161207	5.33628	0.0450278	23080	0	0	0	0.107452	0.195895	No DE	No DE	No DE
AXL	0.23487	7.07963	0.121129	558	1	0	0	0.130758	0.252105	No DE	No DE	No DE
AZI2	-0.82917	5.86815	1.16294e-05	64343	0	0	0	0.219263	0.213998	No DE	No DE	No DE
AZIN1	-0.515114	7.25897	6.26828e-05	51582	0	0	0	0.14028	0.172353	No DE	No DE	No DE
B3GALNT2	-0.363329	5.25803	0.00286554	148789	0	0	0	0.135068	0.254708	No DE	No DE	No DE
B3GALT4	-0.122334	3.08582	0.565225	8705	0	0	0	0.273417	0.291491	No DE	No DE	No DE
B3GNT2	-0.267187	5.17706	0.0179224	10678	0	0	0	0.168421	0.132885	No DE	No DE	No DE
B3GNT7	-0.413513	2.9808	0.0304433	93010	0	0	0	0.270267	0.266911	No DE	No DE	No DE
B4GALT2	-0.437027	4.71737	0.00386289	8704	0	0	0	0.224746	0.188559	No DE	No DE	No DE
B4GALT4	0.0949559	4.03506	0.358253	8702	0	0	0	0.125785	0.137211	No DE	No DE	No DE
B4GALT5	-0.569195	6.24591	1.72346e-05	9334	0	0	0	0.113236	0.174898	No DE	No DE	No DE
B4GALT7	-0.110209	4.01025	0.417294	11285	0	0	0	0.205153	0.189058	No DE	No DE	No DE
BAALC	-1.97547	2.08996	8.92907e-09	79870	0	0	0	0.500012	0.276308	No DE	No DE	No DE
BABAM1	-0.0885919	5.20691	0.437261	29086	1	0	0	0.163114	0.158892	No DE	No DE	No DE
BACE1	-0.256914	5.92255	0.00212171	23621	0	0	0	0.0840325	0.0772782	No DE	No DE	No DE
BACE1-AS	-0.120142	2.29917	0.321073	100379571	0	0	0	0.13487	0.210057	No DE	No DE	No DE
BACH1	-0.0434139	6.45878	0.714523	571	1	0	0	0.166327	0.153686	No DE	No DE	No DE
BAD	-0.0637977	4.40143	0.70149	572	0	0	0	0.222318	0.274691	No DE	No DE	No DE
BAG1	-0.507185	5.52595	5.69135e-05	573	1	0	0	0.157087	0.210465	No DE	No DE	No DE
BAG2	-0.060706	2.87612	0.82995	9532	0	0	0	0.357005	0.254896	No DE	No DE	No DE
BAG4	-0.980215	5.5688	2.61993e-06	9530	0	0	0	0.217067	0.245274	No DE	No DE	No DE
BAG5	-0.454731	6.16643	4.46101e-05	9529	0	0	0	0.115829	0.134969	No DE	No DE	No DE
BAG6	-0.00952907	7.39768	0.92935	7917	0	0	0	0.139343	0.165881	No DE	No DE	No DE
BAHD1	0.146711	5.36096	0.280423	22893	0	0	0	0.191581	0.298262	No DE	No DE	No DE
BAK1	-0.0354677	3.47892	0.807969	578	0	0	0	0.192747	0.196484	No DE	No DE	No DE
BANF1	-0.0883311	4.8796	0.490582	8815	0	0	0	0.185033	0.255765	No DE	No DE	No DE
BAP1	0.0211949	6.18584	0.845946	8314	1	1	1	0.156339	0.153922	No DE	No DE	No DE
BATF2	-0.560679	1.1356	0.0201914	116071	0	0	0	0.362642	0.221909	No DE	No DE	No DE
BAZ1A	-0.352843	6.29079	0.00438349	11177	0	0	0	0.164642	0.220719	No DE	No DE	No DE
BAZ1B	-0.32528	7.44785	0.000489795	9031	0	0	0	0.0858068	0.0689737	No DE	No DE	No DE
BAZ2A	0.312152	7.92977	0.000227358	11176	0	0	0	0.109734	0.12447	No DE	No DE	No DE
BAZ2B	0.224558	7.78114	0.053932	29994	0	0	0	0.157354	0.238928	No DE	No DE	No DE
BBIP1	-0.260535	3.71463	0.107991	92482	0	0	0	0.182585	0.260043	No DE	No DE	No DE
BBS10	-0.700361	4.53273	5.9252e-05	79738	0	0	0	0.200491	0.261916	No DE	No DE	No DE
BBS12	-0.486254	2.77626	0.00404564	166379	0	0	0	0.250795	0.193966	No DE	No DE	No DE
BBS2	0.554192	5.92769	2.28514e-05	583	0	0	0	0.137797	0.275142	No DE	No DE	No DE
BBS4	0.305032	4.57717	0.000909768	585	0	0	0	0.104682	0.176331	No DE	No DE	No DE
BBS5	0.28216	4.18335	0.0177559	129880	0	0	0	0.160507	0.257335	No DE	No DE	No DE
BBS7	0.0601417	4.31798	0.639773	55212	0	0	0	0.150736	0.163996	No DE	No DE	No DE
BBS9	0.495884	5.53386	2.40311e-05	27241	0	0	0	0.133539	0.166473	No DE	No DE	No DE
BBX	-0.0646783	7.31279	0.562764	56987	0	0	0	0.172965	0.123713	No DE	No DE	No DE
BCAP31	-1.29288	6.56551	3.14251e-08	10134	0	0	0	0.187037	0.234119	No DE	No DE	No DE
BCAR3	-0.271107	5.43112	0.0763716	8412	1	0	0	0.165238	0.228375	No DE	No DE	No DE
BCAS2	-0.221421	4.54324	0.0886183	10286	1	0	0	0.179454	0.165356	No DE	No DE	No DE
BCAS3	0.0512608	5.41492	0.584404	54828	1	0	0	0.11049	0.186851	No DE	No DE	No DE
BCCIP	-0.276247	4.95767	0.00958072	56647	0	0	0	0.131188	0.219863	No DE	No DE	No DE
BCDIN3D	0.0806309	2.73039	0.5297	144233	0	0	0	0.161791	0.280763	No DE	No DE	No DE
BCDIN3D-AS1	-0.396415	0.32031	0.0740361	100286844	0	0	0	0.332985	0.217247	No DE	No DE	No DE
BCKDHA	-0.0135284	4.80681	0.916777	593	0	0	0	0.186985	0.160473	No DE	No DE	No DE
BCKDHB	-0.397966	5.12242	0.00179271	594	0	0	0	0.213718	0.206496	No DE	No DE	No DE
BCKDK	-0.267408	4.92075	0.0187772	10295	0	0	0	0.154926	0.231792	No DE	No DE	No DE
BCL10	-0.24331	4.80712	0.0431892	8915	0	0	0	0.181476	0.126864	No DE	No DE	No DE
BCL2	-0.399725	7.00152	0.0422972	596	1	1	0	0.174829	0.285688	No DE	No DE	No DE
BCL2L1	-0.0323578	6.18619	0.828995	598	0	0	0	0.226446	0.209205	No DE	No DE	No DE
BCL2L13	-0.819345	6.23023	2.07777e-08	23786	0	0	0	0.0929732	0.152195	No DE	No DE	No DE
BCL2L2	-0.798653	6.04314	8.75448e-08	599	0	0	0	0.0975821	0.171699	No DE	No DE	No DE
BCL6	-0.289693	7.20589	0.136468	604	0	1	0	0.264893	0.26472	No DE	No DE	No DE
BCL7B	-0.771503	4.60351	2.34802e-05	9275	0	0	0	0.159076	0.226054	No DE	No DE	No DE
BCL9L	-0.0540753	7.6766	0.648033	283149	0	0	0	0.135038	0.234892	No DE	No DE	No DE
BCLAF1	0.141142	8.0839	0.176582	9774	0	0	0	0.128767	0.242462	No DE	No DE	No DE
BCORL1	0.201221	5.17021	0.12818	63035	0	0	0	0.139381	0.267502	No DE	No DE	No DE
BCS1L	0.227782	3.95899	0.0731857	617	0	0	0	0.177072	0.28764	No DE	No DE	No DE
BDKRB2	0.00523835	3.7961	0.987182	624	0	0	0	0.450682	0.226988	No DE	No DE	No DE
BDNF-AS	0.181766	2.25617	0.219317	497258	0	0	0	0.192155	0.262038	No DE	No DE	No DE
BDP1	0.080205	7.68285	0.514817	55814	0	0	0	0.202875	0.131592	No DE	No DE	No DE
BECN1	-0.302223	5.90259	0.00024801	8678	0	0	0	0.116906	0.0817993	No DE	No DE	No DE
BEND7	0.00231186	3.7283	0.989911	222389	0	0	0	0.215435	0.286252	No DE	No DE	No DE
BET1	-0.742229	4.03843	0.000201321	10282	0	0	0	0.237923	0.217723	No DE	No DE	No DE
BET1L	0.164458	5.95501	0.184888	51272	0	0	0	0.219008	0.178301	No DE	No DE	No DE
BEX4	0.324892	4.79302	0.011868	56271	0	0	0	0.21222	0.193901	No DE	No DE	No DE
BFAR	-0.445875	5.35895	2.20379e-06	51283	0	0	0	0.0697513	0.152295	No DE	No DE	No DE
BFSP1	-0.384267	1.02619	0.0480922	631	0	0	0	0.223857	0.263657	No DE	No DE	No DE
BGN	0.971608	6.64786	0.000184032	633	0	0	0	0.299467	0.291423	No DE	No DE	No DE
BHLHB9	0.133753	3.61555	0.332862	80823	0	0	0	0.18819	0.186452	No DE	No DE	No DE
BICD1	0.846527	4.59611	1.25051e-05	636	0	0	0	0.2397	0.223704	No DE	No DE	No DE
BICD2	-0.181456	6.15982	0.0787147	23299	0	0	0	0.0745655	0.184063	No DE	No DE	No DE
BID	-0.518475	3.91766	0.000101187	637	0	0	0	0.14692	0.19068	No DE	No DE	No DE
BIRC2	-0.224712	6.29363	0.116916	329	0	0	0	0.179678	0.187954	No DE	No DE	No DE
BIRC6	0.116636	8.72383	0.207955	57448	0	0	0	0.0962625	0.197172	No DE	No DE	No DE
BIVM	-0.194709	3.81801	0.229564	54841	0	0	0	0.201024	0.291764	No DE	No DE	No DE
BLCAP	-0.737161	6.41319	1.08347e-06	10904	0	0	0	0.131506	0.178131	No DE	No DE	No DE
BLMH	-0.467372	4.59612	9.51164e-05	642	0	0	0	0.105223	0.26831	No DE	No DE	No DE
BLOC1S1	-0.356677	2.31716	0.0206272	2647	0	0	0	0.191937	0.160133	No DE	No DE	No DE
BLOC1S2	-0.376156	4.17193	0.00756436	282991	0	0	0	0.186527	0.188684	No DE	No DE	No DE
BLOC1S3	-0.24838	3.61429	0.0452747	388552	0	0	0	0.194482	0.131878	No DE	No DE	No DE
BLOC1S4	0.210976	3.14479	0.194801	55330	0	0	0	0.224568	0.263363	No DE	No DE	No DE
BLOC1S6	-0.390032	5.9527	0.0029849	26258	0	0	0	0.165255	0.151885	No DE	No DE	No DE
BLVRA	-0.543826	4.88407	0.00321536	644	0	0	0	0.195598	0.270914	No DE	No DE	No DE
BLZF1	-0.290064	4.83691	0.0115808	8548	0	0	0	0.130172	0.202365	No DE	No DE	No DE
BMP1	0.196715	5.44119	0.23373	649	0	0	0	0.238718	0.19943	No DE	No DE	No DE
BMP2K	0.174303	6.28183	0.334981	55589	0	0	0	0.373908	0.159495	No DE	No DE	No DE
BMPR1A	-0.151341	5.83326	0.161922	657	0	0	0	0.147495	0.175839	No DE	No DE	No DE
BMPR2	-0.679218	8.15502	6.5518e-05	659	0	0	0	0.168605	0.249084	No DE	No DE	No DE
BMS1	-0.0184619	6.10968	0.831518	9790	0	0	0	0.0877478	0.186458	No DE	No DE	No DE
BNIP1	-0.0998186	2.4927	0.349908	662	0	0	0	0.111178	0.0922532	No DE	No DE	No DE
BNIP2	-0.61123	6.27135	0.000326431	663	0	0	0	0.184806	0.229533	No DE	No DE	No DE
BNIP3	-1.636	4.73835	5.64667e-10	664	0	0	0	0.237766	0.269846	No DE	No DE	No DE
BOD1	-0.127735	5.15216	0.193886	91272	0	0	0	0.128562	0.177847	No DE	No DE	No DE
BOD1L1	0.129827	7.78849	0.211332	259282	0	0	0	0.150085	0.086072	No DE	No DE	No DE
BOLA1	-0.373371	2.76079	0.00349401	51027	0	0	0	0.20355	0.0977716	No DE	No DE	No DE
BOLA3-AS1	0.448652	2.88947	0.00432616	100507171	0	0	0	0.190276	0.187103	No DE	No DE	No DE
BPGM	-0.53728	3.46919	0.0019897	669	0	0	0	0.213531	0.246734	No DE	No DE	No DE
BPHL	-0.712841	4.18767	1.19531e-06	670	0	0	0	0.13573	0.189982	No DE	No DE	No DE
BPNT1	-0.433602	4.09504	0.00291053	10380	0	0	0	0.205519	0.28723	No DE	No DE	No DE
BPTF	0.206321	8.32009	0.0279513	2186	0	0	0	0.128458	0.151079	No DE	No DE	No DE
BRAF	0.383477	5.91095	7.40077e-06	673	0	1	1	0.103249	0.110353	No DE	No DE	No DE
BRAP	-0.348788	4.99885	0.00104717	8315	1	0	0	0.12916	0.151611	No DE	No DE	No DE
BRD1	0.480263	6.41307	0.000167946	23774	0	0	0	0.148735	0.275597	No DE	No DE	No DE
BRD2	0.156722	7.95009	0.0680445	6046	0	0	0	0.134791	0.148134	No DE	No DE	No DE
BRD3	-0.121061	6.4158	0.124231	8019	0	0	0	0.105099	0.166907	No DE	No DE	No DE
BRD4	0.269052	7.53998	0.0018335	23476	0	0	0	0.0681393	0.196449	No DE	No DE	No DE
BRD7	-0.140909	5.87416	0.0489029	29117	0	0	0	0.0630726	0.108669	No DE	No DE	No DE
BRD9	0.164907	5.65125	0.0957939	65980	0	0	0	0.11476	0.210254	No DE	No DE	No DE
BRE	0.199245	4.97519	0.00445631	9577	1	0	0	0.0557588	0.132333	No DE	No DE	No DE
BRF2	-0.352832	3.40892	0.0306323	55290	0	0	0	0.229938	0.23401	No DE	No DE	No DE
BRI3	-0.99872	5.54388	2.50949e-07	25798	0	0	0	0.159823	0.243297	No DE	No DE	No DE
BRIX1	-0.317594	4.09231	0.0158258	55299	0	0	0	0.191963	0.203194	No DE	No DE	No DE
BRK1	-0.570088	6.25911	5.19655e-07	55845	0	0	0	0.116612	0.1312	No DE	No DE	No DE
BRMS1L	-0.153857	3.53486	0.284248	84312	0	0	0	0.229968	0.122492	No DE	No DE	No DE
BROX	-0.421974	5.10396	0.00490805	148362	0	0	0	0.173402	0.253031	No DE	No DE	No DE
BRPF1	0.189612	5.12039	0.076287	7862	0	0	0	0.14234	0.254482	No DE	No DE	No DE
BRPF3	0.193865	6.35463	0.0807453	27154	0	0	0	0.149147	0.25978	No DE	No DE	No DE
BRWD1	0.0207473	8.13781	0.888283	54014	0	0	0	0.187822	0.264861	No DE	No DE	No DE
BRWD3	0.309069	6.36762	0.0126919	254065	0	0	0	0.172675	0.188511	No DE	No DE	No DE
BSDC1	0.13079	6.69047	0.228167	55108	0	0	0	0.185287	0.144367	No DE	No DE	No DE
BSG	-0.437328	7.61691	0.00100133	682	1	0	0	0.168018	0.177134	No DE	No DE	No DE
BST2	-0.853581	5.48757	0.00015058	684	0	0	0	0.302036	0.248754	No DE	No DE	No DE
BTBD1	-0.838004	5.86564	4.9279e-07	53339	0	0	0	0.169735	0.183816	No DE	No DE	No DE
BTBD10	-0.234742	4.77271	0.0131188	84280	0	0	0	0.102621	0.12568	No DE	No DE	No DE
BTBD2	0.285586	6.2347	0.0306476	55643	0	0	0	0.182438	0.24767	No DE	No DE	No DE
BTBD7	-0.147277	6.49844	0.176475	55727	0	0	0	0.170363	0.125226	No DE	No DE	No DE
BTBD8	-0.312484	2.59162	0.0577973	284697	0	0	0	0.203118	0.287661	No DE	No DE	No DE
BTBD9	0.391365	5.53486	6.17209e-05	114781	0	0	0	0.0904687	0.169399	No DE	No DE	No DE
BTC	-0.427003	1.19108	0.0578091	685	0	0	0	0.329563	0.266954	No DE	No DE	No DE
BTF3L4	-0.654216	5.66575	2.28514e-05	91408	0	0	0	0.164905	0.207903	No DE	No DE	No DE
BTG1	-0.145241	7.68119	0.309174	694	0	0	0	0.228264	0.155212	No DE	No DE	No DE
BTG3	-0.0220632	4.12212	0.891624	10950	0	0	0	0.196555	0.201916	No DE	No DE	No DE
BTN2A1	0.163834	5.26734	0.0281863	11120	0	0	0	0.0993224	0.134939	No DE	No DE	No DE
BTN2A3P	0.251864	2.56311	0.101478	54718	0	0	0	0.220708	0.276623	No DE	No DE	No DE
BTN3A1	0.0661385	5.83789	0.631447	11119	0	0	0	0.179343	0.220095	No DE	No DE	No DE
BTN3A2	-0.624735	5.20207	0.0180593	11118	0	0	0	0.391351	0.263961	No DE	No DE	No DE
BTN3A3	-0.443814	5.13648	0.00209934	10384	0	0	0	0.15176	0.251054	No DE	No DE	No DE
BTRC	0.208196	5.64176	0.0214605	8945	0	0	0	0.104406	0.228271	No DE	No DE	No DE
BUB3	-0.266712	5.76357	0.0216857	9184	0	0	0	0.153648	0.248508	No DE	No DE	No DE
BUD13	0.250257	4.43933	0.00843604	84811	0	0	0	0.138794	0.141496	No DE	No DE	No DE
BUD31	-0.350507	4.40058	7.06892e-05	8896	0	0	0	0.106523	0.0779165	No DE	No DE	No DE
BZW1	-0.337177	6.60744	0.0171145	9689	0	0	0	0.227577	0.155827	No DE	No DE	No DE
C10orf11	-0.507517	2.50111	0.0181454	83938	0	0	0	0.283508	0.276385	No DE	No DE	No DE
C10orf76	-0.0510171	5.60859	0.486301	79591	0	0	0	0.0885628	0.101976	No DE	No DE	No DE
C10orf88	-0.0968122	3.37427	0.368987	80007	0	0	0	0.13793	0.149075	No DE	No DE	No DE
C11orf24	-0.195307	4.5362	0.144802	53838	0	0	0	0.198876	0.179299	No DE	No DE	No DE
C11orf54	-0.352873	4.9011	0.00424455	28970	0	0	0	0.188967	0.188855	No DE	No DE	No DE
C11orf57	-0.282328	5.04422	0.0115239	55216	0	0	0	0.148373	0.26023	No DE	No DE	No DE
C11orf58	-0.292847	6.94006	0.00125208	10944	0	0	0	0.121907	0.117417	No DE	No DE	No DE
C11orf68	0.138067	4.61402	0.238641	83638	0	0	0	0.176741	0.15069	No DE	No DE	No DE
C11orf71	-0.768956	3.13975	4.73905e-06	54494	0	0	0	0.226285	0.196362	No DE	No DE	No DE
C11orf74	-0.615987	2.87654	0.000211851	119710	0	0	0	0.149508	0.264826	No DE	No DE	No DE
C12orf10	0.0571285	4.31949	0.676893	60314	0	0	0	0.202315	0.201316	No DE	No DE	No DE
C12orf29	-0.252245	3.94036	0.096102	91298	0	0	0	0.220889	0.273711	No DE	No DE	No DE
C12orf4	-0.417079	4.53674	0.00667247	57102	0	0	0	0.161597	0.233367	No DE	No DE	No DE
C12orf43	0.0915787	3.63391	0.462162	64897	0	0	0	0.147618	0.214839	No DE	No DE	No DE
C12orf49	-0.295764	4.44474	0.0123527	79794	0	0	0	0.180687	0.220001	No DE	No DE	No DE
C12orf65	0.266415	3.07024	0.0527002	91574	0	0	0	0.171455	0.196326	No DE	No DE	No DE
C14orf1	0.0826454	3.98433	0.522845	11161	0	0	0	0.207767	0.236188	No DE	No DE	No DE
C14orf119	-0.511277	4.31611	2.31716e-05	55017	0	0	0	0.13792	0.176923	No DE	No DE	No DE
C14orf159	-0.0970398	5.76278	0.351284	80017	0	0	0	0.0927728	0.298086	No DE	No DE	No DE
C14orf166	-0.394177	5.52237	0.000495922	51637	0	0	0	0.105832	0.176859	No DE	No DE	No DE
C14orf2	-0.559012	4.49635	0.00232653	9556	0	0	0	0.304554	0.236686	No DE	No DE	No DE
C14orf28	-0.195037	3.1641	0.341146	122525	0	0	0	0.301354	0.245107	No DE	No DE	No DE
C14orf37	0.68565	3.52695	3.53821e-05	145407	0	0	0	0.150669	0.170243	No DE	No DE	No DE
C14orf93	0.23394	3.14487	0.0845485	60686	0	0	0	0.195259	0.254434	No DE	No DE	No DE
C15orf39	0.0607778	5.49643	0.67237	56905	0	0	0	0.217772	0.22034	No DE	No DE	No DE
C15orf40	-0.155186	3.59646	0.228192	123207	0	0	0	0.191656	0.236796	No DE	No DE	No DE
C15orf57	0.00770406	4.01854	0.962749	90416	0	0	0	0.195887	0.169446	No DE	No DE	No DE
C15orf61	0.195153	2.1929	0.260961	145853	0	0	0	0.254866	0.246545	No DE	No DE	No DE
C16orf45	-0.156267	4.59154	0.459973	89927	0	0	0	0.200811	0.291368	No DE	No DE	No DE
C16orf52	-0.462645	4.52684	0.00847635	730094	0	0	0	0.240184	0.220116	No DE	No DE	No DE
C16orf62	-0.153418	6.0718	0.0230762	57020	0	0	0	0.0525533	0.0891274	No DE	No DE	No DE
C16orf70	0.338962	4.47963	0.000327863	80262	0	0	0	0.133381	0.146663	No DE	No DE	No DE
C16orf72	-0.465846	6.32848	8.66341e-06	29035	0	0	0	0.111762	0.0971544	No DE	No DE	No DE
C17orf51	-0.329135	4.35355	0.0290149	339263	0	0	0	0.180838	0.222848	No DE	No DE	No DE
C17orf58	-0.112919	3.77296	0.590668	284018	0	0	0	0.339119	0.253071	No DE	No DE	No DE
C17orf75	0.431985	4.0754	0.000370514	64149	0	0	0	0.160418	0.231134	No DE	No DE	No DE
C17orf80	-0.262484	4.75775	0.0321754	55028	0	0	0	0.163547	0.208005	No DE	No DE	No DE
C18orf25	-0.00344188	5.71494	0.973445	147339	0	0	0	0.136155	0.0821144	No DE	No DE	No DE
C18orf54	-0.345341	2.65154	0.128711	162681	0	0	0	0.295968	0.212687	No DE	No DE	No DE
C18orf8	-0.0426153	4.38946	0.644077	29919	0	0	0	0.102337	0.131016	No DE	No DE	No DE
C19orf24	-0.236176	3.47724	0.150139	55009	0	0	0	0.24738	0.253875	No DE	No DE	No DE
C19orf43	0.149485	6.13391	0.264652	79002	0	0	0	0.145613	0.273623	No DE	No DE	No DE
C19orf44	0.629928	3.517	3.29872e-05	84167	0	0	0	0.136893	0.255854	No DE	No DE	No DE
C19orf53	-0.309327	4.39338	0.00093149	28974	0	0	0	0.0885611	0.147066	No DE	No DE	No DE
C19orf66	0.490138	4.97377	2.70804e-05	55337	0	0	0	0.144107	0.149858	No DE	No DE	No DE
C19orf70	-0.389755	3.96994	0.0113261	125988	0	0	0	0.227347	0.205641	No DE	No DE	No DE
C1D	-0.391981	3.33225	0.0133307	10438	0	0	0	0.223925	0.215868	No DE	No DE	No DE
C1GALT1C1	-0.60639	3.98585	0.000193891	29071	0	0	0	0.20242	0.208841	No DE	No DE	No DE
C1orf109	-0.103466	3.94188	0.427964	54955	0	0	0	0.191417	0.253753	No DE	No DE	No DE
C1orf115	-0.961401	6.15002	6.57343e-06	79762	0	0	0	0.245997	0.251948	No DE	No DE	No DE
C1orf122	-0.547673	4.14117	0.0025223	127687	0	0	0	0.291669	0.233844	No DE	No DE	No DE
C1orf123	-0.329495	4.62971	0.00329556	54987	0	0	0	0.137653	0.133434	No DE	No DE	No DE
C1orf131	-0.231717	2.97513	0.0575936	128061	0	0	0	0.157847	0.226873	No DE	No DE	No DE
C1orf174	0.0373877	4.03932	0.760973	339448	0	0	0	0.176522	0.164465	No DE	No DE	No DE
C1orf21	0.804656	7.11106	1.79862e-05	81563	0	0	0	0.24706	0.288744	No DE	No DE	No DE
C1orf216	-0.491441	3.87098	0.000955155	127703	0	0	0	0.137085	0.200607	No DE	No DE	No DE
C1orf27	-0.365936	5.44081	0.0146583	54953	0	0	0	0.20147	0.232904	No DE	No DE	No DE
C1orf43	-0.859379	6.50617	4.02975e-09	25912	0	0	0	0.117252	0.161824	No DE	No DE	No DE
C1orf50	-0.288354	2.85692	0.0252144	79078	0	0	0	0.145569	0.18642	No DE	No DE	No DE
C1orf52	-0.0204613	4.34744	0.875545	148423	0	0	0	0.165321	0.172208	No DE	No DE	No DE
C1RL	0.533285	6.35646	8.04254e-05	51279	0	0	0	0.130203	0.284285	No DE	No DE	No DE
C20orf194	-0.14197	6.72233	0.181879	25943	0	0	0	0.0607449	0.19271	No DE	No DE	No DE
C20orf196	0.388806	1.52797	0.045262	149840	0	0	0	0.232041	0.267485	No DE	No DE	No DE
C20orf27	-0.693858	4.12091	0.000192376	54976	0	0	0	0.222398	0.244965	No DE	No DE	No DE
C21orf33	-0.194555	6.08284	0.0717419	8209	0	0	0	0.159429	0.169614	No DE	No DE	No DE
C21orf59	0.148038	4.65947	0.0443195	56683	0	0	0	0.104445	0.145799	No DE	No DE	No DE
C22orf39	-0.596371	4.53627	2.75719e-05	128977	0	0	0	0.12024	0.206866	No DE	No DE	No DE
C22orf46	-0.327564	4.99977	0.00952958	79640	0	0	0	0.182216	0.0908039	No DE	No DE	No DE
C2CD2	-1.7011	6.66265	8.54214e-09	25966	0	0	0	0.294943	0.294997	No DE	No DE	No DE
C2CD2L	0.0132742	4.06923	0.928615	9854	0	0	0	0.175418	0.257883	No DE	No DE	No DE
C2CD3	0.459602	5.68197	2.0351e-05	26005	0	0	0	0.0984552	0.195136	No DE	No DE	No DE
C2CD5	0.172717	6.3675	0.0825926	9847	0	0	0	0.119346	0.209525	No DE	No DE	No DE
C2orf42	0.0812435	3.69828	0.382826	54980	0	0	0	0.121772	0.168887	No DE	No DE	No DE
C2orf49	0.0696879	3.68537	0.59728	79074	0	0	0	0.146847	0.24042	No DE	No DE	No DE
C2orf68	0.24374	5.56212	0.0100483	388969	0	0	0	0.152829	0.175844	No DE	No DE	No DE
C2orf69	-0.905025	4.30311	1.04457e-06	205327	0	0	0	0.19301	0.222831	No DE	No DE	No DE
C2orf76	-0.300624	2.54161	0.0527669	130355	0	0	0	0.204212	0.158762	No DE	No DE	No DE
C3orf18	0.125259	3.47102	0.39521	51161	0	0	0	0.184633	0.18286	No DE	No DE	No DE
C3orf33	0.21859	2.32116	0.160059	285315	0	0	0	0.185531	0.294791	No DE	No DE	No DE
C3orf38	-0.298769	4.4577	0.0243921	285237	0	0	0	0.201115	0.135924	No DE	No DE	No DE
C3orf62	0.176905	3.22758	0.215426	375341	0	0	0	0.184258	0.189981	No DE	No DE	No DE
C4orf3	-0.63531	6.57866	0.000306452	401152	0	0	0	0.193618	0.239444	No DE	No DE	No DE
C4orf33	-0.21857	3.1137	0.208348	132321	0	0	0	0.269286	0.247758	No DE	No DE	No DE
C4orf46	-0.416097	2.6112	0.0242463	201725	0	0	0	0.26452	0.247902	No DE	No DE	No DE
C5orf15	-0.520698	5.56832	0.00359184	56951	0	0	0	0.247997	0.171519	No DE	No DE	No DE
C5orf22	-0.534678	4.40524	6.48051e-05	55322	0	0	0	0.136945	0.209317	No DE	No DE	No DE
C5orf24	-0.66113	5.83214	6.98557e-05	134553	0	0	0	0.198313	0.167889	No DE	No DE	No DE
C5orf42	0.214409	6.95219	0.0961464	65250	0	0	0	0.170926	0.235504	No DE	No DE	No DE
C5orf51	-0.758147	5.66605	1.07677e-05	285636	0	0	0	0.196194	0.166977	No DE	No DE	No DE
C5orf56	0.205128	3.44366	0.196526	441108	0	0	0	0.231752	0.146015	No DE	No DE	No DE
C6orf106	-0.857695	6.96595	1.24059e-07	64771	0	0	0	0.0912326	0.209996	No DE	No DE	No DE
C6orf120	-0.747185	5.458	3.45688e-07	387263	0	0	0	0.150702	0.156687	No DE	No DE	No DE
C6orf136	0.179786	3.01542	0.12316	221545	0	0	0	0.17652	0.135898	No DE	No DE	No DE
C6orf203	-0.406245	3.26341	0.00701606	51250	0	0	0	0.197017	0.163772	No DE	No DE	No DE
C6orf48	0.0269352	5.55752	0.828447	50854	0	0	0	0.169061	0.252469	No DE	No DE	No DE
C6orf62	-0.742739	7.06166	3.96439e-06	81688	0	0	0	0.190791	0.134838	No DE	No DE	No DE
C6orf89	-0.235437	7.19132	0.00484625	221477	0	0	0	0.0876333	0.10142	No DE	No DE	No DE
C7orf13	0.143259	2.41331	0.356791	129790	0	0	0	0.219012	0.175968	No DE	No DE	No DE
C7orf25	-0.582554	3.40402	8.82592e-05	79020	0	0	0	0.171341	0.141174	No DE	No DE	No DE
C7orf26	0.265123	4.72973	0.0216246	79034	0	0	0	0.159356	0.230327	No DE	No DE	No DE
C7orf49	-0.0330034	4.52435	0.74468	78996	0	0	0	0.119782	0.221828	No DE	No DE	No DE
C7orf73	-0.36279	4.91321	0.0119506	647087	0	0	0	0.189828	0.217527	No DE	No DE	No DE
C8orf33	-0.470258	5.03194	1.6587e-05	65265	0	0	0	0.150447	0.100969	No DE	No DE	No DE
C8orf58	0.440548	3.69602	0.00548367	541565	0	0	0	0.236908	0.268115	No DE	No DE	No DE
C8orf59	-0.461515	4.33676	0.00478316	401466	0	0	0	0.224259	0.267435	No DE	No DE	No DE
C9orf16	-0.312199	4.23569	0.0790894	79095	0	0	0	0.304297	0.214014	No DE	No DE	No DE
C9orf40	-0.420936	2.73304	0.00181839	55071	0	0	0	0.163154	0.17626	No DE	No DE	No DE
C9orf64	-0.358504	3.78984	0.0382665	84267	0	0	0	0.163254	0.29101	No DE	No DE	No DE
C9orf72	-0.681193	4.80293	0.000472986	203228	0	0	0	0.24194	0.223399	No DE	No DE	No DE
C9orf78	-0.190973	5.37602	0.0420739	51759	0	0	0	0.143645	0.117587	No DE	No DE	No DE
CA5B	0.320305	4.84138	0.0120992	11238	0	0	0	0.174956	0.157594	No DE	No DE	No DE
CA5BP1	0.39572	3.15869	0.00707763	340591	0	0	0	0.150312	0.298489	No DE	No DE	No DE
CAAP1	-0.0174386	4.17564	0.901791	79886	0	0	0	0.216446	0.200904	No DE	No DE	No DE
CAB39	-0.719592	6.64993	3.81451e-06	51719	0	0	0	0.135488	0.187678	No DE	No DE	No DE
CABLES1	-0.814091	5.6232	5.75889e-06	91768	0	0	0	0.131969	0.283981	No DE	No DE	No DE
CACHD1	0.206781	6.47099	0.208254	57685	0	0	0	0.206289	0.291153	No DE	No DE	No DE
CACUL1	-0.248941	6.92361	0.0183437	143384	0	0	0	0.141182	0.231878	No DE	No DE	No DE
CACYBP	-0.533395	5.00318	0.000169733	27101	0	0	0	0.185962	0.147313	No DE	No DE	No DE
CALCOCO1	-0.240273	7.28622	0.00538697	57658	0	0	0	0.105924	0.0922242	No DE	No DE	No DE
CALCOCO2	-0.405975	7.21141	0.00217323	10241	0	0	0	0.107145	0.204347	No DE	No DE	No DE
CALD1	0.15674	9.14989	0.295318	800	0	0	0	0.216446	0.16727	No DE	No DE	No DE
CALHM2	0.227895	4.89839	0.177906	51063	0	0	0	0.190801	0.236804	No DE	No DE	No DE
CALM2	-0.979132	8.00533	9.20808e-07	805	0	0	0	0.193139	0.230499	No DE	No DE	No DE
CALM3	-0.0557868	7.15003	0.69487	808	0	0	0	0.186592	0.251726	No DE	No DE	No DE
CALR	-0.191331	8.52652	0.101857	811	0	0	0	0.191038	0.167421	No DE	No DE	No DE
CALU	-0.810425	7.20658	0.000191415	813	0	0	0	0.278123	0.224236	No DE	No DE	No DE
CAMK1D	0.209496	3.81638	0.319833	57118	0	0	0	0.19992	0.29378	No DE	No DE	No DE
CAMK2D	-0.114013	6.49058	0.398901	817	0	0	0	0.181383	0.190254	No DE	No DE	No DE
CAMK2G	0.0267244	5.40441	0.767315	818	0	0	0	0.0880147	0.145345	No DE	No DE	No DE
CAMKK2	-0.132477	6.60126	0.134552	10645	0	0	0	0.100605	0.119093	No DE	No DE	No DE
CAMLG	-0.193151	4.93003	0.068202	819	0	0	0	0.157083	0.177539	No DE	No DE	No DE
CAMSAP1	0.051121	6.14308	0.520703	157922	0	0	0	0.0668921	0.161779	No DE	No DE	No DE
CAMSAP2	-0.208286	6.80838	0.101234	23271	0	0	0	0.178332	0.139961	No DE	No DE	No DE
CAMTA1	0.334873	5.03499	0.00342049	23261	0	0	0	0.148272	0.270365	No DE	No DE	No DE
CAMTA2	0.0260094	6.09471	0.799075	23125	0	0	0	0.114005	0.159665	No DE	No DE	No DE
CAND1	-0.275945	7.10805	0.0187767	55832	0	0	0	0.149516	0.217091	No DE	No DE	No DE
CANX	-0.606616	9.40456	2.38357e-06	821	0	0	0	0.161364	0.175415	No DE	No DE	No DE
CAP1	-0.508241	7.4503	3.85336e-05	10487	0	0	0	0.119805	0.154696	No DE	No DE	No DE
CAPN2	-0.247333	8.0903	0.0283103	824	0	0	0	0.095085	0.151306	No DE	No DE	No DE
CAPN7	0.0270178	6.47304	0.818135	23473	0	0	0	0.140407	0.187232	No DE	No DE	No DE
CAPNS1	-0.556524	7.37711	1.39573e-05	826	0	0	0	0.121583	0.152582	No DE	No DE	No DE
CAPRIN1	-0.297443	8.10487	0.0084108	4076	0	0	0	0.1366	0.22829	No DE	No DE	No DE
CAPRIN2	0.351871	5.13955	0.00379071	65981	0	0	0	0.135308	0.190829	No DE	No DE	No DE
CAPS2	-0.103059	2.51762	0.647593	84698	0	0	0	0.279684	0.297547	No DE	No DE	No DE
CAPZA1	-0.848336	6.79188	4.84234e-05	829	0	0	0	0.228389	0.22146	No DE	No DE	No DE
CAPZA2	-1.17195	6.30733	2.08204e-07	830	0	0	0	0.200454	0.253155	No DE	No DE	No DE
CAPZB	-0.0439964	7.17083	0.661049	832	0	0	0	0.110013	0.144716	No DE	No DE	No DE
CARD6	-0.952992	4.80507	7.22229e-07	84674	0	0	0	0.183246	0.227312	No DE	No DE	No DE
CARD8	-0.582592	6.04238	0.000180747	22900	0	0	0	0.159134	0.229081	No DE	No DE	No DE
CARHSP1	-0.281884	5.35441	0.0281311	23589	0	0	0	0.184246	0.155671	No DE	No DE	No DE
CARM1	0.164275	5.50703	0.0735791	10498	1	0	0	0.108203	0.153607	No DE	No DE	No DE
CARS	-0.533357	5.35596	2.69401e-06	833	0	0	0	0.0839379	0.135125	No DE	No DE	No DE
CARS2	0.29271	5.43343	0.00228172	79587	0	0	0	0.123772	0.141065	No DE	No DE	No DE
CASC3	0.0102318	7.16056	0.890644	22794	0	0	0	0.102916	0.0891909	No DE	No DE	No DE
CASC4	-0.0857995	7.38449	0.310586	113201	0	0	0	0.106758	0.0817956	No DE	No DE	No DE
CASD1	-0.0179532	5.77359	0.933348	64921	0	0	0	0.392684	0.202033	No DE	No DE	No DE
CASK	0.355078	6.30908	0.00166054	8573	0	0	0	0.139592	0.297003	No DE	No DE	No DE
CASP1	-0.312489	4.37156	0.0593509	834	0	0	0	0.249956	0.236177	No DE	No DE	No DE
CASP2	0.119951	5.68608	0.181523	835	0	0	0	0.104361	0.252811	No DE	No DE	No DE
CASP3	-0.490658	4.52545	0.00250074	836	0	0	0	0.197315	0.223574	No DE	No DE	No DE
CASP4	-0.299071	5.28465	0.0264727	837	0	0	0	0.136654	0.285178	No DE	No DE	No DE
CASP7	-0.230752	4.69823	0.0275299	840	0	0	0	0.147682	0.13889	No DE	No DE	No DE
CASP8	-0.383174	4.81739	0.00412688	841	1	0	0	0.181001	0.17922	No DE	No DE	No DE
CASP8AP2	-0.181853	5.89953	0.205273	9994	0	0	0	0.201507	0.161128	No DE	No DE	No DE
CAST	-0.688192	8.28712	8.99807e-05	831	0	0	0	0.194569	0.211412	No DE	No DE	No DE
CBFA2T2	0.60522	6.10428	4.26806e-07	9139	0	0	0	0.10262	0.245125	No DE	No DE	No DE
CBFB	0.0981856	5.57916	0.373875	865	0	0	0	0.155309	0.173199	No DE	No DE	No DE
CBL	-0.736893	6.63238	1.00716e-06	867	0	1	0	0.14371	0.142688	No DE	No DE	No DE
CBLB	0.344456	6.34132	0.00360662	868	0	0	0	0.149398	0.158777	No DE	No DE	No DE
CBLL1	-0.188094	5.18563	0.0825856	79872	0	0	0	0.146167	0.207021	No DE	No DE	No DE
CBLN3	0.388557	2.4288	0.0561221	643866	0	0	0	0.258103	0.287685	No DE	No DE	No DE
CBR1	-0.375372	4.30558	0.00200564	873	0	0	0	0.105785	0.2165	No DE	No DE	No DE
CBR3	-0.0437193	3.19925	0.821762	874	0	0	0	0.212323	0.260859	No DE	No DE	No DE
CBWD1	0.0696005	4.11896	0.639317	55871	0	0	0	0.19917	0.268737	No DE	No DE	No DE
CBX1	0.192371	5.67776	0.00982824	10951	0	0	0	0.0971808	0.17121	No DE	No DE	No DE
CBX3	-0.438886	6.43143	0.00349984	11335	0	0	0	0.191076	0.279352	No DE	No DE	No DE
CBX5	0.0631891	8.18512	0.576536	23468	0	0	0	0.161917	0.252088	No DE	No DE	No DE
CBY1	-0.0779109	4.15495	0.486495	25776	0	0	0	0.158495	0.189156	No DE	No DE	No DE
CC2D1B	0.170719	5.74128	0.124462	200014	0	0	0	0.150488	0.196231	No DE	No DE	No DE
CC2D2A	0.194972	5.26704	0.165817	57545	0	0	0	0.180623	0.236285	No DE	No DE	No DE
CCAR1	0.0103543	6.60871	0.943273	55749	1	0	0	0.170392	0.298044	No DE	No DE	No DE
CCDC102B	0.607354	3.798	0.00625055	79839	0	0	0	0.288668	0.235937	No DE	No DE	No DE
CCDC106	-0.434637	3.11694	0.017427	29903	0	0	0	0.22972	0.298295	No DE	No DE	No DE
CCDC112	-0.186979	3.37446	0.200872	153733	0	0	0	0.184719	0.239676	No DE	No DE	No DE
CCDC113	0.0241063	3.6462	0.875545	29070	0	0	0	0.191334	0.269748	No DE	No DE	No DE
CCDC115	0.109734	4.56043	0.337781	84317	0	0	0	0.173594	0.164606	No DE	No DE	No DE
CCDC117	-0.390253	5.39695	0.00259033	150275	0	0	0	0.211175	0.149571	No DE	No DE	No DE
CCDC12	0.185561	4.30573	0.13078	151903	0	0	0	0.155338	0.266096	No DE	No DE	No DE
CCDC121	-0.333727	2.66215	0.0538691	79635	0	0	0	0.235823	0.234501	No DE	No DE	No DE
CCDC124	-0.311469	4.62677	0.0161915	115098	0	0	0	0.171905	0.17658	No DE	No DE	No DE
CCDC125	0.118833	4.89593	0.464199	202243	0	0	0	0.298613	0.236176	No DE	No DE	No DE
CCDC126	-0.389632	3.38038	0.0164756	90693	0	0	0	0.230407	0.234814	No DE	No DE	No DE
CCDC127	-0.195989	3.75104	0.0906758	133957	0	0	0	0.164679	0.164379	No DE	No DE	No DE
CCDC130	0.745818	4.89597	1.18874e-05	81576	0	0	0	0.19602	0.281537	No DE	No DE	No DE
CCDC137	0.0381129	3.60739	0.789236	339230	0	0	0	0.174936	0.229134	No DE	No DE	No DE
CCDC146	0.342413	4.15985	0.0304404	57639	0	0	0	0.219567	0.194096	No DE	No DE	No DE
CCDC149	0.382437	5.19747	0.000192857	91050	0	0	0	0.139507	0.18672	No DE	No DE	No DE
CCDC15	0.00865553	3.04371	0.954558	80071	0	0	0	0.187427	0.296826	No DE	No DE	No DE
CCDC174	0.181321	4.90655	0.0459952	51244	0	0	0	0.125001	0.157574	No DE	No DE	No DE
CCDC18	-0.903462	3.65143	5.32236e-05	343099	0	0	0	0.31479	0.224775	No DE	No DE	No DE
CCDC25	-0.369629	5.21799	0.00325626	55246	0	0	0	0.164888	0.234009	No DE	No DE	No DE
CCDC28A	-0.298677	4.04161	0.00901661	25901	0	0	0	0.161219	0.140389	No DE	No DE	No DE
CCDC43	-0.257333	4.15299	0.00906935	124808	0	0	0	0.123131	0.178946	No DE	No DE	No DE
CCDC47	-0.387435	6.91347	2.59099e-06	57003	0	0	0	0.0842859	0.0664321	No DE	No DE	No DE
CCDC50	-0.574118	7.52781	0.00164581	152137	0	0	0	0.193314	0.277176	No DE	No DE	No DE
CCDC51	-0.639786	2.76933	3.51052e-05	79714	0	0	0	0.216866	0.180724	No DE	No DE	No DE
CCDC58	-0.219079	2.78	0.276192	131076	0	0	0	0.270981	0.281145	No DE	No DE	No DE
CCDC59	-0.0534119	4.28215	0.716875	29080	0	0	0	0.180024	0.221941	No DE	No DE	No DE
CCDC66	0.296415	5.29993	0.0343845	285331	0	0	0	0.169303	0.267924	No DE	No DE	No DE
CCDC7	0.303135	3.79854	0.0282212	79741	0	0	0	0.1638	0.245251	No DE	No DE	No DE
CCDC71L	-0.675484	5.48109	0.000658186	168455	0	0	0	0.252888	0.249812	No DE	No DE	No DE
CCDC77	0.169026	3.21367	0.181329	84318	0	0	0	0.158475	0.22403	No DE	No DE	No DE
CCDC82	-0.557491	5.32126	0.00275231	79780	0	0	0	0.228223	0.227685	No DE	No DE	No DE
CCDC84	0.658956	4.41621	3.02866e-07	338657	0	0	0	0.123738	0.130993	No DE	No DE	No DE
CCDC86	-0.155785	3.98977	0.279183	79080	0	0	0	0.216064	0.27193	No DE	No DE	No DE
CCDC90B	-0.506197	4.52142	0.00225226	60492	0	0	0	0.191674	0.239797	No DE	No DE	No DE
CCDC91	-0.344283	5.28096	0.0107749	55297	0	0	0	0.160782	0.20409	No DE	No DE	No DE
CCDC92	-0.662191	5.4094	0.00092748	80212	0	0	0	0.237059	0.258981	No DE	No DE	No DE
CCDC93	0.00255775	6.37217	0.974347	54520	0	0	0	0.0986538	0.100405	No DE	No DE	No DE
CCDC94	0.50117	4.06711	0.00192212	55702	0	0	0	0.194771	0.29154	No DE	No DE	No DE
CCDC97	0.454476	5.32384	0.000221153	90324	0	0	0	0.141887	0.236983	No DE	No DE	No DE
CCM2	-0.219705	5.05643	0.0754476	83605	0	0	0	0.0963022	0.207829	No DE	No DE	No DE
CCND3	0.115284	5.53562	0.467648	896	0	1	1	0.299337	0.164603	No DE	No DE	No DE
CCNDBP1	-0.414087	5.43757	0.000189648	23582	0	0	0	0.0981073	0.166859	No DE	No DE	No DE
CCNG1	-0.960062	6.41795	5.89218e-07	900	0	0	0	0.20745	0.274814	No DE	No DE	No DE
CCNG2	-0.054947	6.70612	0.715508	901	0	0	0	0.248282	0.220153	No DE	No DE	No DE
CCNH	-0.269908	5.43559	0.0909782	902	0	0	0	0.209	0.251762	No DE	No DE	No DE
CCNI	-0.15846	8.4163	0.0661416	10983	0	0	0	0.123678	0.161235	No DE	No DE	No DE
CCNJ	-0.138521	3.56184	0.332597	54619	0	0	0	0.192969	0.240256	No DE	No DE	No DE
CCNK	0.0950813	5.52597	0.239506	8812	0	0	0	0.111993	0.116718	No DE	No DE	No DE
CCNL1	0.343988	7.07067	0.0164596	57018	0	0	0	0.186405	0.284283	No DE	No DE	No DE
CCNL2	0.670571	7.29556	4.42246e-07	81669	0	0	0	0.119394	0.247169	No DE	No DE	No DE
CCNT1	-0.0682098	6.2351	0.524866	904	0	0	0	0.13586	0.202847	No DE	No DE	No DE
CCNT2	-0.081834	6.34898	0.669194	905	0	0	0	0.235785	0.290701	No DE	No DE	No DE
CCNY	-0.397069	6.32621	1.48037e-05	219771	0	0	0	0.0667609	0.0859308	No DE	No DE	No DE
CCNYL1	-0.915096	4.40525	7.53952e-06	151195	0	0	0	0.236583	0.256722	No DE	No DE	No DE
CCP110	0.133076	5.47144	0.344395	9738	0	0	0	0.194075	0.276492	No DE	No DE	No DE
CCS	0.480581	4.39613	0.00621402	9973	0	0	0	0.24999	0.270907	No DE	No DE	No DE
CCSER2	-0.590372	6.86583	0.000465846	54462	0	0	0	0.175151	0.228018	No DE	No DE	No DE
CCT2	-0.243756	6.04622	0.0365736	10576	0	0	0	0.131998	0.294873	No DE	No DE	No DE
CCT4	-0.140587	6.53362	0.107354	10575	0	0	0	0.135336	0.231091	No DE	No DE	No DE
CCT5	-0.816957	6.35937	1.89746e-08	22948	0	0	0	0.114983	0.176535	No DE	No DE	No DE
CCT6P1	0.439644	2.96625	0.00219141	643253	0	0	0	0.160062	0.266701	No DE	No DE	No DE
CCT7	-0.266223	6.58689	0.00508204	10574	0	0	0	0.130852	0.189371	No DE	No DE	No DE
CCZ1	-0.402104	3.62582	0.00594617	51622	0	0	0	0.233062	0.200321	No DE	No DE	No DE
CD14	-1.14734	5.9575	8.55378e-06	929	0	0	0	0.277584	0.28848	No DE	No DE	No DE
CD151	-1.14842	7.46408	7.80768e-08	977	0	0	0	0.158013	0.232502	No DE	No DE	No DE
CD274	0.272272	2.12848	0.270234	29126	0	1	1	0.323058	0.279903	No DE	No DE	No DE
CD276	0.283591	6.03842	0.0739388	80381	0	0	0	0.218781	0.290262	No DE	No DE	No DE
CD2AP	-0.35671	6.44321	0.00848933	23607	0	0	0	0.210272	0.223917	No DE	No DE	No DE
CD320	-0.623671	4.12592	0.00222989	51293	0	0	0	0.325697	0.217905	No DE	No DE	No DE
CD40	0.109748	3.67659	0.599966	958	0	0	0	0.22709	0.247805	No DE	No DE	No DE
CD46	-0.751046	8.00972	1.78268e-05	4179	0	0	0	0.194753	0.225685	No DE	No DE	No DE
CD55	-0.0805814	6.11218	0.736128	1604	0	0	0	0.371947	0.158777	No DE	No DE	No DE
CD59	-0.405481	9.21437	0.00168942	966	0	0	0	0.158992	0.270164	No DE	No DE	No DE
CD63	-0.610913	7.93982	6.04194e-05	967	0	0	0	0.130152	0.196676	No DE	No DE	No DE
CD74	-0.426456	9.62804	0.0400869	972	0	0	0	0.320729	0.243735	No DE	No DE	No DE
CD81	-0.276681	8.75993	0.0638498	975	0	0	0	0.145882	0.238848	No DE	No DE	No DE
CD99L2	-0.729103	6.05529	0.000603764	83692	0	0	0	0.175001	0.28932	No DE	No DE	No DE
CDADC1	-0.191785	3.89696	0.156338	81602	0	0	0	0.16048	0.189277	No DE	No DE	No DE
CDC123	-0.261744	4.85939	0.0123414	8872	0	0	0	0.114002	0.207257	No DE	No DE	No DE
CDC14A	1.09722	4.89557	3.24085e-07	8556	0	0	0	0.235426	0.23	No DE	No DE	No DE
CDC14B	-0.594734	5.72896	0.000287371	8555	0	0	0	0.169203	0.246942	No DE	No DE	No DE
CDC16	-0.238695	6.23795	0.0266422	8881	0	0	0	0.12352	0.18049	No DE	No DE	No DE
CDC23	-0.243892	4.91531	0.00897264	8697	0	0	0	0.122364	0.188162	No DE	No DE	No DE
CDC25B	0.5135	5.36369	0.000268433	994	0	0	0	0.189521	0.183919	No DE	No DE	No DE
CDC26	-0.144643	2.5953	0.341696	246184	0	0	0	0.200476	0.20961	No DE	No DE	No DE
CDC27	-0.507196	6.52563	0.00355335	996	0	0	0	0.201088	0.21078	No DE	No DE	No DE
CDC34	-0.224996	4.75686	0.0899249	997	0	0	0	0.17106	0.283175	No DE	No DE	No DE
CDC37	0.0391146	6.77492	0.766041	11140	0	0	0	0.147522	0.237795	No DE	No DE	No DE
CDC37L1	-0.476066	4.34468	3.29467e-05	55664	0	0	0	0.112058	0.17166	No DE	No DE	No DE
CDC40	-0.177152	5.1634	0.145387	51362	0	0	0	0.16592	0.189714	No DE	No DE	No DE
CDC42	-0.641777	7.7108	3.14458e-06	998	0	0	0	0.149583	0.119072	No DE	No DE	No DE
CDC42BPA	-0.33082	7.60098	0.0277095	8476	0	0	0	0.175093	0.220147	No DE	No DE	No DE
CDC42BPB	-0.241433	7.93483	0.0739106	9578	0	0	0	0.129389	0.199977	No DE	No DE	No DE
CDC42EP3	-0.0301708	5.86177	0.855858	10602	0	0	0	0.17682	0.218966	No DE	No DE	No DE
CDC42EP4	0.0983844	7.3116	0.563206	23580	0	0	0	0.285158	0.23858	No DE	No DE	No DE
CDC42SE1	0.087126	7.02935	0.480808	56882	0	0	0	0.174034	0.278711	No DE	No DE	No DE
CDC42SE2	-0.178071	5.87576	0.241778	56990	0	0	0	0.243431	0.154425	No DE	No DE	No DE
CDC5L	0.00978132	6.06811	0.916363	988	0	0	0	0.110722	0.141204	No DE	No DE	No DE
CDC73	-0.710583	6.47038	6.42639e-05	79577	0	0	0	0.199577	0.210916	No DE	No DE	No DE
CDH26	0.165754	1.63882	0.369264	60437	0	0	0	0.231198	0.224758	No DE	No DE	No DE
CDIPT	-0.236447	5.81911	0.0506308	10423	0	0	0	0.146414	0.20646	No DE	No DE	No DE
CDK11B	0.0940628	3.99436	0.493104	984	0	0	0	0.177932	0.207098	No DE	No DE	No DE
CDK12	0.2239	7.05375	0.000192432	51755	0	1	0	0.0590803	0.123414	No DE	No DE	No DE
CDK13	0.420475	7.04326	9.8003e-08	8621	0	0	0	0.064806	0.12355	No DE	No DE	No DE
CDK14	0.22868	5.84403	0.0631523	5218	0	0	0	0.146168	0.201959	No DE	No DE	No DE
CDK16	-0.25332	5.9995	0.00561665	5127	0	0	0	0.114068	0.128651	No DE	No DE	No DE
CDK17	0.156965	6.23199	0.150284	5128	0	0	0	0.136337	0.153432	No DE	No DE	No DE
CDK19	-0.133144	5.40668	0.236297	23097	0	0	0	0.157175	0.161835	No DE	No DE	No DE
CDK2	0.200165	4.269	0.083634	1017	0	0	0	0.150392	0.22825	No DE	No DE	No DE
CDK2AP1	-0.271097	5.80448	0.0283436	8099	0	0	0	0.167933	0.216797	No DE	No DE	No DE
CDK2AP2	-0.485055	3.92669	0.000302744	10263	0	0	0	0.17379	0.136495	No DE	No DE	No DE
CDK4	-0.133533	5.43695	0.200786	1019	1	1	1	0.14852	0.257787	No DE	No DE	No DE
CDK5	-0.165392	1.97883	0.34523	1020	0	0	0	0.219467	0.284808	No DE	No DE	No DE
CDK5RAP1	0.260773	4.6329	0.00873809	51654	0	0	0	0.124304	0.205966	No DE	No DE	No DE
CDK5RAP2	0.310098	6.89163	0.0012307	55755	0	0	0	0.117729	0.214597	No DE	No DE	No DE
CDK8	-0.473097	3.71125	0.000241777	1024	0	0	0	0.124655	0.263091	No DE	No DE	No DE
CDK9	0.206815	5.97909	0.0866561	1025	0	0	0	0.151663	0.209394	No DE	No DE	No DE
CDKAL1	0.288712	5.32236	0.00174515	54901	0	0	0	0.0992403	0.210229	No DE	No DE	No DE
CDKL3	0.0119196	2.09819	0.948947	51265	0	0	0	0.230595	0.231479	No DE	No DE	No DE
CDKL5	0.350269	4.18833	0.00430926	6792	0	0	0	0.158908	0.189122	No DE	No DE	No DE
CDKN1B	-0.0848665	6.35397	0.464199	1027	1	1	1	0.174738	0.180633	No DE	No DE	No DE
CDKN2AIP	-0.264449	4.26664	0.00330498	55602	0	0	0	0.130932	0.10077	No DE	No DE	No DE
CDKN2AIPNL	-0.842848	3.26909	8.15085e-07	91368	0	0	0	0.183141	0.251043	No DE	No DE	No DE
CDKN2D	-0.568414	1.64501	0.00315504	1032	0	0	0	0.228521	0.268525	No DE	No DE	No DE
CDPF1	-0.0426934	2.33439	0.815442	150383	0	0	0	0.236891	0.196945	No DE	No DE	No DE
CDR2	0.100004	4.72185	0.518866	1039	1	0	0	0.209467	0.180724	No DE	No DE	No DE
CDS2	-0.224816	7.15579	0.0563172	8760	0	0	0	0.161013	0.155855	No DE	No DE	No DE
CDV3	-1.00076	7.67114	3.45688e-07	55573	0	0	0	0.156221	0.242635	No DE	No DE	No DE
CDYL	0.185264	5.66391	0.0543301	9425	0	0	0	0.132235	0.185159	No DE	No DE	No DE
CEBPB	-0.460207	7.03329	0.0201914	1051	0	0	0	0.293577	0.298777	No DE	No DE	No DE
CEBPG	-0.809564	5.39133	3.40458e-05	1054	0	0	0	0.195759	0.265534	No DE	No DE	No DE
CEBPZ	-0.303539	5.92983	0.00678996	10153	0	0	0	0.142289	0.181396	No DE	No DE	No DE
CELF1	-0.17633	7.70056	0.0104325	10658	0	0	0	0.0793838	0.0710456	No DE	No DE	No DE
CELF6	0.665225	3.51532	4.36917e-05	60677	0	0	0	0.156546	0.290506	No DE	No DE	No DE
CENPB	-0.200104	6.54135	0.150387	1059	0	0	0	0.190124	0.294038	No DE	No DE	No DE
CENPBD1	-0.264887	3.14856	0.0290481	92806	0	0	0	0.151079	0.212312	No DE	No DE	No DE
CENPL	-0.5499	2.1655	0.000251782	91687	0	0	0	0.201897	0.161054	No DE	No DE	No DE
CENPQ	-0.349582	2.25118	0.0849668	55166	0	0	0	0.251069	0.286697	No DE	No DE	No DE
CENPT	0.694525	5.25925	8.46946e-06	80152	0	0	0	0.175688	0.258286	No DE	No DE	No DE
CEP104	-0.359811	5.93764	3.23812e-05	9731	0	0	0	0.0837264	0.0698986	No DE	No DE	No DE
CEP112	-0.219118	5.47461	0.221335	201134	0	0	0	0.209941	0.275274	No DE	No DE	No DE
CEP120	-0.113334	5.60193	0.417652	153241	0	0	0	0.18285	0.188508	No DE	No DE	No DE
CEP170	-0.210662	6.29131	0.114784	9859	0	0	0	0.172667	0.157403	No DE	No DE	No DE
CEP290	-0.0207193	5.96634	0.899332	80184	0	0	0	0.215842	0.247955	No DE	No DE	No DE
CEP350	-0.158086	7.7212	0.121299	9857	0	0	0	0.129033	0.15825	No DE	No DE	No DE
CEP57	-0.0654104	5.43229	0.653176	9702	0	0	0	0.176503	0.273559	No DE	No DE	No DE
CEP57L1	-0.144956	3.97697	0.380801	285753	0	0	0	0.204822	0.213643	No DE	No DE	No DE
CEP63	-0.318882	5.39106	0.00166529	80254	0	0	0	0.104729	0.140077	No DE	No DE	No DE
CEP68	-0.0624562	6.64256	0.649551	23177	0	0	0	0.176811	0.167293	No DE	No DE	No DE
CEP76	-0.456951	2.95342	0.000850515	79959	0	0	0	0.173337	0.191613	No DE	No DE	No DE
CEP85L	0.20683	5.17261	0.176278	387119	0	0	0	0.215472	0.18361	No DE	No DE	No DE
CEP89	0.447404	4.50795	6.36017e-05	84902	0	0	0	0.12419	0.208801	No DE	No DE	No DE
CEP97	0.168991	4.14943	0.248694	79598	0	0	0	0.213334	0.245184	No DE	No DE	No DE
CEPT1	-0.943387	5.30915	4.69878e-06	10390	0	0	0	0.215349	0.213066	No DE	No DE	No DE
CERK	0.0990594	5.60582	0.394313	64781	0	0	0	0.160466	0.143252	No DE	No DE	No DE
CERS5	0.352047	4.81038	0.000103043	91012	0	0	0	0.104709	0.139286	No DE	No DE	No DE
CES2	-0.216246	5.82252	0.0449581	8824	0	0	0	0.133707	0.174792	No DE	No DE	No DE
CETN2	-0.240396	4.42404	0.0133789	1069	0	0	0	0.162964	0.10381	No DE	No DE	No DE
CETN3	-0.153602	3.54831	0.349834	1070	0	0	0	0.228651	0.252693	No DE	No DE	No DE
CFDP1	0.0509661	4.96953	0.640498	10428	0	0	0	0.134991	0.200882	No DE	No DE	No DE
CFL1	-0.436049	7.66629	0.00068565	1072	0	0	0	0.157808	0.209022	No DE	No DE	No DE
CFLAR	-0.43711	8.58599	0.00199672	8837	0	0	0	0.118849	0.220795	No DE	No DE	No DE
CGGBP1	-0.471188	6.70718	0.00328693	8545	0	0	0	0.196841	0.184663	No DE	No DE	No DE
CGRRF1	-0.690617	3.18531	1.3649e-05	10668	0	0	0	0.184439	0.147053	No DE	No DE	No DE
CHAC2	-1.56438	-0.329286	3.10404e-05	494143	0	0	0	0.557422	0.23714	No DE	No DE	No DE
CHAF1A	-0.341326	4.23033	0.0043305	10036	0	0	0	0.171107	0.146066	No DE	No DE	No DE
CHAMP1	-0.00262615	5.02995	0.981354	283489	0	0	0	0.144825	0.208211	No DE	No DE	No DE
CHCHD1	-0.67528	3.19931	1.58653e-05	118487	0	0	0	0.195281	0.220192	No DE	No DE	No DE
CHCHD10	-1.17465	5.06712	3.39776e-08	400916	0	0	0	0.211223	0.210431	No DE	No DE	No DE
CHCHD2	-0.361687	6.39115	0.00177832	51142	0	0	0	0.162336	0.186973	No DE	No DE	No DE
CHCHD3	-0.82244	4.86047	1.65306e-08	54927	0	0	0	0.104288	0.162476	No DE	No DE	No DE
CHCHD4	-0.859608	2.96558	3.69063e-07	131474	0	0	0	0.158232	0.201944	No DE	No DE	No DE
CHCHD5	-0.0183173	2.65237	0.919209	84269	0	0	0	0.22666	0.26395	No DE	No DE	No DE
CHCHD7	-0.428293	3.88936	0.000962041	79145	0	0	0	0.182374	0.155218	No DE	No DE	No DE
CHD1	-0.081602	7.08573	0.631524	1105	0	0	0	0.252954	0.185612	No DE	No DE	No DE
CHD1L	-0.0440523	5.12264	0.716875	9557	0	0	0	0.138909	0.293868	No DE	No DE	No DE
CHD2	0.278773	8.25191	0.000246699	1106	0	0	0	0.102881	0.158726	No DE	No DE	No DE
CHD4	-0.182661	8.19369	0.0502844	1108	0	0	0	0.110857	0.203169	No DE	No DE	No DE
CHD6	0.483097	7.67994	1.32019e-06	84181	0	0	0	0.107731	0.202054	No DE	No DE	No DE
CHD8	0.126525	7.32496	0.0330937	57680	0	0	0	0.069923	0.142471	No DE	No DE	No DE
CHD9	-0.209353	8.28046	0.109774	80205	0	0	0	0.163958	0.195489	No DE	No DE	No DE
CHERP	0.506241	6.01204	4.3729e-05	10523	0	0	0	0.143249	0.23434	No DE	No DE	No DE
CHFR	0.152327	5.1948	0.152723	55743	0	0	0	0.139694	0.170046	No DE	No DE	No DE
CHIC1	0.245026	4.66513	0.200629	53344	0	0	0	0.262039	0.218831	No DE	No DE	No DE
CHIC2	0.493001	4.51381	0.000292013	26511	0	0	0	0.190506	0.155987	No DE	No DE	No DE
CHID1	0.165923	5.63376	0.188036	66005	0	0	0	0.180605	0.226474	No DE	No DE	No DE
CHM	-0.334249	5.32414	0.0266374	1121	0	0	0	0.194676	0.191097	No DE	No DE	No DE
CHMP1B	-0.516385	5.83115	3.70665e-07	57132	0	0	0	0.117753	0.0576094	No DE	No DE	No DE
CHMP2A	-0.485963	5.59879	1.96976e-05	27243	0	0	0	0.116138	0.121117	No DE	No DE	No DE
CHMP2B	-0.394956	5.33746	0.00502166	25978	0	0	0	0.179353	0.17593	No DE	No DE	No DE
CHMP4A	-0.381599	4.73043	2.28414e-05	29082	0	0	0	0.099819	0.0712099	No DE	No DE	No DE
CHMP4B	0.0558586	6.31614	0.535298	128866	0	0	0	0.109561	0.163201	No DE	No DE	No DE
CHMP5	-0.752332	5.19362	1.84722e-06	51510	0	0	0	0.15183	0.20368	No DE	No DE	No DE
CHMP7	-0.239249	5.31086	0.00951435	91782	0	0	0	0.134575	0.0904767	No DE	No DE	No DE
CHN1	0.340863	3.81115	0.0761211	1123	0	0	0	0.358997	0.198834	No DE	No DE	No DE
CHORDC1	-0.0167521	5.01553	0.945291	26973	0	0	0	0.336526	0.223168	No DE	No DE	No DE
CHP1	-1.44512	6.87823	4.83374e-10	11261	0	0	0	0.175226	0.193858	No DE	No DE	No DE
CHPT1	0.293374	6.09667	0.0309684	56994	0	0	0	0.205329	0.162971	No DE	No DE	No DE
CHRAC1	-0.535064	4.17384	1.44002e-05	54108	0	0	0	0.130615	0.161174	No DE	No DE	No DE
CHRNB1	-0.253973	2.41475	0.108921	1140	0	0	0	0.224274	0.221061	No DE	No DE	No DE
CHST11	0.282165	4.47961	0.113137	50515	0	0	0	0.204292	0.295743	No DE	No DE	No DE
CHST12	0.434691	4.22354	0.00890788	55501	0	0	0	0.196824	0.258442	No DE	No DE	No DE
CHST14	0.359633	4.11335	0.00794139	113189	0	0	0	0.172314	0.241534	No DE	No DE	No DE
CHST7	-0.024073	3.12071	0.9406	56548	0	0	0	0.449899	0.2634	No DE	No DE	No DE
CHSY3	0.128086	2.84531	0.577577	337876	0	0	0	0.347953	0.227404	No DE	No DE	No DE
CHTF8	-0.125683	6.15643	0.165817	54921	0	0	0	0.152723	0.0912333	No DE	No DE	No DE
CHTOP	0.0344575	5.67523	0.718416	26097	0	0	0	0.124022	0.225658	No DE	No DE	No DE
CHUK	-0.702612	4.89739	5.33533e-05	1147	0	0	0	0.180499	0.236295	No DE	No DE	No DE
CHURC1	-1.02368	5.75385	1.39913e-05	91612	0	0	0	0.265424	0.282416	No DE	No DE	No DE
CIAO1	-0.155865	6.30344	0.00461456	9391	0	0	0	0.058238	0.0888963	No DE	No DE	No DE
CIAPIN1	-0.283199	4.09037	0.0109246	57019	0	0	0	0.115273	0.251972	No DE	No DE	No DE
CIDEB	0.415104	3.863	0.0072398	27141	0	0	0	0.200197	0.208193	No DE	No DE	No DE
CIDECP	-0.594332	2.0716	0.000186787	152302	0	0	0	0.159031	0.216923	No DE	No DE	No DE
CINP	-0.37854	3.73047	0.000761408	51550	0	0	0	0.160289	0.167831	No DE	No DE	No DE
CIR1	-0.163008	5.19889	0.141661	9541	0	0	0	0.148682	0.156148	No DE	No DE	No DE
CISD2	-0.349225	3.74809	0.0232893	493856	0	0	0	0.222452	0.212108	No DE	No DE	No DE
CISD3	-0.328383	3.74133	0.0347523	284106	0	0	0	0.242343	0.200439	No DE	No DE	No DE
CITED2	0.190363	7.22899	0.427598	10370	0	0	0	0.38042	0.290707	No DE	No DE	No DE
CIZ1	0.146148	6.49252	0.0468408	25792	0	0	0	0.101989	0.11096	No DE	No DE	No DE
CKAP5	-0.222113	6.8662	0.00212877	9793	0	0	0	0.0617385	0.130576	No DE	No DE	No DE
CKS1B	-0.74655	3.52767	4.54388e-06	1163	0	0	0	0.202986	0.213161	No DE	No DE	No DE
CLASP1	0.0818533	7.3077	0.193457	23332	0	0	0	0.0506443	0.0797096	No DE	No DE	No DE
CLASP2	0.16787	6.83302	0.0529018	23122	0	0	0	0.132564	0.154332	No DE	No DE	No DE
CLCC1	-0.0721727	6.32082	0.4145	23155	0	0	0	0.10368	0.157272	No DE	No DE	No DE
CLCN3	-0.421242	6.82787	0.00126756	1182	0	0	0	0.195645	0.186787	No DE	No DE	No DE
CLCN5	-0.321786	4.3069	0.0505128	1184	0	0	0	0.191787	0.269687	No DE	No DE	No DE
CLCN6	0.441293	5.57588	0.000157054	1185	0	0	0	0.15395	0.0888262	No DE	No DE	No DE
CLDN15	0.341679	3.63162	0.00854067	24146	0	0	0	0.147378	0.150782	No DE	No DE	No DE
CLDN23	-0.554237	2.69748	0.000524526	137075	0	0	0	0.17819	0.280042	No DE	No DE	No DE
CLDND1	-0.41914	5.77213	0.00528977	56650	0	0	0	0.169871	0.230504	No DE	No DE	No DE
CLEC16A	0.44717	6.11404	0.000111518	23274	0	0	0	0.0897647	0.277228	No DE	No DE	No DE
CLIC1	-0.545642	6.62607	4.0337e-05	1192	0	0	0	0.130107	0.193434	No DE	No DE	No DE
CLIC4	-0.760659	7.9014	0.000507294	25932	0	0	0	0.252421	0.26184	No DE	No DE	No DE
CLINT1	-0.395688	6.45795	0.00142105	9685	0	0	0	0.128772	0.216768	No DE	No DE	No DE
CLIP1	-0.252893	7.5814	0.107984	6249	0	0	0	0.229601	0.158071	No DE	No DE	No DE
CLIP4	-0.378256	6.16642	0.0138754	79745	0	0	0	0.200165	0.231313	No DE	No DE	No DE
CLK1	-0.0824964	7.41931	0.586039	1195	0	0	0	0.247787	0.196043	No DE	No DE	No DE
CLK2	0.478519	5.5829	4.28881e-06	1196	0	0	0	0.0956836	0.226607	No DE	No DE	No DE
CLK3	0.266499	5.34898	0.00440312	1198	0	0	0	0.136663	0.153458	No DE	No DE	No DE
CLK4	-0.0505601	5.42492	0.774017	57396	0	0	0	0.227563	0.286843	No DE	No DE	No DE
CLMN	0.311951	7.55082	0.0171901	79789	0	0	0	0.278523	0.183124	No DE	No DE	No DE
CLN5	-0.440588	4.78729	0.00152456	1203	0	0	0	0.140303	0.24505	No DE	No DE	No DE
CLN6	0.129776	4.77134	0.402979	54982	0	0	0	0.225963	0.291693	No DE	No DE	No DE
CLN8	-0.125078	5.49827	0.233771	2055	0	0	0	0.131226	0.145886	No DE	No DE	No DE
CLNS1A	-0.00646789	5.65642	0.954423	1207	0	0	0	0.101528	0.294114	No DE	No DE	No DE
CLOCK	-0.836803	6.38681	3.29467e-05	9575	0	0	0	0.221761	0.205025	No DE	No DE	No DE
CLP1	-0.322825	2.72224	0.00999885	10978	0	0	0	0.187827	0.156216	No DE	No DE	No DE
CLPB	0.170218	4.48984	0.147872	81570	0	0	0	0.157248	0.220313	No DE	No DE	No DE
CLPP	-0.338461	3.90741	0.00125184	8192	0	0	0	0.142968	0.14205	No DE	No DE	No DE
CLPTM1	-0.234426	6.43212	0.00483362	1209	0	0	0	0.0952958	0.113003	No DE	No DE	No DE
CLPTM1L	-0.426637	6.09631	8.22222e-05	81037	0	0	0	0.115367	0.165561	No DE	No DE	No DE
CLPX	-0.234213	5.65048	0.0137784	10845	0	0	0	0.109094	0.218971	No DE	No DE	No DE
CLTA	-0.432841	6.18818	7.73849e-07	1211	0	0	0	0.0806327	0.117593	No DE	No DE	No DE
CLTB	-0.128163	5.23367	0.387664	1212	0	0	0	0.201889	0.234306	No DE	No DE	No DE
CLTC	-0.87951	8.64376	5.0684e-07	1213	0	0	0	0.164459	0.175255	No DE	No DE	No DE
CLTCL1	-0.240195	3.73024	0.250221	8218	0	0	0	0.298168	0.299319	No DE	No DE	No DE
CLU	-0.663782	9.05944	0.00140944	1191	0	0	0	0.292221	0.281574	No DE	No DE	No DE
CLUAP1	0.269682	5.04272	0.00247773	23059	0	0	0	0.119314	0.157037	No DE	No DE	No DE
CLUH	-0.302945	6.71554	0.0414209	23277	0	0	0	0.234782	0.255995	No DE	No DE	No DE
CMAHP	-0.0300761	5.49017	0.868513	8418	0	0	0	0.205291	0.277703	No DE	No DE	No DE
CMBL	-0.826953	4.96571	0.000109089	134147	0	0	0	0.265452	0.257377	No DE	No DE	No DE
CMC1	-0.295932	2.88783	0.0222575	152100	0	0	0	0.192485	0.176519	No DE	No DE	No DE
CMC2	-0.724419	3.05146	3.48571e-06	56942	0	0	0	0.172763	0.155765	No DE	No DE	No DE
CMC4	-0.51638	1.71078	0.000284711	100272147	0	0	0	0.115538	0.188893	No DE	No DE	No DE
CMIP	0.114508	6.47127	0.221845	80790	0	0	0	0.108873	0.146111	No DE	No DE	No DE
CMPK1	-0.971481	7.10699	4.26939e-07	51727	0	0	0	0.200459	0.205793	No DE	No DE	No DE
CMSS1	-0.149068	3.54392	0.153134	84319	0	0	0	0.0973055	0.21968	No DE	No DE	No DE
CMTM3	0.0729501	5.57243	0.582089	123920	0	0	0	0.142738	0.2223	No DE	No DE	No DE
CMTM6	-0.397843	6.27125	0.00937249	54918	0	0	0	0.243949	0.256914	No DE	No DE	No DE
CNBP	-0.096185	7.88346	0.282898	7555	0	0	0	0.140118	0.120767	No DE	No DE	No DE
CNEP1R1	-0.559496	3.82008	0.00162916	255919	0	0	0	0.218918	0.216911	No DE	No DE	No DE
CNIH4	-0.624545	3.58668	3.98918e-05	29097	0	0	0	0.183904	0.149115	No DE	No DE	No DE
CNN3	0.0478432	7.62915	0.734775	1266	0	0	0	0.164113	0.177317	No DE	No DE	No DE
CNNM2	0.628225	4.16345	5.85962e-05	54805	0	0	0	0.165936	0.294356	No DE	No DE	No DE
CNNM3	0.440253	5.43829	0.000448826	26505	0	0	0	0.139968	0.270074	No DE	No DE	No DE
CNOT1	-0.14468	8.07748	0.132193	23019	0	0	0	0.108883	0.21068	No DE	No DE	No DE
CNOT10	0.255359	4.9677	0.011521	25904	0	0	0	0.0932686	0.290742	No DE	No DE	No DE
CNOT11	-0.209723	4.97108	0.0268503	55571	0	0	0	0.127855	0.181871	No DE	No DE	No DE
CNOT2	0.0735079	6.17495	0.505114	4848	0	0	0	0.127217	0.210484	No DE	No DE	No DE
CNOT3	0.347522	5.36031	0.000503338	4849	0	0	0	0.116428	0.20237	No DE	No DE	No DE
CNOT4	-0.0045192	5.80689	0.97243	4850	0	0	0	0.146104	0.182925	No DE	No DE	No DE
CNOT6	0.0185764	5.90366	0.882753	57472	0	0	0	0.157012	0.256346	No DE	No DE	No DE
CNOT6L	-0.0642369	6.83506	0.6349	246175	0	0	0	0.192658	0.177906	No DE	No DE	No DE
CNOT7	-0.44239	5.92365	0.00242569	29883	0	0	0	0.196164	0.225868	No DE	No DE	No DE
CNOT8	-0.506796	5.79745	2.73972e-05	9337	0	0	0	0.127081	0.175075	No DE	No DE	No DE
CNP	-0.275267	6.291	0.00586919	1267	0	0	0	0.142471	0.158046	No DE	No DE	No DE
CNPPD1	-0.431652	5.375	0.000250077	27013	0	0	0	0.123112	0.143409	No DE	No DE	No DE
CNPY4	0.416305	3.33815	0.00656449	245812	0	0	0	0.191716	0.197705	No DE	No DE	No DE
CNST	-0.195724	5.60153	0.108763	163882	0	0	0	0.110721	0.206169	No DE	No DE	No DE
CNTLN	0.315411	5.31949	0.0885987	54875	0	0	0	0.230422	0.246943	No DE	No DE	No DE
CNTN3	-0.323679	3.58155	0.101899	5067	0	0	0	0.277602	0.284252	No DE	No DE	No DE
CNTRL	0.243591	6.13928	0.00658926	11064	0	0	0	0.117225	0.110152	No DE	No DE	No DE
COA1	0.459804	5.15843	5.03496e-05	55744	0	0	0	0.116238	0.274488	No DE	No DE	No DE
COA3	-0.511813	3.93081	3.06036e-05	28958	0	0	0	0.166416	0.190747	No DE	No DE	No DE
COA4	-0.097239	3.99823	0.261881	51287	0	0	0	0.109746	0.178859	No DE	No DE	No DE
COA5	-0.228608	4.54229	0.039016	493753	0	0	0	0.164723	0.16904	No DE	No DE	No DE
COA6	-0.585273	2.592	0.000878857	388753	0	0	0	0.261222	0.247783	No DE	No DE	No DE
COG1	0.212527	5.41106	0.00383273	9382	0	0	0	0.090705	0.0488953	No DE	No DE	No DE
COG2	-0.218679	4.86351	0.0264421	22796	0	0	0	0.0913193	0.282283	No DE	No DE	No DE
COG4	-0.166716	5.45549	0.0575738	25839	0	0	0	0.116891	0.151989	No DE	No DE	No DE
COG5	0.0371186	6.24184	0.717062	10466	0	0	0	0.111668	0.167047	No DE	No DE	No DE
COG6	-0.348777	5.28476	0.0261697	57511	0	0	0	0.191003	0.222243	No DE	No DE	No DE
COG7	0.437654	5.18927	0.000229836	91949	0	0	0	0.110489	0.283315	No DE	No DE	No DE
COG8	0.409409	4.40687	0.000896405	84342	0	0	0	0.169353	0.156303	No DE	No DE	No DE
COIL	0.09569	4.45361	0.350602	8161	0	0	0	0.138622	0.232973	No DE	No DE	No DE
COL15A1	-0.262512	8.2958	0.201543	1306	0	0	0	0.265621	0.297599	No DE	No DE	No DE
COL4A2	-1.51982	9.47764	2.32868e-06	1284	0	0	0	0.396689	0.263433	No DE	No DE	No DE
COL5A1	0.63319	8.3417	0.00696576	1289	0	0	0	0.515629	0.276985	No DE	No DE	No DE
COL5A2	-0.101717	8.29007	0.693541	1290	0	0	0	0.512596	0.25444	No DE	No DE	No DE
COLQ	0.709744	2.94565	7.61349e-05	8292	0	0	0	0.163659	0.290307	No DE	No DE	No DE
COMMD1	0.0912743	3.86822	0.328217	150684	0	0	0	0.111543	0.135457	No DE	No DE	No DE
COMMD10	-0.359946	4.36108	0.00431828	51397	0	0	0	0.139349	0.253495	No DE	No DE	No DE
COMMD3	-0.244327	2.75319	0.101026	23412	0	0	0	0.242943	0.218265	No DE	No DE	No DE
COMMD4	0.0200113	4.39172	0.904971	54939	0	0	0	0.228943	0.271498	No DE	No DE	No DE
COMMD5	0.147392	3.73935	0.246994	28991	0	0	0	0.166074	0.238361	No DE	No DE	No DE
COMMD6	-0.313003	5.12751	0.0257132	170622	0	0	0	0.232647	0.192788	No DE	No DE	No DE
COMMD7	-0.185684	4.76135	0.0232973	149951	0	0	0	0.120736	0.102521	No DE	No DE	No DE
COMMD8	-0.963396	2.60501	1.49122e-06	54951	0	0	0	0.234378	0.193928	No DE	No DE	No DE
COMMD9	-0.463802	4.36175	0.000362903	29099	0	0	0	0.162145	0.160143	No DE	No DE	No DE
COMT	-0.0283685	5.62061	0.832007	1312	1	0	0	0.189064	0.254885	No DE	No DE	No DE
COPA	-0.436399	7.90251	1.07832e-05	1314	0	0	0	0.0735466	0.150058	No DE	No DE	No DE
COPB1	-0.465221	6.89043	0.000124573	1315	0	0	0	0.135016	0.18532	No DE	No DE	No DE
COPB2	-0.544185	7.00409	1.38059e-05	9276	0	0	0	0.147933	0.182126	No DE	No DE	No DE
COPE	-0.100363	5.53819	0.456095	11316	0	0	0	0.190231	0.257686	No DE	No DE	No DE
COPG1	-0.247961	7.10541	0.00201942	22820	0	0	0	0.101517	0.0948969	No DE	No DE	No DE
COPG2	-0.334859	4.24494	0.00702552	26958	0	0	0	0.13656	0.287725	No DE	No DE	No DE
COPRS	-1.03574	4.43453	1.75934e-06	55352	0	0	0	0.223749	0.236725	No DE	No DE	No DE
COPS2	-0.653343	6.33967	0.00050585	9318	0	0	0	0.221219	0.234035	No DE	No DE	No DE
COPS3	-0.349584	4.77845	0.00166054	8533	0	0	0	0.104912	0.243113	No DE	No DE	No DE
COPS4	-0.414866	4.66602	0.000207655	51138	0	0	0	0.134817	0.15751	No DE	No DE	No DE
COPS5	-0.479905	4.9726	3.58728e-05	10987	0	0	0	0.124707	0.185542	No DE	No DE	No DE
COPS6	-0.163814	5.31151	0.066171	10980	0	0	0	0.115795	0.127054	No DE	No DE	No DE
COPS7A	-0.40315	5.28726	2.37982e-05	50813	0	0	0	0.119609	0.073982	No DE	No DE	No DE
COPS7B	0.230176	4.66506	0.0186109	64708	0	0	0	0.139959	0.198527	No DE	No DE	No DE
COPS8	-0.276563	5.14765	0.0198234	10920	0	0	0	0.149033	0.158985	No DE	No DE	No DE
COPZ1	-0.143138	6.07195	0.100973	22818	0	0	0	0.107795	0.241094	No DE	No DE	No DE
COQ10A	0.0352928	2.78265	0.828789	93058	0	0	0	0.21845	0.224822	No DE	No DE	No DE
COQ10B	-0.661322	4.54604	0.000883318	80219	0	0	0	0.233957	0.252468	No DE	No DE	No DE
COQ2	-0.228884	2.72726	0.197105	27235	0	0	0	0.234585	0.279457	No DE	No DE	No DE
COQ3	-0.471682	1.91727	0.00171648	51805	0	0	0	0.21156	0.16041	No DE	No DE	No DE
COQ5	-0.704517	3.88508	2.26327e-07	84274	0	0	0	0.151894	0.162729	No DE	No DE	No DE
COQ6	0.0454965	4.00267	0.669474	51004	0	0	0	0.154316	0.160228	No DE	No DE	No DE
COQ7	-0.179411	4.64225	0.0338017	10229	0	0	0	0.139354	0.123179	No DE	No DE	No DE
COQ9	-0.419682	4.32551	1.01164e-05	57017	0	0	0	0.112214	0.126502	No DE	No DE	No DE
CORO1A	0.405623	4.32741	0.0982426	11151	0	0	0	0.449243	0.284477	No DE	No DE	No DE
CORO1C	-0.948032	7.20371	9.32891e-06	23603	0	0	0	0.203424	0.276911	No DE	No DE	No DE
COX10	-0.263105	3.94679	0.00354538	1352	0	0	0	0.0922548	0.177153	No DE	No DE	No DE
COX11	-0.437856	4.64114	0.00129359	1353	0	0	0	0.162291	0.227949	No DE	No DE	No DE
COX15	-0.551011	5.67718	3.41374e-07	1355	0	0	0	0.102532	0.146107	No DE	No DE	No DE
COX17	-0.528877	3.48827	0.00154949	10063	0	0	0	0.217862	0.151398	No DE	No DE	No DE
COX18	-0.429135	4.0922	9.07718e-05	285521	0	0	0	0.134464	0.163606	No DE	No DE	No DE
COX19	0.62614	4.43317	4.95032e-06	90639	0	0	0	0.165054	0.178231	No DE	No DE	No DE
COX20	0.0190223	4.82191	0.91968	116228	0	0	0	0.229683	0.275072	No DE	No DE	No DE
COX4I1	-0.776799	6.93925	8.54214e-09	1327	0	0	0	0.150214	0.0977268	No DE	No DE	No DE
COX5A	-0.902376	4.65328	3.37961e-06	9377	0	0	0	0.216427	0.256347	No DE	No DE	No DE
COX5B	-0.868627	5.25118	4.72716e-07	1329	0	0	0	0.201553	0.170374	No DE	No DE	No DE
COX6A1	-0.952792	5.33912	7.73716e-09	1337	0	0	0	0.154225	0.126003	No DE	No DE	No DE
COX6B1	-0.753146	5.60635	8.32874e-08	1340	0	0	0	0.150597	0.120039	No DE	No DE	No DE
COX6C	-0.93917	5.3861	7.3328e-07	1345	0	0	0	0.212277	0.24639	No DE	No DE	No DE
COX7A2	-0.956566	5.14768	2.60372e-06	1347	0	0	0	0.265641	0.205157	No DE	No DE	No DE
COX7A2L	-0.568238	5.37767	3.37143e-07	9167	0	0	0	0.124688	0.132824	No DE	No DE	No DE
COX7B	-1.10911	4.84972	2.36269e-07	1349	0	0	0	0.233808	0.212259	No DE	No DE	No DE
COX7C	-0.681089	6.13118	0.000308016	1350	0	0	0	0.233038	0.273375	No DE	No DE	No DE
COX8A	-0.875184	5.08443	1.78949e-08	1351	0	0	0	0.155315	0.176952	No DE	No DE	No DE
CPD	-0.676225	7.44898	1.67752e-06	1362	0	0	0	0.148821	0.158949	No DE	No DE	No DE
CPEB2	-0.550569	5.96292	0.00109229	132864	0	0	0	0.274685	0.114854	No DE	No DE	No DE
CPEB4	-0.516453	6.79299	7.6818e-05	80315	0	0	0	0.148987	0.181113	No DE	No DE	No DE
CPNE1	0.368111	6.17101	0.000570452	8904	0	0	0	0.140717	0.223513	No DE	No DE	No DE
CPNE2	-0.713618	5.10544	0.000140101	221184	0	0	0	0.17525	0.257921	No DE	No DE	No DE
CPNE3	-0.527635	7.04146	0.0004395	8895	0	0	0	0.184578	0.180898	No DE	No DE	No DE
CPOX	-0.104147	4.08642	0.30379	1371	0	0	0	0.161326	0.166148	No DE	No DE	No DE
CPPED1	-0.761981	4.55563	8.95338e-05	55313	0	0	0	0.219898	0.262136	No DE	No DE	No DE
CPQ	0.248546	5.84138	0.15328	10404	0	0	0	0.165295	0.276696	No DE	No DE	No DE
CPSF2	-0.774461	5.8966	8.78466e-07	53981	0	0	0	0.179652	0.146222	No DE	No DE	No DE
CPSF3	-0.569151	4.7081	3.74753e-05	51692	0	0	0	0.158007	0.181835	No DE	No DE	No DE
CPSF4	0.145162	4.56502	0.146353	10898	0	0	0	0.122562	0.155904	No DE	No DE	No DE
CPSF7	0.295822	6.61913	5.91494e-05	79869	0	0	0	0.0732246	0.166958	No DE	No DE	No DE
CPT1A	0.170755	6.72577	0.281507	1374	0	0	0	0.184132	0.245688	No DE	No DE	No DE
CPT2	-0.443505	4.40965	0.0003171	1376	0	0	0	0.167033	0.16582	No DE	No DE	No DE
CRADD	-0.154044	2.9667	0.188205	8738	0	0	0	0.166058	0.083599	No DE	No DE	No DE
CRAT	-0.684886	5.34106	4.23363e-05	1384	0	0	0	0.244713	0.174963	No DE	No DE	No DE
CRBN	-0.367674	5.76466	0.0119275	51185	0	1	0	0.17855	0.207726	No DE	No DE	No DE
CRCP	0.028562	5.56879	0.671384	27297	0	0	0	0.0935618	0.127751	No DE	No DE	No DE
CREB1	-0.340982	6.62778	0.0228717	1385	0	0	0	0.187961	0.193179	No DE	No DE	No DE
CREB3	-0.187065	4.87232	0.0963005	10488	0	0	0	0.173708	0.169116	No DE	No DE	No DE
CREB3L2	0.151635	7.92051	0.0503838	64764	0	0	0	0.0871331	0.129187	No DE	No DE	No DE
CREB5	0.419912	5.80034	0.146612	9586	0	0	0	0.532867	0.29117	No DE	No DE	No DE
CREBBP	0.551666	8.32706	5.35852e-08	1387	0	0	0	0.0925128	0.137445	No DE	No DE	No DE
CREBL2	-0.973091	6.5619	2.74421e-06	1389	0	0	0	0.165453	0.281152	No DE	No DE	No DE
CREBRF	-0.0563442	6.82345	0.709398	153222	0	0	0	0.200981	0.201374	No DE	No DE	No DE
CREBZF	0.45399	7.08844	0.000113386	58487	0	0	0	0.141361	0.281994	No DE	No DE	No DE
CREG1	-1.02851	6.705	7.1505e-08	8804	0	0	0	0.165358	0.236517	No DE	No DE	No DE
CRELD1	-0.293979	4.82393	0.0839929	78987	0	0	0	0.306109	0.157017	No DE	No DE	No DE
CREM	-0.574737	4.3835	0.000792449	1390	0	0	0	0.196692	0.289838	No DE	No DE	No DE
CRIM1	-0.65375	8.75052	0.000315111	51232	0	0	0	0.135276	0.252308	No DE	No DE	No DE
CRIPAK	0.388104	4.34001	0.0399609	285464	0	0	0	0.342038	0.267598	No DE	No DE	No DE
CRK	-0.963948	6.51494	2.8433e-08	1398	0	0	0	0.119443	0.213659	No DE	No DE	No DE
CRKL	-0.163585	6.57707	0.0363414	1399	0	0	0	0.134525	0.0924891	No DE	No DE	No DE
CRLF3	-0.235155	4.24441	0.0789927	51379	0	0	0	0.189172	0.149024	No DE	No DE	No DE
CRLS1	-1.02918	4.94408	7.27186e-09	54675	0	0	0	0.163052	0.151471	No DE	No DE	No DE
CRNKL1	-0.151048	5.7338	0.0936234	51340	0	0	0	0.1456	0.139183	No DE	No DE	No DE
CRTC2	0.166003	5.20119	0.0967785	200186	0	0	0	0.159636	0.14081	No DE	No DE	No DE
CRTC3	-0.108229	6.47046	0.405312	64784	0	0	0	0.147598	0.16183	No DE	No DE	No DE
CRY1	0.49232	5.0965	0.00853989	1407	0	0	0	0.270548	0.217112	No DE	No DE	No DE
CRY2	-0.384362	6.84936	0.0388509	1408	0	0	0	0.177182	0.277612	No DE	No DE	No DE
CRYGS	0.227425	1.22782	0.264705	1427	0	0	0	0.271484	0.28933	No DE	No DE	No DE
CRYL1	-0.630185	4.14472	7.32845e-06	51084	0	0	0	0.137353	0.204737	No DE	No DE	No DE
CRYZ	-0.371158	4.58833	0.0226832	1429	0	0	0	0.220308	0.248882	No DE	No DE	No DE
CRYZL1	-0.0445969	4.66002	0.701756	9946	0	0	0	0.156585	0.147814	No DE	No DE	No DE
CS	-1.46928	7.09855	4.44886e-10	1431	0	0	0	0.172559	0.1976	No DE	No DE	No DE
CSAD	0.0432506	6.2528	0.769071	51380	0	0	0	0.186784	0.244124	No DE	No DE	No DE
CSDE1	-1.13827	9.40138	4.70088e-08	7812	0	0	0	0.139498	0.279427	No DE	No DE	No DE
CSGALNACT2	-0.305853	5.43905	0.0250491	55454	0	0	0	0.163361	0.198488	No DE	No DE	No DE
CSNK1A1	-0.0118025	7.8753	0.911573	1452	0	0	0	0.157604	0.161013	No DE	No DE	No DE
CSNK1D	0.191815	7.16206	0.107204	1453	0	0	0	0.136944	0.2893	No DE	No DE	No DE
CSNK1E	0.470587	6.93476	0.000121235	1454	0	0	0	0.1401	0.24538	No DE	No DE	No DE
CSNK1G1	0.115511	5.77135	0.0930465	53944	0	0	0	0.0910709	0.144226	No DE	No DE	No DE
CSNK1G3	-0.224864	5.97748	0.0727009	1456	0	0	0	0.170438	0.183603	No DE	No DE	No DE
CSNK2A1	-0.277731	6.12372	0.00273358	1457	0	0	0	0.0840953	0.179029	No DE	No DE	No DE
CSNK2A2	-0.359661	5.1932	0.000581488	1459	0	0	0	0.105355	0.193587	No DE	No DE	No DE
CSNK2A3	-0.0574423	0.284021	0.859851	283106	0	0	0	0.435118	0.298444	No DE	No DE	No DE
CSNK2B	0.0431173	5.79006	0.550886	1460	0	0	0	0.112604	0.11761	No DE	No DE	No DE
CSPP1	0.357523	5.49049	0.00229849	79848	0	0	0	0.157527	0.198163	No DE	No DE	No DE
CSRNP2	-0.204413	5.63962	0.061564	81566	0	0	0	0.109944	0.294694	No DE	No DE	No DE
CSTF2	0.0205859	3.32554	0.848701	1478	0	0	0	0.0774553	0.215188	No DE	No DE	No DE
CSTF2T	-0.294191	5.3514	0.000184639	23283	0	0	0	0.0853391	0.0851257	No DE	No DE	No DE
CTBP1	0.0156271	6.96634	0.892654	1487	1	0	0	0.127663	0.234182	No DE	No DE	No DE
CTBS	-0.716725	4.485	9.64919e-05	1486	0	0	0	0.237658	0.209032	No DE	No DE	No DE
CTC1	0.654217	6.04654	3.78027e-06	80169	0	0	0	0.155093	0.279621	No DE	No DE	No DE
CTCF	0.115483	6.04464	0.0541107	10664	0	0	0	0.0907271	0.097629	No DE	No DE	No DE
CTDNEP1	-0.236698	6.22932	0.00192424	23399	0	0	0	0.105807	0.0914905	No DE	No DE	No DE
CTDSP1	0.0278864	7.09345	0.822932	58190	0	0	0	0.162361	0.180541	No DE	No DE	No DE
CTDSP2	-0.167494	8.32181	0.0385706	10106	0	0	0	0.134098	0.0512711	No DE	No DE	No DE
CTDSPL	0.255553	6.12	0.0105619	10217	0	0	0	0.13941	0.222949	No DE	No DE	No DE
CTDSPL2	0.00201378	5.76464	0.989194	51496	0	0	0	0.18504	0.182087	No DE	No DE	No DE
CTIF	-1.39754	6.78112	7.27186e-09	9811	0	0	0	0.270446	0.196284	No DE	No DE	No DE
CTNNA1	-0.471613	8.46286	1.82932e-06	1495	0	0	0	0.0654068	0.0889518	No DE	No DE	No DE
CTNNAL1	-0.796074	4.94382	4.02047e-05	8727	0	0	0	0.244771	0.207675	No DE	No DE	No DE
CTNNB1	0.0417512	8.88711	0.701756	1499	1	1	0	0.154623	0.223839	No DE	No DE	No DE
CTNNBIP1	-0.301536	5.32655	0.0259361	56998	0	0	0	0.171881	0.215376	No DE	No DE	No DE
CTNNBL1	0.0355517	5.04028	0.694954	56259	0	0	0	0.0932758	0.154117	No DE	No DE	No DE
CTNND1	1.03687	4.38147	3.23796e-07	1500	0	0	0	0.221581	0.242392	No DE	No DE	No DE
CTNS	-0.344533	4.1538	0.00363378	1497	0	0	0	0.142462	0.153065	No DE	No DE	No DE
CTPS2	0.324271	5.34853	0.00194252	56474	0	0	0	0.115561	0.293896	No DE	No DE	No DE
CTR9	-0.406465	5.96666	0.000172437	9646	0	0	0	0.145816	0.122475	No DE	No DE	No DE
CTSA	-0.770841	5.95929	7.71272e-06	5476	0	0	0	0.128359	0.24488	No DE	No DE	No DE
CTSF	0.328003	6.51508	0.055446	8722	0	0	0	0.299338	0.211852	No DE	No DE	No DE
CTSH	0.147493	5.96934	0.346994	1512	0	0	0	0.222198	0.299435	No DE	No DE	No DE
CTSO	0.0711552	5.74615	0.54103	1519	0	0	0	0.142436	0.192737	No DE	No DE	No DE
CTTN	0.0355792	7.75374	0.708369	2017	1	0	0	0.0908246	0.174448	No DE	No DE	No DE
CTTNBP2NL	-0.390429	5.94778	0.010069	55917	0	0	0	0.187128	0.200325	No DE	No DE	No DE
CUBN	0.649142	4.29647	0.00155538	8029	0	0	0	0.258028	0.202262	No DE	No DE	No DE
CUEDC2	-0.0909491	4.51196	0.417462	79004	0	0	0	0.15266	0.178749	No DE	No DE	No DE
CUL1	-0.0476444	6.30682	0.552283	8454	0	0	0	0.0949592	0.103158	No DE	No DE	No DE
CUL2	-0.62786	5.32947	9.64919e-05	8453	0	0	0	0.188846	0.177849	No DE	No DE	No DE
CUL3	-0.116507	6.61938	0.247054	8452	0	0	0	0.139796	0.145124	No DE	No DE	No DE
CUL4A	-0.202347	6.62321	0.0140755	8451	0	0	0	0.0918136	0.140595	No DE	No DE	No DE
CUL4B	-0.26451	6.77304	0.0366252	8450	0	0	0	0.16665	0.201175	No DE	No DE	No DE
CUL5	-0.213921	6.34409	0.122137	8065	0	0	0	0.201854	0.186055	No DE	No DE	No DE
CUTA	-0.073286	5.29068	0.579029	51596	0	0	0	0.183619	0.29374	No DE	No DE	No DE
CUTC	-0.596985	4.10146	4.76379e-05	51076	0	0	0	0.189736	0.16563	No DE	No DE	No DE
CUX1	-0.186289	6.74411	0.160219	1523	0	0	0	0.181856	0.162367	No DE	No DE	No DE
CWC15	-0.293459	4.85864	0.00181046	51503	0	0	0	0.105612	0.141242	No DE	No DE	No DE
CWC22	-0.129231	5.53045	0.294496	57703	0	0	0	0.162658	0.1656	No DE	No DE	No DE
CWC25	0.221941	5.21337	0.00618322	54883	0	0	0	0.0895667	0.163168	No DE	No DE	No DE
CWC27	-0.17272	4.53947	0.0998835	10283	0	0	0	0.147539	0.133707	No DE	No DE	No DE
CWF19L1	0.457694	4.77386	1.6785e-05	55280	0	0	0	0.118806	0.181459	No DE	No DE	No DE
CWF19L2	0.0486773	5.75658	0.684233	143884	0	0	0	0.162462	0.141234	No DE	No DE	No DE
CXorf23	0.0998946	5.6464	0.466585	256643	0	0	0	0.179284	0.193811	No DE	No DE	No DE
CXorf38	-0.266076	4.69439	0.00227282	159013	0	0	0	0.133834	0.103851	No DE	No DE	No DE
CXorf56	-0.381913	4.38339	7.70499e-05	63932	0	0	0	0.134028	0.0850341	No DE	No DE	No DE
CYB561D1	-0.200969	4.27108	0.173988	284613	0	0	0	0.25594	0.14287	No DE	No DE	No DE
CYB5B	-0.737903	5.56538	3.23796e-07	80777	0	0	0	0.10151	0.193809	No DE	No DE	No DE
CYB5D1	-0.108139	4.85979	0.322511	124637	0	0	0	0.151189	0.221694	No DE	No DE	No DE
CYB5D2	-0.120093	4.2928	0.239264	124936	0	0	0	0.15904	0.156272	No DE	No DE	No DE
CYB5R1	-0.41526	5.12896	0.00169139	51706	0	0	0	0.20768	0.21369	No DE	No DE	No DE
CYB5R4	-0.443187	4.02184	0.0116243	51167	0	0	0	0.216419	0.24229	No DE	No DE	No DE
CYB5RL	0.0257488	3.26365	0.870939	606495	0	0	0	0.196414	0.217037	No DE	No DE	No DE
CYBA	-0.0138071	5.43142	0.942859	1535	0	0	0	0.28328	0.218772	No DE	No DE	No DE
CYC1	-0.507059	5.02574	0.000213565	1537	0	0	0	0.210963	0.137275	No DE	No DE	No DE
CYCS	-0.856916	5.74689	1.74526e-05	54205	0	0	0	0.237477	0.236357	No DE	No DE	No DE
CYFIP1	-0.116329	7.5796	0.0503896	23191	0	0	0	0.0560967	0.0778066	No DE	No DE	No DE
CYHR1	0.136048	4.91109	0.386528	50626	0	0	0	0.236624	0.296984	No DE	No DE	No DE
CYLD	-0.0121569	6.54913	0.921801	1540	0	0	0	0.181345	0.16623	No DE	No DE	No DE
CYP20A1	0.091259	6.54822	0.264588	57404	0	0	0	0.131576	0.0825768	No DE	No DE	No DE
CYP2U1	-0.46278	4.50641	0.00763115	113612	0	0	0	0.213153	0.247299	No DE	No DE	No DE
CYP4V2	-0.390928	5.61325	0.00229849	285440	0	0	0	0.138559	0.204719	No DE	No DE	No DE
CYP51A1	-0.0855724	5.64022	0.504529	1595	0	0	0	0.228537	0.152891	No DE	No DE	No DE
CYTH1	-0.0298042	6.27618	0.821726	9267	0	0	0	0.126593	0.213397	No DE	No DE	No DE
CYTH3	0.29005	6.4707	0.0106462	9265	0	0	0	0.142082	0.112695	No DE	No DE	No DE
CYYR1	-0.763469	5.48791	0.000643963	116159	0	0	0	0.289811	0.286038	No DE	No DE	No DE
DAD1	-0.377778	5.27513	0.00243483	1603	0	0	0	0.170714	0.181382	No DE	No DE	No DE
DAG1	-0.0742478	7.42989	0.491506	1605	0	0	0	0.113169	0.291831	No DE	No DE	No DE
DAGLB	0.488457	4.46646	0.000186393	221955	0	0	0	0.176659	0.17905	No DE	No DE	No DE
DALRD3	0.258133	4.03179	0.0938167	55152	0	0	0	0.200006	0.298798	No DE	No DE	No DE
DAP3	-0.435571	5.71076	2.51531e-05	7818	0	0	0	0.105965	0.229738	No DE	No DE	No DE
DAPK1	-0.598321	5.41246	0.00368791	1612	0	0	0	0.301731	0.239	No DE	No DE	No DE
DARS	-0.345186	6.0949	0.00481838	1615	0	0	0	0.161196	0.211306	No DE	No DE	No DE
DARS2	-0.855513	4.43734	2.39891e-09	55157	0	0	0	0.105082	0.167443	No DE	No DE	No DE
DAXX	-0.131887	5.14993	0.181715	1616	0	0	0	0.139172	0.210559	No DE	No DE	No DE
DAZAP1	0.385446	6.37754	0.00174515	26528	0	0	0	0.151419	0.247174	No DE	No DE	No DE
DAZAP2	-0.00777215	7.20718	0.937636	9802	0	0	0	0.111838	0.160295	No DE	No DE	No DE
DBI	-0.606141	6.14566	0.00897545	1622	0	0	0	0.469631	0.233785	No DE	No DE	No DE
DBIL5P2	-0.669963	-0.202762	0.0269975	100169989	0	0	0	0.501205	0.298933	No DE	No DE	No DE
DBNL	-0.12916	6.28675	0.257299	28988	0	0	0	0.142533	0.196515	No DE	No DE	No DE
DBR1	-0.0595673	4.01061	0.586039	51163	0	0	0	0.135361	0.165962	No DE	No DE	No DE
DBT	-0.658015	5.67541	9.55983e-06	1629	0	0	0	0.166941	0.223316	No DE	No DE	No DE
DCAF10	-0.379241	6.20684	0.000103043	79269	0	0	0	0.110885	0.168273	No DE	No DE	No DE
DCAF11	-0.0190333	6.00395	0.886409	80344	0	0	0	0.189955	0.276146	No DE	No DE	No DE
DCAF12	-0.465301	5.72277	7.86108e-07	25853	0	0	0	0.0868523	0.126625	No DE	No DE	No DE
DCAF13	-0.125797	4.46865	0.355701	25879	0	0	0	0.17642	0.24308	No DE	No DE	No DE
DCAF15	0.635572	4.71065	6.95373e-05	90379	0	0	0	0.178184	0.295637	No DE	No DE	No DE
DCAF16	0.539266	6.29027	2.09585e-05	54876	0	0	0	0.158754	0.281857	No DE	No DE	No DE
DCAF17	-0.183302	4.81325	0.171696	80067	0	0	0	0.171451	0.246145	No DE	No DE	No DE
DCAF4L1	-0.293947	-0.706599	0.452546	285429	0	0	0	0.579229	0.284846	No DE	No DE	No DE
DCAF5	-0.302268	6.63364	0.000587291	8816	0	0	0	0.0771516	0.0948156	No DE	No DE	No DE
DCAF6	-0.480002	6.55664	0.000171336	55827	0	0	0	0.131425	0.193887	No DE	No DE	No DE
DCAF7	-0.0104863	6.73137	0.886721	10238	0	0	0	0.0685151	0.20215	No DE	No DE	No DE
DCAF8	-0.0841604	7.3853	0.230678	50717	0	0	0	0.10382	0.10202	No DE	No DE	No DE
DCAKD	0.100289	5.46941	0.404413	79877	0	0	0	0.196041	0.19518	No DE	No DE	No DE
DCBLD1	-0.518943	3.21431	0.000877529	285761	0	0	0	0.184726	0.178241	No DE	No DE	No DE
DCBLD2	-0.754136	6.46294	2.48027e-05	131566	0	0	0	0.177853	0.230377	No DE	No DE	No DE
DCHS1	0.784809	7.37374	2.27977e-05	8642	0	0	0	0.209691	0.247601	No DE	No DE	No DE
DCK	-0.770211	4.19906	3.34557e-05	1633	0	0	0	0.24393	0.190181	No DE	No DE	No DE
DCLRE1A	-0.471079	3.55058	0.00114668	9937	0	0	0	0.198174	0.284491	No DE	No DE	No DE
DCLRE1B	-0.607196	3.29272	5.43805e-06	64858	0	0	0	0.139927	0.0935055	No DE	No DE	No DE
DCLRE1C	0.120476	4.30744	0.363916	64421	0	0	0	0.16323	0.251293	No DE	No DE	No DE
DCP1A	-0.267833	6.0197	0.00497298	55802	0	0	0	0.10188	0.138579	No DE	No DE	No DE
DCP1B	0.347134	4.03088	0.000203643	196513	0	0	0	0.0952984	0.182102	No DE	No DE	No DE
DCPS	0.367965	3.23503	0.00763197	28960	0	0	0	0.142447	0.28114	No DE	No DE	No DE
DCTD	-0.193593	5.54236	0.00689236	1635	0	0	0	0.0745357	0.131754	No DE	No DE	No DE
DCTN1	-0.00921235	7.45707	0.940312	1639	0	0	0	0.133473	0.224641	No DE	No DE	No DE
DCTN2	-0.218121	6.2093	0.00187212	10540	0	0	0	0.0718487	0.0785354	No DE	No DE	No DE
DCTN3	-0.248278	4.53346	0.0099671	11258	0	0	0	0.151613	0.138718	No DE	No DE	No DE
DCTN4	-0.292809	6.52758	0.00911704	51164	0	0	0	0.140546	0.1619	No DE	No DE	No DE
DCTN5	-0.297698	6.13925	0.00158371	84516	0	0	0	0.103763	0.177349	No DE	No DE	No DE
DCTN6	-0.817142	4.63668	7.93118e-05	10671	0	0	0	0.248143	0.233816	No DE	No DE	No DE
DCUN1D1	-0.911936	5.33488	2.50876e-05	54165	0	0	0	0.229472	0.228481	No DE	No DE	No DE
DCUN1D2	0.273286	4.16994	0.00854929	55208	0	0	0	0.153011	0.173171	No DE	No DE	No DE
DCUN1D4	-0.786934	5.89763	8.11504e-05	23142	0	0	0	0.225654	0.229431	No DE	No DE	No DE
DCUN1D5	-0.361318	5.5258	0.0102889	84259	0	0	0	0.189822	0.232562	No DE	No DE	No DE
DCXR	-0.521212	4.76561	0.0258041	51181	0	0	0	0.415985	0.205346	No DE	No DE	No DE
DDA1	0.0175981	4.58728	0.866916	79016	0	0	0	0.0958224	0.193957	No DE	No DE	No DE
DDB1	-0.284568	7.5791	0.000365132	1642	0	0	0	0.100878	0.104197	No DE	No DE	No DE
DDB2	0.674372	4.84669	7.82242e-06	1643	0	0	0	0.144741	0.248515	No DE	No DE	No DE
DDHD1	-0.0874158	5.92911	0.521496	80821	0	0	0	0.160422	0.195712	No DE	No DE	No DE
DDHD2	-0.642161	6.47542	0.000122741	23259	0	0	0	0.14172	0.261167	No DE	No DE	No DE
DDI2	-0.102852	4.78753	0.210076	84301	0	0	0	0.109886	0.110475	No DE	No DE	No DE
DDIT3	-0.100936	4.03129	0.670709	1649	0	0	0	0.370779	0.284559	No DE	No DE	No DE
DDRGK1	-0.165643	5.33519	0.185741	65992	0	0	0	0.153919	0.281094	No DE	No DE	No DE
DDT	-1.13191	3.8322	2.81501e-09	1652	0	0	0	0.195616	0.163741	No DE	No DE	No DE
DDX1	-0.638316	6.4453	2.50672e-06	1653	0	0	0	0.12446	0.188732	No DE	No DE	No DE
DDX17	0.408552	9.94323	3.98769e-05	10521	0	0	0	0.106004	0.23833	No DE	No DE	No DE
DDX18	-0.188412	6.23285	0.0829327	8886	0	0	0	0.142335	0.194525	No DE	No DE	No DE
DDX19A	0.0201171	5.3556	0.811991	55308	0	0	0	0.101159	0.0672485	No DE	No DE	No DE
DDX19B	0.170107	4.54704	0.044466	11269	0	0	0	0.103482	0.129182	No DE	No DE	No DE
DDX20	-0.146352	4.26759	0.107733	11218	0	0	0	0.0888934	0.234798	No DE	No DE	No DE
DDX23	0.0513011	6.30619	0.489752	9416	0	0	0	0.105424	0.117538	No DE	No DE	No DE
DDX24	-0.143985	7.20388	0.221978	57062	0	0	0	0.143098	0.164765	No DE	No DE	No DE
DDX27	0.409596	5.74589	0.000104353	55661	0	0	0	0.115014	0.211047	No DE	No DE	No DE
DDX28	-0.0105764	2.83838	0.950054	55794	0	0	0	0.226211	0.242041	No DE	No DE	No DE
DDX39A	0.0615308	4.54448	0.622254	10212	0	0	0	0.161774	0.213785	No DE	No DE	No DE
DDX3X	-0.405391	8.95334	0.00305999	1654	0	0	0	0.17413	0.164094	No DE	No DE	No DE
DDX41	0.101619	5.14992	0.303916	51428	0	0	0	0.144919	0.191928	No DE	No DE	No DE
DDX42	-0.237314	7.37113	0.000616422	11325	0	0	0	0.0542968	0.0662058	No DE	No DE	No DE
DDX46	0.037194	6.58284	0.683192	9879	0	0	0	0.110404	0.177685	No DE	No DE	No DE
DDX47	0.110167	5.24283	0.122587	51202	0	0	0	0.0715199	0.150291	No DE	No DE	No DE
DDX5	0.0550553	9.54226	0.622698	1655	1	0	0	0.147881	0.115067	No DE	No DE	No DE
DDX50	-0.114523	5.55191	0.251435	79009	0	0	0	0.130292	0.16655	No DE	No DE	No DE
DDX52	-0.152112	4.97479	0.202099	11056	0	0	0	0.160993	0.256637	No DE	No DE	No DE
DDX55	0.198717	4.74637	0.0497765	57696	0	0	0	0.149255	0.184992	No DE	No DE	No DE
DDX56	0.346577	5.38907	0.00159805	54606	0	0	0	0.135631	0.231323	No DE	No DE	No DE
DDX58	-0.204551	5.33637	0.122572	23586	0	0	0	0.160161	0.22712	No DE	No DE	No DE
DDX59	0.243787	4.90748	0.0253	83479	0	0	0	0.147265	0.179817	No DE	No DE	No DE
DDX6	-0.492977	8.37233	0.000170192	1656	0	0	0	0.138739	0.17985	No DE	No DE	No DE
DDX60	-0.288166	5.61203	0.0630469	55601	0	0	0	0.210027	0.215157	No DE	No DE	No DE
DDX60L	0.00195627	5.91988	0.992559	91351	0	0	0	0.218342	0.281147	No DE	No DE	No DE
DECR1	-1.1925	5.39798	2.17033e-08	1666	0	0	0	0.175809	0.248349	No DE	No DE	No DE
DECR2	-0.681896	3.54247	2.20579e-05	26063	0	0	0	0.20075	0.242828	No DE	No DE	No DE
DEDD	-0.599729	5.00724	5.02558e-06	9191	0	0	0	0.129965	0.156588	No DE	No DE	No DE
DEF8	0.20997	5.52948	0.083632	54849	0	0	0	0.161622	0.27221	No DE	No DE	No DE
DEGS1	-0.997245	5.96677	3.65871e-07	8560	0	0	0	0.186474	0.225239	No DE	No DE	No DE
DEK	-0.236666	6.78643	0.0696682	7913	0	0	0	0.184987	0.147438	No DE	No DE	No DE
DENND1A	0.371042	5.65686	0.000984036	57706	0	0	0	0.125298	0.180347	No DE	No DE	No DE
DENND2C	0.496684	3.55918	0.00548367	163259	0	0	0	0.202687	0.261496	No DE	No DE	No DE
DENND2D	0.102133	5.13497	0.496115	79961	0	0	0	0.217786	0.298653	No DE	No DE	No DE
DENND3	-0.0877596	5.64515	0.592304	22898	0	0	0	0.241209	0.181564	No DE	No DE	No DE
DENND4A	0.0524664	6.47091	0.755099	10260	0	0	0	0.20978	0.233096	No DE	No DE	No DE
DENND4B	0.0310517	6.34654	0.795194	9909	0	0	0	0.132053	0.171626	No DE	No DE	No DE
DENND4C	-0.201434	7.61166	0.0913986	55667	0	0	0	0.145597	0.165401	No DE	No DE	No DE
DENND5A	-0.63425	6.93797	5.36427e-05	23258	0	0	0	0.096425	0.256909	No DE	No DE	No DE
DENND5B	-0.129091	5.48045	0.48174	160518	0	0	0	0.191708	0.29339	No DE	No DE	No DE
DENND6A	0.440589	6.03649	1.72237e-05	201627	0	0	0	0.136038	0.123451	No DE	No DE	No DE
DENR	-0.287728	5.79661	0.0572654	8562	0	0	0	0.21721	0.198876	No DE	No DE	No DE
DEPDC5	0.604771	5.17476	8.3579e-08	9681	0	0	0	0.10142	0.17304	No DE	No DE	No DE
DERA	-0.377616	4.22048	0.00420914	51071	0	0	0	0.148472	0.181626	No DE	No DE	No DE
DERL1	-0.630651	6.01419	6.09472e-06	79139	0	0	0	0.138696	0.160199	No DE	No DE	No DE
DERL2	-0.292719	4.44168	0.00559616	51009	0	0	0	0.152284	0.175612	No DE	No DE	No DE
DESI1	-0.205269	5.17631	0.0194769	27351	0	0	0	0.10782	0.189873	No DE	No DE	No DE
DESI2	-0.816913	5.44607	3.60119e-05	51029	0	0	0	0.216738	0.230419	No DE	No DE	No DE
DET1	0.466425	3.77091	0.00155135	55070	0	0	0	0.190818	0.220819	No DE	No DE	No DE
DFFA	-0.0235006	4.75477	0.802954	1676	0	0	0	0.0851528	0.21595	No DE	No DE	No DE
DFNA5	0.821265	3.89287	4.94176e-05	1687	0	0	0	0.226696	0.248632	No DE	No DE	No DE
DGCR11	0.667696	2.39089	0.000146081	25786	0	0	0	0.170751	0.265532	No DE	No DE	No DE
DGKE	0.25977	4.6361	0.0537435	8526	0	0	0	0.164177	0.240793	No DE	No DE	No DE
DGKG	1.10423	2.04552	0.00178224	1608	0	0	0	0.351424	0.254296	No DE	No DE	No DE
DGKZ	-0.00553637	6.31686	0.970897	8525	0	0	0	0.202642	0.247494	No DE	No DE	No DE
DGUOK	0.286537	4.37872	0.00201766	1716	0	0	0	0.109484	0.217734	No DE	No DE	No DE
DHCR7	0.00583662	4.41182	0.979075	1717	0	0	0	0.342506	0.284605	No DE	No DE	No DE
DHODH	-0.0697035	3.1346	0.643298	1723	0	0	0	0.192704	0.241681	No DE	No DE	No DE
DHPS	0.548462	5.03562	7.0194e-05	1725	0	0	0	0.174424	0.209669	No DE	No DE	No DE
DHRS1	0.168283	4.13482	0.219523	115817	0	0	0	0.200509	0.271724	No DE	No DE	No DE
DHRS12	0.311392	4.41182	0.00744443	79758	0	0	0	0.162134	0.135695	No DE	No DE	No DE
DHRS4	0.044118	3.42192	0.752413	10901	0	0	0	0.158003	0.204937	No DE	No DE	No DE
DHRS4-AS1	-0.497004	4.36041	1.74027e-05	55449	0	0	0	0.150331	0.163177	No DE	No DE	No DE
DHRS4L2	0.0864418	3.33122	0.513919	317749	0	0	0	0.189306	0.225205	No DE	No DE	No DE
DHRS7	-0.135736	5.19314	0.184401	51635	0	0	0	0.155653	0.145979	No DE	No DE	No DE
DHRS7B	-0.661547	3.8458	6.64512e-07	25979	0	0	0	0.137769	0.109436	No DE	No DE	No DE
DHTKD1	-0.53326	5.47125	3.83724e-06	55526	0	0	0	0.145287	0.182627	No DE	No DE	No DE
DHX15	0.0516932	6.91657	0.635677	1665	0	0	0	0.113973	0.282039	No DE	No DE	No DE
DHX16	0.168578	5.57306	0.0873138	8449	0	0	0	0.123389	0.227889	No DE	No DE	No DE
DHX29	-0.409696	5.79926	0.0017656	54505	0	0	0	0.163045	0.176216	No DE	No DE	No DE
DHX30	0.254369	6.17214	0.0289375	22907	0	0	0	0.158907	0.250722	No DE	No DE	No DE
DHX32	-0.269901	5.10926	0.0182313	55760	0	0	0	0.16958	0.213298	No DE	No DE	No DE
DHX35	0.373419	4.33949	0.000199207	60625	0	0	0	0.113728	0.137721	No DE	No DE	No DE
DHX36	-0.111306	6.25171	0.431086	170506	0	0	0	0.191327	0.188935	No DE	No DE	No DE
DHX38	0.197795	6.33214	0.0409117	9785	0	0	0	0.109511	0.189045	No DE	No DE	No DE
DHX40	-0.199163	5.78488	0.0558211	79665	0	0	0	0.142723	0.213239	No DE	No DE	No DE
DHX57	-0.0167691	5.25322	0.826664	90957	0	0	0	0.0956643	0.0997703	No DE	No DE	No DE
DHX58	0.343703	3.99653	0.0110894	79132	0	0	0	0.191524	0.203846	No DE	No DE	No DE
DHX8	0.099101	5.94899	0.108848	1659	0	0	0	0.083738	0.122511	No DE	No DE	No DE
DHX9	-0.128921	7.27143	0.160587	1660	0	0	0	0.109626	0.191824	No DE	No DE	No DE
DIABLO	0.22369	4.63752	0.0188868	56616	0	0	0	0.126021	0.215392	No DE	No DE	No DE
DIAPH1	0.541445	6.98294	4.06323e-05	1729	0	0	0	0.102412	0.266593	No DE	No DE	No DE
DICER1	-0.263713	7.92585	0.0204658	23405	0	0	0	0.136224	0.16355	No DE	No DE	No DE
DIDO1	0.350633	7.42023	0.000454466	11083	0	0	0	0.0898887	0.23488	No DE	No DE	No DE
DIP2A	0.340095	6.66078	0.000347956	23181	0	0	0	0.1153	0.156473	No DE	No DE	No DE
DIP2B	0.0229635	7.00045	0.794716	57609	0	0	0	0.113066	0.178713	No DE	No DE	No DE
DIP2C	-0.269567	6.90614	0.0430565	22982	0	0	0	0.134969	0.2056	No DE	No DE	No DE
DIRC2	-0.433185	4.71252	0.000397733	84925	0	0	0	0.0969872	0.209927	No DE	No DE	No DE
DIS3	-0.423364	6.24234	0.00143775	22894	0	0	0	0.164269	0.175128	No DE	No DE	No DE
DIS3L	-0.7106	5.54188	5.73524e-08	115752	0	0	0	0.115945	0.141094	No DE	No DE	No DE
DISP1	0.0455796	4.37343	0.773364	84976	0	0	0	0.238675	0.142474	No DE	No DE	No DE
DIXDC1	-0.507821	6.54078	0.000697652	85458	0	0	0	0.177481	0.214879	No DE	No DE	No DE
DKFZP586I1420	-0.0351354	4.60907	0.780484	222161	0	0	0	0.201559	0.200401	No DE	No DE	No DE
DLAT	-1.10661	5.20922	3.20708e-09	1737	0	0	0	0.148555	0.194011	No DE	No DE	No DE
DLD	-1.13204	6.0405	1.67186e-07	1738	0	0	0	0.201957	0.229044	No DE	No DE	No DE
DLEU2	-0.438139	4.02396	0.0151843	8847	0	0	0	0.229064	0.253167	No DE	No DE	No DE
DLG1	-0.360361	6.96206	0.00844841	1739	0	0	0	0.148026	0.205608	No DE	No DE	No DE
DLG2	0.935565	3.6397	7.34601e-05	1740	0	0	0	0.301293	0.267128	No DE	No DE	No DE
DLGAP4	0.0527676	6.54313	0.588166	22839	0	0	0	0.101971	0.138595	No DE	No DE	No DE
DLST	-0.299011	6.56851	0.000369586	1743	0	0	0	0.0538425	0.102433	No DE	No DE	No DE
DMD	-0.493171	8.30988	0.0127474	1756	0	0	0	0.291711	0.263112	No DE	No DE	No DE
DMTF1	0.200487	6.66712	0.107025	9988	0	0	0	0.172204	0.184104	No DE	No DE	No DE
DMXL1	-0.517884	7.36476	0.000405016	1657	0	0	0	0.170414	0.174388	No DE	No DE	No DE
DNAH1	0.483047	6.35599	0.000115776	25981	0	0	0	0.147526	0.153404	No DE	No DE	No DE
DNAH2	1.1551	3.24754	0.000257649	146754	0	0	0	0.369989	0.289349	No DE	No DE	No DE
DNAH6	0.237259	4.10046	0.113797	1768	0	0	0	0.193405	0.184701	No DE	No DE	No DE
DNAJA1	-0.460449	6.54339	0.00905034	3301	0	0	0	0.289905	0.182413	No DE	No DE	No DE
DNAJA2	-0.624562	6.05217	2.47025e-06	10294	0	0	0	0.123304	0.175105	No DE	No DE	No DE
DNAJA3	-0.187916	5.12287	0.0385107	9093	0	0	0	0.129919	0.201499	No DE	No DE	No DE
DNAJA4	-0.309896	5.12602	0.146503	55466	0	0	0	0.430049	0.1955	No DE	No DE	No DE
DNAJB11	-0.083881	4.99411	0.480009	51726	0	0	0	0.134843	0.230708	No DE	No DE	No DE
DNAJB12	0.142931	5.95436	0.0680993	54788	0	0	0	0.121679	0.115753	No DE	No DE	No DE
DNAJB14	-0.501479	5.35239	0.00558452	79982	0	0	0	0.215767	0.216465	No DE	No DE	No DE
DNAJB5	-0.281285	3.09329	0.179622	25822	0	0	0	0.254604	0.264391	No DE	No DE	No DE
DNAJB6	-0.28655	6.38264	0.000282456	10049	0	0	0	0.0839662	0.124199	No DE	No DE	No DE
DNAJB9	-0.357115	4.8218	0.0396118	4189	0	0	0	0.270625	0.239896	No DE	No DE	No DE
DNAJC1	-0.0653816	5.15296	0.517831	64215	0	0	0	0.122201	0.252276	No DE	No DE	No DE
DNAJC10	-0.0552936	6.81325	0.694382	54431	0	0	0	0.165623	0.247863	No DE	No DE	No DE
DNAJC11	0.100473	5.57208	0.193111	55735	0	0	0	0.0903647	0.155522	No DE	No DE	No DE
DNAJC13	-0.396779	7.13276	0.0026212	23317	0	0	0	0.152588	0.16481	No DE	No DE	No DE
DNAJC14	-0.163818	5.39236	0.0505528	85406	0	0	0	0.101469	0.149056	No DE	No DE	No DE
DNAJC15	-0.830373	4.60427	0.000202768	29103	0	0	0	0.278165	0.274016	No DE	No DE	No DE
DNAJC16	-0.143053	5.70393	0.120173	23341	0	0	0	0.134668	0.204652	No DE	No DE	No DE
DNAJC17	0.489957	4.10289	0.000151277	55192	0	0	0	0.12237	0.267832	No DE	No DE	No DE
DNAJC18	0.626205	4.32547	0.0011287	202052	0	0	0	0.264242	0.243704	No DE	No DE	No DE
DNAJC19	-0.298324	4.08517	0.0460823	131118	0	0	0	0.21179	0.214291	No DE	No DE	No DE
DNAJC2	-0.176549	4.60504	0.142702	27000	0	0	0	0.148035	0.279431	No DE	No DE	No DE
DNAJC21	-0.670854	5.73014	6.23334e-05	134218	0	0	0	0.221808	0.154543	No DE	No DE	No DE
DNAJC24	-0.55558	4.02274	0.000733106	120526	0	0	0	0.194308	0.194581	No DE	No DE	No DE
DNAJC25	-0.814596	3.26704	3.84579e-06	548645	0	0	0	0.198025	0.217169	No DE	No DE	No DE
DNAJC27	-0.00812728	4.05689	0.939032	51277	0	0	0	0.149746	0.111729	No DE	No DE	No DE
DNAJC28	-0.990018	0.863674	0.000108039	54943	0	0	0	0.34436	0.277097	No DE	No DE	No DE
DNAJC3	-0.429523	6.89959	0.000769113	5611	0	0	0	0.172807	0.145569	No DE	No DE	No DE
DNAJC30	0.0124733	3.98972	0.916378	84277	0	0	0	0.140629	0.155376	No DE	No DE	No DE
DNAJC5	-0.403351	6.45976	7.49602e-05	80331	0	0	0	0.11133	0.179193	No DE	No DE	No DE
DNAJC7	-0.144439	5.78311	0.0248093	7266	0	0	0	0.0616437	0.106468	No DE	No DE	No DE
DNAJC8	-0.351029	5.87138	0.000806224	22826	0	0	0	0.124613	0.113175	No DE	No DE	No DE
DNAL1	-0.686971	4.8534	0.000152294	83544	0	0	0	0.207358	0.204972	No DE	No DE	No DE
DNASE1	0.224287	3.40938	0.19672	1773	0	0	0	0.242094	0.255778	No DE	No DE	No DE
DNASE1L1	-0.416626	4.38885	0.0021078	1774	0	0	0	0.184994	0.15436	No DE	No DE	No DE
DNASE2	-0.330568	4.74837	0.00687053	1777	0	0	0	0.162585	0.200946	No DE	No DE	No DE
DNHD1	0.830257	5.77833	3.90266e-07	144132	0	0	0	0.147068	0.281209	No DE	No DE	No DE
DNM1	1.14005	5.83129	5.69281e-06	1759	0	0	0	0.281473	0.287079	No DE	No DE	No DE
DNM1L	-0.187522	6.1817	0.16243	10059	0	0	0	0.166476	0.183037	No DE	No DE	No DE
DNM2	0.223288	6.97481	0.0141815	1785	0	0	0	0.11943	0.142776	No DE	No DE	No DE
DNM3	-0.18133	4.11861	0.358579	26052	0	0	0	0.243458	0.284645	No DE	No DE	No DE
DNMBP	0.415361	6.1537	0.000176054	23268	0	0	0	0.114812	0.144903	No DE	No DE	No DE
DNPEP	-0.0197814	5.55005	0.831908	23549	0	0	0	0.132688	0.135488	No DE	No DE	No DE
DNPH1	-0.287521	3.60146	0.02721	10591	0	0	0	0.210934	0.162304	No DE	No DE	No DE
DNTTIP1	0.439062	4.20297	0.000473036	116092	0	0	0	0.125209	0.264687	No DE	No DE	No DE
DNTTIP2	-0.283123	5.59114	0.00727053	30836	0	0	0	0.126772	0.142339	No DE	No DE	No DE
DOCK1	0.365552	7.95817	2.25681e-06	1793	0	0	0	0.0574202	0.14348	No DE	No DE	No DE
DOCK4	0.378008	6.5856	0.00117022	9732	0	0	0	0.136291	0.118512	No DE	No DE	No DE
DOCK7	-0.256176	6.72446	0.0677626	85440	0	0	0	0.184835	0.207836	No DE	No DE	No DE
DOCK8	0.211237	6.66804	0.0840844	81704	0	0	0	0.181975	0.137287	No DE	No DE	No DE
DOCK9	0.168209	7.51568	0.181426	23348	0	0	0	0.124537	0.221538	No DE	No DE	No DE
DOLK	-0.466027	3.29251	0.000188238	22845	0	0	0	0.136513	0.131782	No DE	No DE	No DE
DOLPP1	-0.344547	3.22537	0.00381547	57171	0	0	0	0.173796	0.192057	No DE	No DE	No DE
DONSON	0.124243	3.43955	0.26583	29980	0	0	0	0.105815	0.215502	No DE	No DE	No DE
DOPEY1	0.251602	6.52219	0.0670641	23033	0	0	0	0.185467	0.283709	No DE	No DE	No DE
DPF2	0.105145	5.48023	0.235742	5977	0	0	0	0.142836	0.169657	No DE	No DE	No DE
DPM1	-0.11009	4.56979	0.382571	8813	0	0	0	0.158009	0.196016	No DE	No DE	No DE
DPM3	-0.325089	2.93069	0.028508	54344	0	0	0	0.239684	0.220035	No DE	No DE	No DE
DPP3	-0.249029	4.181	0.112528	10072	0	0	0	0.226585	0.280946	No DE	No DE	No DE
DPP7	0.0140565	5.97464	0.937096	29952	0	0	0	0.272033	0.28821	No DE	No DE	No DE
DPP8	-0.452535	5.91373	0.000616375	54878	0	0	0	0.154265	0.157309	No DE	No DE	No DE
DPP9	0.196303	6.04642	0.127197	91039	0	0	0	0.190019	0.237484	No DE	No DE	No DE
DPY19L1	-0.498465	4.77729	0.00165775	23333	0	0	0	0.196052	0.173467	No DE	No DE	No DE
DPY19L4	-0.509426	5.71421	0.001373	286148	0	0	0	0.205958	0.195094	No DE	No DE	No DE
DPY30	-0.306072	3.96629	0.0668433	84661	0	0	0	0.229777	0.258018	No DE	No DE	No DE
DPYD	0.176045	6.61952	0.111165	1806	0	1	1	0.140893	0.152862	No DE	No DE	No DE
DPYSL2	0.0422729	8.65208	0.761059	1808	0	0	0	0.145148	0.143906	No DE	No DE	No DE
DPYSL3	0.925385	8.01877	1.32788e-05	1809	0	0	0	0.235219	0.272141	No DE	No DE	No DE
DR1	-0.2672	5.67173	0.0142815	1810	0	0	0	0.168596	0.104027	No DE	No DE	No DE
DRAM1	0.0500786	4.78002	0.763579	55332	0	0	0	0.183565	0.239091	No DE	No DE	No DE
DRAM2	-1.38486	5.24218	1.09413e-08	128338	0	0	0	0.216891	0.24568	No DE	No DE	No DE
DRAP1	-0.354124	4.4469	0.00537568	10589	0	0	0	0.171651	0.183092	No DE	No DE	No DE
DRG1	-0.430058	5.12365	1.95848e-05	4733	0	0	0	0.104609	0.160111	No DE	No DE	No DE
DRG2	0.30371	4.82529	0.00420557	1819	0	0	0	0.159385	0.138201	No DE	No DE	No DE
DROSHA	0.0160563	6.15944	0.858539	29102	0	0	0	0.109583	0.147976	No DE	No DE	No DE
DSCR3	-0.312013	5.38259	0.000506021	10311	0	0	0	0.109023	0.0764866	No DE	No DE	No DE
DSN1	0.102243	3.79913	0.252654	79980	0	0	0	0.0910869	0.227501	No DE	No DE	No DE
DST	1.05328	10.7927	1.31913e-07	667	0	0	0	0.251393	0.242518	No DE	No DE	No DE
DSTN	-0.264124	7.81387	0.00707173	11034	0	0	0	0.148251	0.119915	No DE	No DE	No DE
DSTNP2	-0.0396097	1.48174	0.839189	171220	0	0	0	0.223816	0.240966	No DE	No DE	No DE
DSTYK	0.158103	5.89343	0.0480494	25778	0	0	0	0.107741	0.140884	No DE	No DE	No DE
DTD1	0.134275	3.91203	0.13936	92675	0	0	0	0.0808427	0.204703	No DE	No DE	No DE
DTD2	-1.35366	4.51823	7.06232e-09	112487	0	0	0	0.170747	0.293357	No DE	No DE	No DE
DTNBP1	0.155602	3.98246	0.119511	84062	0	0	0	0.13265	0.140892	No DE	No DE	No DE
DTWD1	-0.0751866	4.98372	0.704914	56986	0	0	0	0.27057	0.251075	No DE	No DE	No DE
DTWD2	-0.54791	4.07456	0.00303699	285605	0	0	0	0.292189	0.232082	No DE	No DE	No DE
DTX3L	-0.417134	6.37035	0.000509481	151636	0	0	0	0.138416	0.167864	No DE	No DE	No DE
DTX4	-0.749479	5.13712	7.53479e-05	23220	0	0	0	0.248232	0.249717	No DE	No DE	No DE
DUSP11	0.145733	4.47174	0.206848	8446	0	0	0	0.164132	0.1917	No DE	No DE	No DE
DUSP12	0.00964873	3.3563	0.938335	11266	0	0	0	0.150578	0.201753	No DE	No DE	No DE
DUSP14	-1.03928	4.00099	4.75614e-07	11072	0	0	0	0.173075	0.259811	No DE	No DE	No DE
DUSP18	0.144242	3.1854	0.269197	150290	0	0	0	0.139109	0.202373	No DE	No DE	No DE
DUSP19	-0.529806	2.55058	0.0238543	142679	0	0	0	0.357165	0.203713	No DE	No DE	No DE
DUSP22	-0.338351	4.80933	0.0176744	56940	0	0	0	0.139118	0.215659	No DE	No DE	No DE
DUSP28	0.0244713	1.47079	0.896493	285193	0	0	0	0.21532	0.2643	No DE	No DE	No DE
DUSP3	-0.615507	6.5294	2.33018e-05	1845	0	0	0	0.127853	0.173584	No DE	No DE	No DE
DUSP6	-0.73385	7.08777	9.94581e-05	1848	0	0	0	0.27852	0.193096	No DE	No DE	No DE
DUSP7	-0.0960142	4.81303	0.376241	1849	0	0	0	0.144128	0.186835	No DE	No DE	No DE
DUT	-0.0868799	5.55742	0.317997	1854	0	0	0	0.134077	0.160383	No DE	No DE	No DE
DVL1	0.280353	5.87616	0.0670836	1855	0	0	0	0.245965	0.262523	No DE	No DE	No DE
DVL2	0.682185	5.39002	6.47302e-05	1856	0	0	0	0.224929	0.274799	No DE	No DE	No DE
DVL3	0.277821	6.86867	0.000470462	1857	0	0	0	0.091331	0.0999458	No DE	No DE	No DE
DYM	0.0315176	5.78987	0.76247	54808	0	0	0	0.0996583	0.273627	No DE	No DE	No DE
DYNC1H1	-0.250442	9.80729	0.00504443	1778	0	0	0	0.0724002	0.0825733	No DE	No DE	No DE
DYNC1I2	-0.284638	6.70982	0.00153199	1781	0	0	0	0.109761	0.0922358	No DE	No DE	No DE
DYNC1LI1	-0.201744	5.0275	0.0519321	51143	0	0	0	0.129615	0.146202	No DE	No DE	No DE
DYNC1LI2	-0.590107	7.67939	2.8588e-05	1783	0	0	0	0.120392	0.200168	No DE	No DE	No DE
DYNC2H1	0.419545	7.36785	0.00101734	79659	0	0	0	0.167028	0.206449	No DE	No DE	No DE
DYNC2LI1	0.591592	4.80753	0.00040094	51626	0	0	0	0.18937	0.266017	No DE	No DE	No DE
DYNLL1	-0.653946	5.96966	7.37747e-05	8655	0	0	0	0.209695	0.173687	No DE	No DE	No DE
DYNLL2	-0.260834	5.94479	0.0100818	140735	0	0	0	0.102684	0.188636	No DE	No DE	No DE
DYNLRB1	-0.260914	5.258	0.016631	83658	0	0	0	0.139019	0.1461	No DE	No DE	No DE
DYNLT3	-0.956822	4.40016	0.000146825	6990	0	0	0	0.304822	0.279084	No DE	No DE	No DE
DYRK1A	0.0662015	7.19625	0.335024	1859	0	0	0	0.101793	0.126886	No DE	No DE	No DE
DYRK1B	0.342593	4.66848	0.00957258	9149	0	0	0	0.199809	0.20626	No DE	No DE	No DE
DYRK2	-0.13626	5.51406	0.282024	8445	0	0	0	0.184303	0.209031	No DE	No DE	No DE
DYRK3	0.0650653	4.07047	0.792735	8444	0	0	0	0.335288	0.249256	No DE	No DE	No DE
DYSF	-0.346107	5.6036	0.12219	8291	0	0	0	0.301649	0.26509	No DE	No DE	No DE
DZIP3	-0.122306	5.08947	0.438888	9666	0	0	0	0.239793	0.200793	No DE	No DE	No DE
E2F4	0.0733461	5.23106	0.515139	1874	0	0	0	0.125761	0.234248	No DE	No DE	No DE
E2F6	-0.162911	3.98294	0.115102	1876	0	0	0	0.146139	0.128574	No DE	No DE	No DE
EAF1	-0.549657	5.06853	4.01191e-06	85403	0	0	0	0.12709	0.129599	No DE	No DE	No DE
EAPP	0.0678991	4.99131	0.494226	55837	0	0	0	0.114704	0.23608	No DE	No DE	No DE
EBAG9	-0.291956	4.35694	0.0243921	9166	1	0	0	0.168631	0.17623	No DE	No DE	No DE
EBI3	-0.446528	0.910759	0.13895	10148	0	0	0	0.546162	0.257127	No DE	No DE	No DE
ECD	0.0799966	5.23597	0.276323	11319	0	0	0	0.0850816	0.134187	No DE	No DE	No DE
ECH1	-0.862875	6.31087	2.82808e-06	1891	0	0	0	0.138693	0.250859	No DE	No DE	No DE
ECHDC1	-1.60275	5.65705	3.39762e-08	55862	1	0	0	0.251928	0.290459	No DE	No DE	No DE
ECHS1	-1.63463	5.928	2.41332e-10	1892	0	0	0	0.174511	0.228969	No DE	No DE	No DE
ECI1	-0.366465	4.60861	0.0170387	1632	0	0	0	0.223801	0.285273	No DE	No DE	No DE
ECI2	-0.261092	5.23593	0.0427266	10455	0	0	0	0.152564	0.208326	No DE	No DE	No DE
ECT2L	0.378459	0.0556179	0.137653	345930	0	0	0	0.374624	0.268447	No DE	No DE	No DE
EDA	0.181986	3.45716	0.439188	1896	0	0	0	0.256498	0.265166	No DE	No DE	No DE
EDC3	0.427607	5.21624	8.93249e-05	80153	0	0	0	0.131717	0.223348	No DE	No DE	No DE
EDC4	0.526691	6.01441	0.000123059	23644	0	0	0	0.179557	0.281449	No DE	No DE	No DE
EDEM1	-0.0260655	6.60315	0.775733	9695	0	0	0	0.120596	0.168322	No DE	No DE	No DE
EDEM2	-0.114052	4.45588	0.175281	55741	0	0	0	0.107387	0.133486	No DE	No DE	No DE
EDF1	0.15991	6.39324	0.156833	8721	0	0	0	0.141854	0.224702	No DE	No DE	No DE
EDIL3	0.485301	3.70834	0.113245	10085	0	0	0	0.417519	0.282168	No DE	No DE	No DE
EEA1	-0.864045	7.11974	0.000197383	8411	0	0	0	0.278982	0.291576	No DE	No DE	No DE
EEF2K	0.127479	7.27211	0.232265	29904	0	0	0	0.160827	0.145415	No DE	No DE	No DE
EEFSEC	0.463484	4.26625	0.00865669	60678	0	0	0	0.21914	0.23431	No DE	No DE	No DE
EEPD1	-0.675467	5.6099	0.0012143	80820	0	0	0	0.284543	0.256341	No DE	No DE	No DE
EFCAB11	0.221621	2.17154	0.151263	90141	0	0	0	0.20043	0.250102	No DE	No DE	No DE
EFCAB13	0.43966	4.42164	0.0100817	124989	0	0	0	0.225352	0.227723	No DE	No DE	No DE
EFCAB14	-0.470371	7.78947	0.000378166	9813	0	0	0	0.133519	0.173939	No DE	No DE	No DE
EFCAB2	0.327621	4.17136	0.00575613	84288	0	0	0	0.14761	0.166191	No DE	No DE	No DE
EFNA5	-0.199095	5.53724	0.141247	1946	0	0	0	0.176697	0.202431	No DE	No DE	No DE
EFR3A	-0.550341	6.71683	0.000131422	23167	0	0	0	0.144873	0.198688	No DE	No DE	No DE
EFTUD2	-0.0783555	6.17259	0.311093	9343	0	0	0	0.0804016	0.169752	No DE	No DE	No DE
EGFR	0.101327	7.63412	0.557462	1956	1	1	0	0.172982	0.264646	No DE	No DE	No DE
EGLN1	-0.299645	6.36416	0.0208156	54583	0	0	0	0.216857	0.130336	No DE	No DE	No DE
EHD1	-0.643038	5.85225	6.5518e-05	10938	0	0	0	0.155101	0.22765	No DE	No DE	No DE
EHD4	-0.362288	6.11501	0.0386355	30844	0	0	0	0.228185	0.241383	No DE	No DE	No DE
EHMT1	0.337516	6.84348	0.0022386	79813	0	0	0	0.114509	0.249201	No DE	No DE	No DE
EI24	-0.56121	6.02011	1.01402e-07	9538	0	0	0	0.102392	0.142342	No DE	No DE	No DE
EID1	-0.43838	6.8358	0.000899191	23741	0	0	0	0.154871	0.185027	No DE	No DE	No DE
EID2	-0.263767	3.09822	0.0430844	163126	0	0	0	0.17989	0.190793	No DE	No DE	No DE
EID2B	0.551968	1.55196	0.0100622	126272	0	0	0	0.276048	0.275707	No DE	No DE	No DE
EID3	0.127605	2.22784	0.374784	493861	0	0	0	0.169028	0.160998	No DE	No DE	No DE
EIF1	-0.509042	8.42354	0.00023051	10209	0	0	0	0.15016	0.196859	No DE	No DE	No DE
EIF1AD	-0.037524	4.78061	0.669384	84285	0	0	0	0.146484	0.109893	No DE	No DE	No DE
EIF1AX	-0.496678	6.49012	0.000685665	1964	0	0	0	0.182083	0.187065	No DE	No DE	No DE
EIF1B	-0.101369	4.72714	0.455605	10289	0	0	0	0.156155	0.222073	No DE	No DE	No DE
EIF1B-AS1	-0.0422954	0.903387	0.852262	440952	0	0	0	0.261038	0.274663	No DE	No DE	No DE
EIF2AK1	-0.365095	6.46075	0.0117198	27102	0	0	0	0.204989	0.155926	No DE	No DE	No DE
EIF2AK2	-0.286416	6.3934	0.044466	5610	0	0	0	0.164667	0.210957	No DE	No DE	No DE
EIF2AK3	0.495175	5.76644	7.83016e-05	9451	0	0	0	0.125178	0.294019	No DE	No DE	No DE
EIF2AK4	-0.418777	6.47248	6.93671e-06	440275	0	0	0	0.0914626	0.0714526	No DE	No DE	No DE
EIF2B1	-0.0550611	5.46635	0.423413	1967	0	0	0	0.085328	0.106654	No DE	No DE	No DE
EIF2B2	-0.0859093	4.01023	0.430258	8892	0	0	0	0.150967	0.191217	No DE	No DE	No DE
EIF2B3	-0.577893	4.70618	4.17543e-06	8891	0	0	0	0.122793	0.136643	No DE	No DE	No DE
EIF2B4	0.0321726	4.88902	0.75694	8890	0	0	0	0.146235	0.172801	No DE	No DE	No DE
EIF2B5	0.297894	5.56347	0.00634292	8893	0	0	0	0.152729	0.24438	No DE	No DE	No DE
EIF2D	-0.155468	5.54087	0.0998328	1939	0	0	0	0.150695	0.223075	No DE	No DE	No DE
EIF2S1	-0.812905	6.02354	4.24003e-07	1965	0	0	0	0.154363	0.170026	No DE	No DE	No DE
EIF2S2	-0.615839	5.7759	1.81482e-06	8894	0	0	0	0.139096	0.161077	No DE	No DE	No DE
EIF2S3	-0.30191	8.09727	0.0199065	1968	0	0	0	0.176408	0.285885	No DE	No DE	No DE
EIF3A	-0.989477	8.27203	1.63105e-08	8661	0	0	0	0.166758	0.113839	No DE	No DE	No DE
EIF3B	0.0653992	7.17884	0.595759	8662	0	0	0	0.137546	0.299195	No DE	No DE	No DE
EIF3G	0.210776	6.47074	0.0844932	8666	0	0	0	0.171819	0.268487	No DE	No DE	No DE
EIF3I	-0.238989	6.18038	0.0160082	8668	0	0	0	0.145022	0.213489	No DE	No DE	No DE
EIF3K	-0.131029	6.33905	0.227522	27335	0	0	0	0.181408	0.148606	No DE	No DE	No DE
EIF4A2	-0.283421	8.10917	0.00716243	1974	0	0	0	0.116123	0.223066	No DE	No DE	No DE
EIF4A3	0.141098	5.31271	0.105467	9775	0	0	0	0.129352	0.195579	No DE	No DE	No DE
EIF4B	-0.20409	9.34024	0.0411784	1975	0	0	0	0.129153	0.230909	No DE	No DE	No DE
EIF4E	-0.416621	4.80954	0.015654	1977	1	0	0	0.229817	0.208419	No DE	No DE	No DE
EIF4E2	-0.156612	4.61887	0.0246947	9470	0	0	0	0.0668038	0.164403	No DE	No DE	No DE
EIF4EBP2	-1.35251	8.36239	8.07658e-08	1979	0	0	0	0.232554	0.2744	No DE	No DE	No DE
EIF4ENIF1	0.0963251	5.30819	0.104194	56478	0	0	0	0.0641884	0.0902256	No DE	No DE	No DE
EIF4G1	-0.314049	8.54296	0.00108064	1981	0	0	0	0.09391	0.146454	No DE	No DE	No DE
EIF4G2	-0.715844	9.16637	1.38019e-06	1982	0	0	0	0.112572	0.214644	No DE	No DE	No DE
EIF4G3	-0.156832	7.11899	0.146698	8672	0	0	0	0.138361	0.122393	No DE	No DE	No DE
EIF4H	-0.236742	7.51516	0.00236214	7458	0	0	0	0.0877525	0.10478	No DE	No DE	No DE
EIF5	-0.614156	7.61734	0.000429291	1983	0	0	0	0.238394	0.209257	No DE	No DE	No DE
EIF5A	-0.547574	7.26189	3.80579e-06	1984	0	0	0	0.116011	0.224511	No DE	No DE	No DE
EIF5B	-0.763397	6.71531	2.75174e-05	9669	0	0	0	0.240167	0.153979	No DE	No DE	No DE
EIF6	0.0302208	5.13689	0.823508	3692	0	0	0	0.169028	0.271547	No DE	No DE	No DE
ELAC2	-0.14356	5.8603	0.0941882	60528	0	0	0	0.101217	0.16265	No DE	No DE	No DE
ELAVL1	0.107643	6.00075	0.0704787	1994	1	0	0	0.0680317	0.139491	No DE	No DE	No DE
ELF1	-0.0420968	6.76412	0.73045	1997	0	0	0	0.147569	0.172478	No DE	No DE	No DE
ELF2	0.106203	6.19098	0.290614	1998	0	0	0	0.135901	0.143997	No DE	No DE	No DE
ELF4	-0.0904281	4.75227	0.658256	2000	0	0	0	0.224032	0.297359	No DE	No DE	No DE
ELK1	0.0269377	4.57969	0.800863	2002	0	0	0	0.0937737	0.256603	No DE	No DE	No DE
ELK3	-0.334527	5.52787	0.0447935	2004	0	0	0	0.191801	0.244138	No DE	No DE	No DE
ELK4	-0.329672	7.47983	0.0227203	2005	0	0	0	0.168779	0.181298	No DE	No DE	No DE
ELMO1	-0.0364707	5.87967	0.855921	9844	0	0	0	0.21793	0.250409	No DE	No DE	No DE
ELMO2	-0.0229715	5.42688	0.802865	63916	0	0	0	0.0918545	0.143647	No DE	No DE	No DE
ELMOD2	-0.789901	4.98342	3.60119e-05	255520	0	0	0	0.261698	0.180538	No DE	No DE	No DE
ELMOD3	-1.54264	5.44019	1.53482e-08	84173	0	0	0	0.211268	0.290994	No DE	No DE	No DE
ELMSAN1	0.520457	7.61804	0.000634939	91748	0	0	0	0.194071	0.278939	No DE	No DE	No DE
ELOVL1	-0.946735	5.29041	1.98616e-08	64834	0	0	0	0.152545	0.256663	No DE	No DE	No DE
ELP2	0.19973	6.59585	0.0579811	55250	0	0	0	0.118196	0.275986	No DE	No DE	No DE
ELP3	-0.362824	5.17591	0.00204653	55140	0	0	0	0.120179	0.294195	No DE	No DE	No DE
ELP4	-0.150309	3.68973	0.207955	26610	0	0	0	0.150566	0.260608	No DE	No DE	No DE
ELP5	-0.0928737	4.05374	0.374639	23587	0	0	0	0.150359	0.105272	No DE	No DE	No DE
ELP6	0.0595031	3.66662	0.583266	54859	0	0	0	0.145113	0.119906	No DE	No DE	No DE
EMC1	-0.287689	6.26748	2.17322e-05	23065	0	0	0	0.0712972	0.0636514	No DE	No DE	No DE
EMC2	-0.679257	4.93191	4.46101e-05	9694	0	0	0	0.181865	0.210771	No DE	No DE	No DE
EMC3	-1.15107	5.00869	3.96816e-08	55831	0	0	0	0.192631	0.227816	No DE	No DE	No DE
EMC4	-0.412083	5.12603	2.42281e-05	51234	0	0	0	0.106421	0.115422	No DE	No DE	No DE
EMC6	0.010891	2.83488	0.937996	83460	0	0	0	0.164177	0.244482	No DE	No DE	No DE
EMC7	-0.671353	4.64759	3.17161e-07	56851	0	0	0	0.122542	0.137974	No DE	No DE	No DE
EMC8	-0.182901	4.02406	0.0320634	10328	0	0	0	0.0948577	0.137936	No DE	No DE	No DE
EMD	0.478231	5.22847	0.000489573	2010	0	0	0	0.194447	0.194691	No DE	No DE	No DE
EMG1	-0.113457	3.93061	0.277421	10436	0	0	0	0.165559	0.140966	No DE	No DE	No DE
EML1	-0.263261	5.06902	0.140835	2009	0	0	0	0.279147	0.276089	No DE	No DE	No DE
EML3	-0.00651974	6.25835	0.969289	256364	0	0	0	0.166617	0.277526	No DE	No DE	No DE
ENAH	-0.103806	7.79373	0.432116	55740	1	0	0	0.187304	0.247962	No DE	No DE	No DE
ENC1	0.242485	5.32223	0.154057	8507	0	0	0	0.263334	0.270221	No DE	No DE	No DE
ENDOD1	0.0646437	5.94898	0.429441	23052	0	0	0	0.102357	0.147412	No DE	No DE	No DE
ENG	-0.740738	7.25285	0.000199199	2022	0	0	0	0.243546	0.221568	No DE	No DE	No DE
ENO3	-0.133725	1.76767	0.547695	2027	0	0	0	0.304079	0.274759	No DE	No DE	No DE
ENOPH1	-0.394863	4.44683	0.00101052	58478	0	0	0	0.152834	0.277393	No DE	No DE	No DE
ENOX2	-0.560264	4.14339	2.14191e-06	10495	0	0	0	0.134686	0.106297	No DE	No DE	No DE
ENSA	-0.0835651	7.32486	0.244201	2029	0	0	0	0.0609234	0.187977	No DE	No DE	No DE
ENTPD1	0.889615	6.45468	1.52128e-05	953	0	0	0	0.271565	0.232624	No DE	No DE	No DE
ENTPD3-AS1	-0.36341	1.33595	0.0369715	285266	0	0	0	0.233619	0.270774	No DE	No DE	No DE
ENTPD4	0.322789	6.35212	0.000527625	9583	0	0	0	0.107953	0.182131	No DE	No DE	No DE
ENTPD5	-0.329898	4.39725	0.0538672	957	0	0	0	0.312964	0.180226	No DE	No DE	No DE
ENY2	-0.410384	4.82425	0.00246834	56943	0	0	0	0.17006	0.203874	No DE	No DE	No DE
EOGT	-0.150128	5.91171	0.281376	285203	0	0	0	0.209535	0.15649	No DE	No DE	No DE
EP300	0.1944	8.10466	0.00328385	2033	0	0	0	0.0805404	0.0756619	No DE	No DE	No DE
EP400	0.578468	7.73494	1.06352e-07	57634	0	0	0	0.0734956	0.202777	No DE	No DE	No DE
EPB41	-0.612739	6.47855	8.23105e-06	2035	0	0	0	0.15422	0.167268	No DE	No DE	No DE
EPC1	0.270947	6.28036	0.00155675	80314	0	0	0	0.0983114	0.150069	No DE	No DE	No DE
EPC2	0.277231	5.98556	0.00491637	26122	0	0	0	0.136566	0.116339	No DE	No DE	No DE
EPG5	0.225845	7.03964	0.00115053	57724	0	0	0	0.0807012	0.15454	No DE	No DE	No DE
EPHB2	-0.422476	3.12404	0.00688259	2048	0	0	0	0.16603	0.234533	No DE	No DE	No DE
EPM2A	-1.07601	3.5009	5.60755e-08	7957	0	0	0	0.164899	0.215645	No DE	No DE	No DE
EPN1	-0.0193088	6.46927	0.90137	29924	0	0	0	0.165058	0.287108	No DE	No DE	No DE
EPN2	0.609072	6.16817	7.61476e-06	22905	0	0	0	0.136735	0.237392	No DE	No DE	No DE
EPRS	-0.625249	6.79398	3.32423e-05	2058	0	0	0	0.152178	0.256463	No DE	No DE	No DE
EPS15	-0.476119	7.61893	0.000566951	2060	0	0	0	0.113151	0.21521	No DE	No DE	No DE
EPS15L1	0.398089	5.80507	8.5408e-06	58513	0	0	0	0.0859917	0.121861	No DE	No DE	No DE
ERAL1	-0.100406	4.48334	0.299017	26284	0	0	0	0.140031	0.169313	No DE	No DE	No DE
ERAP1	-1.21345	7.064	1.40778e-07	51752	0	0	0	0.197299	0.296405	No DE	No DE	No DE
ERC1	-0.0498341	7.27462	0.605987	23085	0	0	0	0.103282	0.100064	No DE	No DE	No DE
ERCC3	0.262556	5.60741	0.000330044	2071	0	0	0	0.0855953	0.128516	No DE	No DE	No DE
ERCC4	-0.524782	4.41113	9.52016e-06	2072	1	1	0	0.135403	0.14153	No DE	No DE	No DE
ERCC6	0.217755	5.7101	0.00610961	2074	0	1	0	0.125581	0.140973	No DE	No DE	No DE
ERCC6L2	0.308799	5.27386	0.0014238	375748	0	0	0	0.105169	0.187823	No DE	No DE	No DE
ERCC8	-0.680472	3.55596	6.21289e-05	1161	0	0	0	0.192924	0.249187	No DE	No DE	No DE
ERGIC1	-0.245508	6.99503	0.0308713	57222	0	0	0	0.169365	0.209106	No DE	No DE	No DE
ERGIC2	-0.50664	5.32759	0.00419931	51290	0	0	0	0.21694	0.229671	No DE	No DE	No DE
ERH	-0.322334	5.55566	0.0139342	2079	0	0	0	0.181666	0.276933	No DE	No DE	No DE
ERI1	-0.775547	4.33975	0.000115812	90459	0	0	0	0.208322	0.254844	No DE	No DE	No DE
ERI3	0.18079	5.04861	0.0646263	79033	0	0	0	0.142053	0.165429	No DE	No DE	No DE
ERICH1	0.633056	4.76023	6.65861e-07	157697	0	0	0	0.135899	0.108685	No DE	No DE	No DE
ERLEC1	-0.371825	5.94149	0.00124474	27248	0	0	0	0.132158	0.158927	No DE	No DE	No DE
ERLIN1	-0.557906	5.27274	2.17222e-05	10613	0	0	0	0.121877	0.185753	No DE	No DE	No DE
ERLIN2	-0.317919	6.17401	0.00011249	11160	0	0	0	0.114145	0.139875	No DE	No DE	No DE
ERMAP	-0.512035	4.65101	8.34042e-06	114625	0	0	0	0.158578	0.135913	No DE	No DE	No DE
ERMP1	-0.209466	5.63164	0.0675544	79956	0	0	0	0.192637	0.233053	No DE	No DE	No DE
ERP29	0.207034	5.80145	0.109859	10961	0	0	0	0.180849	0.287042	No DE	No DE	No DE
ERP44	-0.478027	5.75802	0.00122777	23071	0	0	0	0.166493	0.201355	No DE	No DE	No DE
ERRFI1	0.861803	7.30964	0.0013721	54206	0	0	0	0.439498	0.274052	No DE	No DE	No DE
ESCO1	0.122342	5.44192	0.450287	114799	0	0	0	0.211736	0.261792	No DE	No DE	No DE
ESD	-0.40485	5.73912	0.0022416	2098	0	0	0	0.174019	0.199711	No DE	No DE	No DE
ESF1	-0.52773	5.24509	0.000645335	51575	0	0	0	0.22432	0.130398	No DE	No DE	No DE
ESYT1	-1.16782	7.77203	3.55633e-07	23344	0	0	0	0.167059	0.265921	No DE	No DE	No DE
ESYT2	-0.303923	8.07144	0.00794165	57488	0	0	0	0.130127	0.109655	No DE	No DE	No DE
ETF1	-0.703132	6.93215	9.49173e-07	2107	0	0	0	0.162165	0.132278	No DE	No DE	No DE
ETFA	-0.969565	5.68737	3.00554e-07	2108	0	0	0	0.220818	0.203822	No DE	No DE	No DE
ETFB	-1.59885	5.14281	4.28545e-10	2109	0	0	0	0.175625	0.21421	No DE	No DE	No DE
ETFDH	-1.06271	5.04756	2.52015e-08	2110	0	0	0	0.148984	0.225656	No DE	No DE	No DE
ETNK1	-0.275377	6.6481	0.0630122	55500	0	0	0	0.222325	0.233353	No DE	No DE	No DE
ETV3	-0.679074	5.12234	1.35699e-06	2117	0	0	0	0.106048	0.228108	No DE	No DE	No DE
EVI5	-0.498314	6.21209	0.000822095	7813	0	0	0	0.173121	0.175116	No DE	No DE	No DE
EWSR1	0.0430701	7.36721	0.524688	2130	0	0	0	0.0682452	0.143907	No DE	No DE	No DE
EXD2	-0.26045	5.2579	0.000364683	55218	0	0	0	0.0725854	0.149035	No DE	No DE	No DE
EXOC1	-0.26832	5.98767	0.028462	55763	0	0	0	0.158319	0.177394	No DE	No DE	No DE
EXOC2	0.0510753	5.68903	0.545402	55770	0	0	0	0.129693	0.0988539	No DE	No DE	No DE
EXOC3	0.142568	6.11651	0.109464	11336	0	0	0	0.129891	0.149143	No DE	No DE	No DE
EXOC4	-0.104095	6.70652	0.0871792	60412	0	0	0	0.0657975	0.125535	No DE	No DE	No DE
EXOC5	-1.04432	6.27596	7.07158e-06	10640	0	0	0	0.237461	0.234901	No DE	No DE	No DE
EXOC6	-0.341307	4.82327	0.0557896	54536	0	0	0	0.223809	0.273075	No DE	No DE	No DE
EXOC6B	-0.0207231	5.97753	0.881902	23233	0	0	0	0.142039	0.197935	No DE	No DE	No DE
EXOC7	0.195659	7.31545	0.0422212	23265	0	0	0	0.128792	0.197601	No DE	No DE	No DE
EXOC8	-0.271479	5.3901	0.00289657	149371	0	0	0	0.105191	0.124238	No DE	No DE	No DE
EXOG	0.17284	3.76329	0.142652	9941	0	0	0	0.133171	0.153846	No DE	No DE	No DE
EXOSC1	0.0499258	3.67795	0.644091	51013	0	0	0	0.143442	0.171794	No DE	No DE	No DE
EXOSC10	0.438133	6.22594	1.37117e-06	5394	0	0	0	0.0953107	0.160401	No DE	No DE	No DE
EXOSC3	-0.00383067	4.58988	0.972052	51010	0	0	0	0.12895	0.208504	No DE	No DE	No DE
EXOSC7	0.399938	4.21855	0.00180665	23016	0	0	0	0.143999	0.272293	No DE	No DE	No DE
EXOSC8	0.0819541	3.93358	0.572275	11340	0	0	0	0.195348	0.258991	No DE	No DE	No DE
EXOSC9	0.167323	4.19295	0.0504196	5393	0	0	0	0.105627	0.151448	No DE	No DE	No DE
EXT1	0.144299	6.2105	0.130379	2131	0	0	0	0.103793	0.110248	No DE	No DE	No DE
EXT2	-0.0201111	6.2861	0.774258	2132	0	0	0	0.061958	0.0927689	No DE	No DE	No DE
EXTL3	-0.177146	5.58697	0.121154	2137	0	0	0	0.136386	0.233331	No DE	No DE	No DE
EYA3	0.183479	5.67309	0.0312865	2140	0	0	0	0.0778227	0.249862	No DE	No DE	No DE
EZH1	0.0461731	6.92738	0.737226	2145	0	0	0	0.148223	0.174929	No DE	No DE	No DE
F11R	-0.74389	6.69779	1.82189e-07	50848	0	0	0	0.158661	0.229306	No DE	No DE	No DE
F2R	0.757931	5.58491	0.00105605	2149	0	0	0	0.320631	0.272871	No DE	No DE	No DE
F8A1	-0.722327	2.09805	0.000217626	8263	0	0	0	0.206597	0.293011	No DE	No DE	No DE
FAF1	0.13225	5.94833	0.0993	11124	0	0	0	0.0702663	0.244021	No DE	No DE	No DE
FAF2	-0.0557132	6.07803	0.432616	23197	0	0	0	0.0834792	0.114665	No DE	No DE	No DE
FAHD1	-0.743415	3.73097	1.03847e-07	81889	0	0	0	0.174636	0.131126	No DE	No DE	No DE
FAHD2A	-0.0761643	4.28504	0.56375	51011	0	0	0	0.170172	0.254757	No DE	No DE	No DE
FAIM	-0.579052	3.54786	3.28419e-05	55179	0	0	0	0.168038	0.132258	No DE	No DE	No DE
FAM102B	0.0179157	6.05189	0.907917	284611	0	0	0	0.176545	0.240981	No DE	No DE	No DE
FAM103A1	0.474152	2.9518	0.000119967	83640	0	0	0	0.11194	0.22038	No DE	No DE	No DE
FAM104A	-0.0518941	4.95153	0.597185	84923	0	0	0	0.141715	0.0988807	No DE	No DE	No DE
FAM105A	-0.310852	4.54722	0.0544244	54491	0	0	0	0.191557	0.246224	No DE	No DE	No DE
FAM109A	0.278331	3.90798	0.106332	144717	0	0	0	0.243346	0.289414	No DE	No DE	No DE
FAM114A1	-0.532429	6.27317	0.000718814	92689	0	0	0	0.170429	0.2234	No DE	No DE	No DE
FAM114A2	-0.395216	4.70079	0.000402594	10827	0	0	0	0.12169	0.145592	No DE	No DE	No DE
FAM117B	0.238491	5.03634	0.0158691	150864	0	0	0	0.132959	0.219974	No DE	No DE	No DE
FAM118B	-0.807149	3.20744	6.25717e-06	79607	0	0	0	0.181496	0.207593	No DE	No DE	No DE
FAM120A	-0.443094	7.64795	5.00151e-06	23196	0	0	0	0.0833779	0.18164	No DE	No DE	No DE
FAM120AOS	-0.600101	5.08389	1.52128e-05	158293	0	0	0	0.147236	0.237137	No DE	No DE	No DE
FAM120B	0.25142	6.2779	0.000153535	84498	0	0	0	0.0587682	0.106226	No DE	No DE	No DE
FAM120C	-0.20109	5.3562	0.00628406	54954	0	0	0	0.0631139	0.097647	No DE	No DE	No DE
FAM122A	0.0767001	5.31104	0.484551	116224	0	0	0	0.163205	0.107585	No DE	No DE	No DE
FAM122B	-0.0759755	5.07019	0.488852	159090	0	0	0	0.164375	0.15071	No DE	No DE	No DE
FAM122C	0.100067	2.5083	0.50933	159091	0	0	0	0.17814	0.235054	No DE	No DE	No DE
FAM126A	0.453537	6.58779	0.00156297	84668	0	0	0	0.208608	0.149631	No DE	No DE	No DE
FAM126B	-0.519372	5.89179	0.00255295	285172	0	0	0	0.191129	0.272614	No DE	No DE	No DE
FAM135A	0.163554	5.28547	0.289805	57579	0	0	0	0.195363	0.233014	No DE	No DE	No DE
FAM13A-AS1	0.780575	3.94825	4.44045e-06	285512	0	0	0	0.160497	0.295053	No DE	No DE	No DE
FAM13B	0.18825	6.82867	0.067374	51306	0	0	0	0.149534	0.214706	No DE	No DE	No DE
FAM149B1	-0.274596	4.74544	0.00382924	317662	0	0	0	0.0914119	0.146097	No DE	No DE	No DE
FAM155A	-0.799284	1.19595	0.0014263	728215	0	0	0	0.408221	0.230567	No DE	No DE	No DE
FAM160B1	-0.683657	6.26878	1.56162e-05	57700	0	0	0	0.136676	0.222537	No DE	No DE	No DE
FAM161B	0.591328	4.06429	0.00139737	145483	0	0	0	0.280486	0.287184	No DE	No DE	No DE
FAM162A	-0.482525	3.88236	2.13467e-05	26355	0	0	0	0.113313	0.208791	No DE	No DE	No DE
FAM162B	0.337337	2.24737	0.144776	221303	0	0	0	0.327563	0.240369	No DE	No DE	No DE
FAM168A	0.365715	5.15768	0.000195622	23201	0	0	0	0.131059	0.155634	No DE	No DE	No DE
FAM168B	-0.39186	7.33595	3.42589e-05	130074	0	0	0	0.083273	0.12439	No DE	No DE	No DE
FAM171A1	-0.29022	5.18543	0.0218064	221061	0	0	0	0.176475	0.131474	No DE	No DE	No DE
FAM172A	-0.346027	5.92644	0.0101153	83989	0	0	0	0.19391	0.166527	No DE	No DE	No DE
FAM173B	-0.748562	3.92543	1.22702e-05	134145	0	0	0	0.17454	0.216206	No DE	No DE	No DE
FAM174A	-0.237555	3.81138	0.0829327	345757	0	0	0	0.214179	0.193709	No DE	No DE	No DE
FAM175A	-0.170436	4.17047	0.428388	84142	1	0	0	0.275759	0.257987	No DE	No DE	No DE
FAM175B	-0.239188	4.50491	0.0184674	23172	0	0	0	0.117033	0.170939	No DE	No DE	No DE
FAM177A1	-0.554921	5.1086	0.000102834	283635	0	0	0	0.164198	0.182362	No DE	No DE	No DE
FAM192A	0.0696868	5.79712	0.325534	80011	0	0	0	0.103286	0.111134	No DE	No DE	No DE
FAM193A	0.430117	6.31398	1.32534e-06	8603	0	0	0	0.0817229	0.121839	No DE	No DE	No DE
FAM199X	-0.543542	6.36189	0.000129191	139231	0	0	0	0.182196	0.147401	No DE	No DE	No DE
FAM19A2	-0.107947	1.37638	0.561049	338811	0	0	0	0.266542	0.199483	No DE	No DE	No DE
FAM200A	-0.253779	2.8076	0.101076	221786	0	0	0	0.22775	0.222634	No DE	No DE	No DE
FAM200B	-0.918709	4.50156	7.16304e-06	285550	0	0	0	0.209734	0.225383	No DE	No DE	No DE
FAM204A	-0.589024	5.39451	1.38133e-05	63877	0	0	0	0.139698	0.188861	No DE	No DE	No DE
FAM206A	-0.303551	3.91945	0.0505421	54942	0	0	0	0.188576	0.263067	No DE	No DE	No DE
FAM208A	-0.145495	7.38673	0.212982	23272	0	0	0	0.160073	0.137493	No DE	No DE	No DE
FAM208B	0.276934	7.03985	0.00573227	54906	0	0	0	0.0956336	0.234805	No DE	No DE	No DE
FAM20A	0.639013	5.4211	0.000775751	54757	0	0	0	0.277576	0.203859	No DE	No DE	No DE
FAM20B	-0.83022	6.63298	5.60755e-08	9917	0	0	0	0.123364	0.157756	No DE	No DE	No DE
FAM210A	-0.506262	3.67055	0.000966615	125228	0	0	0	0.210231	0.176632	No DE	No DE	No DE
FAM210B	-0.237395	6.68933	0.0390956	116151	0	0	0	0.203457	0.184188	No DE	No DE	No DE
FAM214A	-0.536535	6.79483	0.000761298	56204	0	0	0	0.183559	0.276734	No DE	No DE	No DE
FAM214B	-0.628894	4.20493	0.000252802	80256	0	0	0	0.176861	0.220723	No DE	No DE	No DE
FAM219A	0.219202	5.04411	0.0839888	203259	0	0	0	0.126395	0.180534	No DE	No DE	No DE
FAM219B	-0.502424	5.96068	4.13855e-05	57184	0	0	0	0.111524	0.156311	No DE	No DE	No DE
FAM220A	-0.113332	3.866	0.199529	84792	0	0	0	0.151561	0.088574	No DE	No DE	No DE
FAM222B	-0.0447858	5.13346	0.626901	55731	0	0	0	0.0981081	0.226133	No DE	No DE	No DE
FAM228B	0.167656	4.32092	0.237971	375190	0	0	0	0.199977	0.251773	No DE	No DE	No DE
FAM229B	-0.0659968	3.15101	0.551799	619208	0	0	0	0.124227	0.171916	No DE	No DE	No DE
FAM32A	-0.502675	5.12761	7.87599e-08	26017	0	0	0	0.0812672	0.0860294	No DE	No DE	No DE
FAM35A	-0.351954	5.50512	0.0132662	54537	0	0	0	0.18109	0.200714	No DE	No DE	No DE
FAM3A	0.0323765	4.76411	0.839504	60343	0	0	0	0.228146	0.232299	No DE	No DE	No DE
FAM3C	0.156663	5.20289	0.370472	10447	0	0	0	0.232203	0.238854	No DE	No DE	No DE
FAM47E	-0.8568	1.36432	5.81772e-05	100129583	0	0	0	0.29484	0.294277	No DE	No DE	No DE
FAM49A	-0.51632	5.40026	0.00201027	81553	0	0	0	0.209285	0.214096	No DE	No DE	No DE
FAM49B	-0.985287	5.45764	1.01718e-06	51571	0	0	0	0.212849	0.213118	No DE	No DE	No DE
FAM50A	-0.500158	4.91156	0.00203111	9130	0	0	0	0.147629	0.240856	No DE	No DE	No DE
FAM53B	-0.104453	6.11446	0.53718	9679	0	0	0	0.230391	0.2232	No DE	No DE	No DE
FAM53C	-0.0492102	5.75908	0.639593	51307	0	0	0	0.140435	0.213601	No DE	No DE	No DE
FAM57A	0.220696	2.66034	0.222441	79850	0	0	0	0.2305	0.242447	No DE	No DE	No DE
FAM58A	-0.207919	2.92621	0.169315	92002	0	0	0	0.222673	0.172055	No DE	No DE	No DE
FAM71F2	0.16367	2.16567	0.321912	346653	0	0	0	0.234239	0.114744	No DE	No DE	No DE
FAM76A	-0.297396	4.83089	0.0159099	199870	0	0	0	0.123697	0.209075	No DE	No DE	No DE
FAM76B	-0.101431	4.68895	0.520104	143684	0	0	0	0.201471	0.272848	No DE	No DE	No DE
FAM78A	-0.03155	3.42104	0.891624	286336	0	0	0	0.381844	0.251694	No DE	No DE	No DE
FAM8A1	-0.459513	6.14735	0.000606697	51439	0	0	0	0.173752	0.177271	No DE	No DE	No DE
FAM91A1	-0.376907	6.22743	0.00571859	157769	0	0	0	0.172817	0.165005	No DE	No DE	No DE
FAM96A	-0.588111	3.68293	2.92347e-05	84191	0	0	0	0.186349	0.248273	No DE	No DE	No DE
FAM96B	-0.234349	3.87848	0.0264475	51647	0	0	0	0.138206	0.10655	No DE	No DE	No DE
FAM98A	-1.1077	4.87812	1.40778e-07	25940	0	0	0	0.218118	0.214566	No DE	No DE	No DE
FAM98B	-0.530175	4.17844	0.00224414	283742	0	0	0	0.218593	0.225833	No DE	No DE	No DE
FAN1	-0.153293	5.68852	0.108489	22909	0	0	0	0.13605	0.23887	No DE	No DE	No DE
FAR1	-0.394208	6.41987	0.030983	84188	0	0	0	0.23608	0.201261	No DE	No DE	No DE
FARP2	0.442662	5.24868	5.6757e-06	9855	0	0	0	0.0898534	0.1627	No DE	No DE	No DE
FARS2	0.557549	4.18146	4.03647e-05	10667	0	0	0	0.161398	0.19256	No DE	No DE	No DE
FAS	0.90549	4.77269	0.000118571	355	0	0	0	0.298792	0.280216	No DE	No DE	No DE
FASTK	0.196887	5.15293	0.21392	10922	0	0	0	0.244775	0.280633	No DE	No DE	No DE
FASTKD2	-0.278994	5.69598	0.0130823	22868	0	0	0	0.134684	0.238991	No DE	No DE	No DE
FASTKD3	-0.473463	2.8747	0.00296782	79072	0	0	0	0.21067	0.263593	No DE	No DE	No DE
FASTKD5	0.0189642	4.13053	0.855921	60493	0	0	0	0.107042	0.174762	No DE	No DE	No DE
FAT1	-0.223826	9.24508	0.110007	2195	0	1	0	0.19137	0.155293	No DE	No DE	No DE
FAT4	0.976828	7.53081	3.17215e-05	79633	0	0	0	0.313791	0.252599	No DE	No DE	No DE
FAU	0.191158	7.37869	0.242399	2197	0	0	0	0.259023	0.29976	No DE	No DE	No DE
FBRS	0.376899	6.05727	0.00474973	64319	0	0	0	0.151605	0.278242	No DE	No DE	No DE
FBXL12	0.147743	4.02576	0.234137	54850	0	0	0	0.152566	0.201731	No DE	No DE	No DE
FBXL14	0.402377	3.81865	0.00752911	144699	0	0	0	0.217236	0.259182	No DE	No DE	No DE
FBXL17	-0.545072	5.51542	1.02728e-05	64839	0	0	0	0.129111	0.180198	No DE	No DE	No DE
FBXL18	0.0586607	5.12267	0.637202	80028	0	0	0	0.146505	0.236085	No DE	No DE	No DE
FBXL2	0.547865	3.55178	0.000157235	25827	0	0	0	0.168311	0.257218	No DE	No DE	No DE
FBXL20	-0.172898	6.7382	0.048591	84961	0	0	0	0.107041	0.094077	No DE	No DE	No DE
FBXL3	-0.319594	6.45884	0.0137784	26224	0	0	0	0.173499	0.175082	No DE	No DE	No DE
FBXL4	-0.32656	5.19076	0.0256358	26235	0	0	0	0.192184	0.234973	No DE	No DE	No DE
FBXL5	-1.05568	7.20023	2.02145e-07	26234	0	0	0	0.140548	0.27716	No DE	No DE	No DE
FBXL7	0.549355	5.49976	0.00658322	23194	0	0	0	0.201638	0.268393	No DE	No DE	No DE
FBXO10	-0.00963781	3.92847	0.937587	26267	0	0	0	0.125387	0.237611	No DE	No DE	No DE
FBXO11	-0.322317	6.87502	0.0310518	80204	0	0	0	0.191985	0.16941	No DE	No DE	No DE
FBXO18	0.0343842	6.48727	0.549186	84893	0	0	0	0.0543199	0.0712272	No DE	No DE	No DE
FBXO21	0.386716	5.91904	3.20766e-05	23014	0	0	0	0.0843178	0.214821	No DE	No DE	No DE
FBXO25	-0.207498	4.81814	0.0485809	26260	0	0	0	0.147582	0.184141	No DE	No DE	No DE
FBXO28	-0.615948	5.82323	4.11967e-05	23219	0	0	0	0.175506	0.176935	No DE	No DE	No DE
FBXO3	-0.333367	5.13902	0.0021894	26273	0	0	0	0.138353	0.146343	No DE	No DE	No DE
FBXO30	-0.50877	4.99022	0.000520551	84085	0	0	0	0.1826	0.184218	No DE	No DE	No DE
FBXO33	-0.286155	4.68419	0.0180901	254170	0	0	0	0.170544	0.152171	No DE	No DE	No DE
FBXO34	0.189405	5.23419	0.0119557	55030	0	0	0	0.0960691	0.115933	No DE	No DE	No DE
FBXO36	0.0872382	3.10664	0.485192	130888	0	0	0	0.15894	0.213851	No DE	No DE	No DE
FBXO38	-0.168039	5.82073	0.0256805	81545	0	0	0	0.100582	0.0999334	No DE	No DE	No DE
FBXO4	-0.329506	3.50237	0.00166811	26272	0	0	0	0.107033	0.204707	No DE	No DE	No DE
FBXO42	0.20684	5.41517	0.0410809	54455	0	0	0	0.155695	0.0679145	No DE	No DE	No DE
FBXO45	-0.573397	3.98495	0.000301853	200933	0	0	0	0.207296	0.237442	No DE	No DE	No DE
FBXO48	-0.518301	2.14049	0.021463	554251	0	0	0	0.264487	0.290965	No DE	No DE	No DE
FBXO6	-0.413678	2.55218	0.00547536	26270	0	0	0	0.210759	0.102599	No DE	No DE	No DE
FBXO7	-0.0928835	6.20977	0.175548	25793	0	0	0	0.086544	0.103957	No DE	No DE	No DE
FBXO8	-0.621829	4.21953	2.99705e-05	26269	0	0	0	0.166509	0.189534	No DE	No DE	No DE
FBXO9	-0.380415	5.96745	5.67949e-05	26268	0	0	0	0.137432	0.132696	No DE	No DE	No DE
FBXW11	-0.265796	6.27906	0.00192789	23291	0	0	0	0.0880347	0.112147	No DE	No DE	No DE
FBXW2	-0.489907	7.0744	2.76893e-06	26190	0	0	0	0.114004	0.0978286	No DE	No DE	No DE
FBXW4	-0.0496487	5.94314	0.658504	6468	0	0	0	0.170348	0.156371	No DE	No DE	No DE
FBXW5	-0.365674	6.06091	0.00711023	54461	0	0	0	0.171168	0.21979	No DE	No DE	No DE
FBXW7	0.269208	6.49788	0.0113287	55294	1	1	1	0.148247	0.231103	No DE	No DE	No DE
FCF1	-0.268343	5.18293	0.00791149	51077	0	0	0	0.150555	0.109913	No DE	No DE	No DE
FCHO2	-0.332809	6.21842	0.0273549	115548	0	0	0	0.1949	0.1842	No DE	No DE	No DE
FCHSD2	-0.252186	6.15147	0.059791	9873	0	0	0	0.173066	0.17688	No DE	No DE	No DE
FDFT1	-0.490843	6.16083	0.000474294	2222	0	0	0	0.245772	0.141825	No DE	No DE	No DE
FDPS	-0.0553749	5.46514	0.613336	2224	0	0	0	0.179276	0.142269	No DE	No DE	No DE
FDX1	-0.794203	4.39779	4.114e-07	2230	0	0	0	0.149232	0.162095	No DE	No DE	No DE
FDX1L	-0.105695	2.59104	0.404217	112812	0	0	0	0.144207	0.236797	No DE	No DE	No DE
FECH	-0.44237	4.93337	6.75092e-05	2235	0	0	0	0.141222	0.133975	No DE	No DE	No DE
FEM1A	0.0333768	5.53712	0.799444	55527	0	0	0	0.198165	0.225435	No DE	No DE	No DE
FEM1B	0.0300443	6.08699	0.741018	10116	0	0	0	0.12795	0.126708	No DE	No DE	No DE
FEM1C	-0.450531	5.99484	0.00596224	56929	0	0	0	0.1838	0.23949	No DE	No DE	No DE
FER	0.0756288	5.5812	0.626901	2241	0	0	0	0.208428	0.185388	No DE	No DE	No DE
FEZ1	-0.163659	3.13933	0.487576	9638	0	0	0	0.285009	0.26373	No DE	No DE	No DE
FEZ2	-1.0808	5.65957	6.01648e-07	9637	0	0	0	0.182891	0.254409	No DE	No DE	No DE
FGD4	-0.608954	6.54066	0.00113335	121512	0	0	0	0.200494	0.285147	No DE	No DE	No DE
FGD5	-0.421102	6.4363	0.0728791	152273	0	0	0	0.288547	0.276181	No DE	No DE	No DE
FGD5-AS1	-0.833855	7.09353	1.68087e-06	100505641	0	0	0	0.14025	0.226623	No DE	No DE	No DE
FGD6	0.217153	5.64593	0.23005	55785	0	0	0	0.304533	0.299282	No DE	No DE	No DE
FGFR1	0.251153	8.37451	0.0316033	2260	0	1	1	0.144998	0.177119	No DE	No DE	No DE
FGFR1OP2	-0.0262951	5.49014	0.86911	26127	0	0	0	0.195346	0.205267	No DE	No DE	No DE
FGGY	0.44834	4.09115	0.0138857	55277	0	0	0	0.33661	0.233464	No DE	No DE	No DE
FH	-0.862479	5.03662	2.1214e-08	2271	0	0	0	0.151921	0.157864	No DE	No DE	No DE
FHOD1	-0.313198	5.23088	0.0351983	29109	0	0	0	0.223179	0.230635	No DE	No DE	No DE
FIBP	-0.0323146	4.36525	0.786515	9158	0	0	0	0.152528	0.192209	No DE	No DE	No DE
FICD	-0.214926	2.51212	0.143058	11153	0	0	0	0.171406	0.206769	No DE	No DE	No DE
FIG4	-0.325502	4.87481	0.00415514	9896	0	0	0	0.157915	0.165141	No DE	No DE	No DE
FIP1L1	0.288367	5.74038	0.000172437	81608	0	0	0	0.0913067	0.166846	No DE	No DE	No DE
FIS1	-0.319289	5.43457	0.00693647	51024	0	0	0	0.149513	0.182656	No DE	No DE	No DE
FITM2	-0.883591	2.82283	5.13727e-07	128486	0	0	0	0.159572	0.167934	No DE	No DE	No DE
FKBP14	-0.00698898	4.88651	0.967729	55033	0	0	0	0.161298	0.289183	No DE	No DE	No DE
FKBP15	-0.284225	6.02701	0.00171648	23307	0	0	0	0.0810622	0.171108	No DE	No DE	No DE
FKBP1A	-0.898912	6.83099	1.06352e-07	2280	0	0	0	0.157723	0.163152	No DE	No DE	No DE
FKBP1B	0.869675	1.16297	0.000183724	2281	0	0	0	0.292275	0.254984	No DE	No DE	No DE
FKBP2	0.286601	4.6002	0.0598213	2286	0	0	0	0.261786	0.16735	No DE	No DE	No DE
FKBP3	-0.282007	4.80108	0.0226501	2287	0	0	0	0.18094	0.173888	No DE	No DE	No DE
FKBP9	-0.139388	7.50586	0.335879	11328	0	0	0	0.114624	0.233526	No DE	No DE	No DE
FKBPL	0.027949	1.59567	0.888237	63943	0	0	0	0.258	0.28603	No DE	No DE	No DE
FLAD1	-0.506405	4.25398	3.01207e-05	80308	0	0	0	0.143923	0.151498	No DE	No DE	No DE
FLCN	0.27377	6.09754	0.0478956	201163	0	1	0	0.209328	0.177073	No DE	No DE	No DE
FLII	-0.111633	7.46728	0.266023	2314	0	0	0	0.101887	0.202425	No DE	No DE	No DE
FLJ10038	0.434975	5.25392	4.17263e-05	55056	0	0	0	0.127915	0.186596	No DE	No DE	No DE
FLJ27354	-0.768021	0.681092	0.00126272	400761	0	0	0	0.301184	0.299791	No DE	No DE	No DE
FLJ42627	0.6862	2.7992	0.00014187	645644	0	0	0	0.177302	0.246689	No DE	No DE	No DE
FLJ46906	0.0587298	0.397055	0.801048	441172	0	0	0	0.255651	0.285506	No DE	No DE	No DE
FLOT1	-0.308898	6.74784	0.00777951	10211	0	0	0	0.114678	0.210658	No DE	No DE	No DE
FLOT2	-0.209912	6.37061	0.0423919	2319	0	0	0	0.102216	0.258106	No DE	No DE	No DE
FLRT2	0.703901	6.17295	0.00278428	23768	0	0	0	0.352783	0.261209	No DE	No DE	No DE
FLT3LG	0.857289	2.938	1.84157e-05	2323	0	0	0	0.226768	0.146919	No DE	No DE	No DE
FMNL2	-0.541103	6.8151	0.000366697	114793	0	0	0	0.150339	0.238287	No DE	No DE	No DE
FMNL3	0.0425933	6.86687	0.774073	91010	0	0	0	0.136292	0.236274	No DE	No DE	No DE
FMR1	-0.159657	6.18786	0.253751	2332	0	0	0	0.199484	0.149389	No DE	No DE	No DE
FN1	0.374467	9.55858	0.0903167	2335	0	0	0	0.33634	0.297709	No DE	No DE	No DE
FN3K	0.0782146	3.93684	0.606887	64122	0	0	0	0.208293	0.278469	No DE	No DE	No DE
FN3KRP	-0.0147009	4.81202	0.902687	79672	0	0	0	0.144531	0.154536	No DE	No DE	No DE
FNBP1	0.517114	6.8606	2.85946e-06	23048	0	0	0	0.152536	0.150225	No DE	No DE	No DE
FNBP4	0.566504	7.01048	6.51445e-07	23360	0	0	0	0.110054	0.232441	No DE	No DE	No DE
FNDC3A	0.0630637	7.39168	0.61388	22862	0	0	0	0.151283	0.262825	No DE	No DE	No DE
FNDC3B	-0.470329	8.03562	0.000457801	64778	0	0	0	0.130527	0.170836	No DE	No DE	No DE
FNIP1	-0.365134	6.93231	0.0036498	96459	0	0	0	0.135704	0.180107	No DE	No DE	No DE
FNIP2	-0.688768	6.15146	0.000527064	57600	0	0	0	0.261126	0.247666	No DE	No DE	No DE
FNTA	-0.625448	5.65357	4.53761e-05	2339	0	0	0	0.171798	0.201344	No DE	No DE	No DE
FNTB	0.637173	-0.0724951	0.00243012	2342	0	0	0	0.206957	0.265579	No DE	No DE	No DE
FOCAD	0.240979	5.96623	0.0390948	54914	0	0	0	0.138495	0.242221	No DE	No DE	No DE
FOPNL	-0.607269	4.86792	0.000266886	123811	0	0	0	0.229701	0.162573	No DE	No DE	No DE
FOXJ2	0.0260088	6.14757	0.803621	55810	0	0	0	0.130085	0.125597	No DE	No DE	No DE
FOXJ3	-0.0869303	6.80703	0.352484	22887	0	0	0	0.101803	0.156839	No DE	No DE	No DE
FOXK1	0.330913	7.4508	0.00190248	221937	0	0	0	0.137451	0.222192	No DE	No DE	No DE
FOXK2	0.201544	5.99772	0.0101995	3607	0	0	0	0.0698902	0.182116	No DE	No DE	No DE
[truncated: 4,763 more rows]

## Sheet: SuppTable 3
Supplementary Table 3: Genes with low expression variability in healthy breast ductal tissue and low differential expression between FFPE and FF tissue (Roche Kapa)
log2FC between FFPE and FF <= 2, CVFFPE <= 0.3, CVFF <= 0.3, log2FC <= 2 between paired left + right breast in same patient (FF or FFPE, Roche Kapa), log2FC <= 2 between epithelial breast duct tissue (FFPE, TruSeq Access) and pure fat tissue (FF, TruSeq Access)
gene	logFC	AveExpr	adj.P.Val	entrez	brca	biomarker	biomarker.brca	CVFFPE	CVFF	FF.LvsR	FFPE.LvsR	epiFFPE.vs.fatFF
A2M	-0.389452	10.0672	0.0292659	2	0	0	0	NaN	0.2327	0.208406	No DE	No DE	No DE
AAAS	0.023018	4.78826	0.818589	8086	0	0	0	NaN	0.121825	0.184209	No DE	No DE	No DE
AAED1	-0.620742	3.84853	0.00168495	195827	0	0	0	0.335566	0.234784	0.299663	No DE	No DE	No DE
AAGAB	-0.0520624	5.05069	0.671931	79719	0	0	0	0.341265	0.164319	0.256872	No DE	No DE	No DE
AAK1	0.0601212	7.18505	0.618977	22848	0	0	0	0.597832	0.153419	0.126075	No DE	No DE	No DE
AAMDC	-0.934565	3.65177	2.23e-06	28971	0	0	0	1.01639	0.151338	0.278633	No DE	No DE	No DE
AAMP	-0.18096	6.17176	0.131939	14	0	0	0	0.957845	0.172967	0.252505	No DE	No DE	No DE
AAR2	-0.133359	4.93564	0.30838	25980	0	0	0	0.681462	0.204522	0.0852955	No DE	No DE	No DE
AARS	-0.321227	6.56781	0.000533705	16	0	0	0	0.405289	0.0990891	0.121145	No DE	No DE	No DE
AASDHPPT	-0.619494	4.85447	0.00017826	60496	0	0	0	0.541852	0.204393	0.230557	No DE	No DE	No DE
AASS	0.596719	6.3157	0.000276001	10157	0	0	0	0.34953	0.198022	0.285955	No DE	No DE	No DE
AATF	-0.0392033	5.16688	0.694526	26574	0	0	0	0.548494	0.114792	0.151524	No DE	No DE	No DE
ABCA2	0.071092	6.89004	0.653998	20	0	0	0	0.470085	0.212432	0.261477	No DE	No DE	No DE
ABCB10	-0.512491	4.65482	8.57e-07	23456	0	0	0	0.258438	0.101337	0.151943	No DE	No DE	No DE
ABCB6	-0.240958	4.58652	0.0857717	10058	0	0	0	0.251129	0.201643	0.185221	No DE	No DE	No DE
ABCB7	-0.254631	4.81803	0.0274448	22	0	0	0	0.280444	0.129476	0.240212	No DE	No DE	No DE
ABCB8	0.227226	4.58572	0.101093	11194	0	0	0	0.212659	0.168103	0.272801	No DE	No DE	No DE
ABCC1	-0.0993124	6.47217	0.520273	4363	1	0	0	0.379955	0.138367	0.259536	No DE	No DE	No DE
ABCC10	0.571635	5.18678	2e-05	89845	0	0	0	1.31718	0.158413	0.203327	No DE	No DE	No DE
ABCC4	0.380924	3.81388	0.031436	10257	0	0	0	0.582923	0.24858	0.214372	No DE	No DE	No DE
ABCC5	0.212236	5.98198	0.0673222	10057	0	0	0	0.0967288	0.14521	0.20548	No DE	No DE	No DE
ABCD3	-0.287416	5.93454	0.0347514	5825	0	0	0	0.469109	0.232768	0.189663	No DE	No DE	No DE
ABCD4	0.169843	5.66421	0.0497402	5826	0	0	0	0.357471	0.116306	0.14101	No DE	No DE	No DE
ABCF1	-0.385459	5.99629	5.36e-05	23	0	0	0	0.105089	0.103572	0.118609	No DE	No DE	No DE
ABCF2	-0.220552	5.25179	0.0110236	10061	0	0	0	0.62719	0.106798	0.164747	No DE	No DE	No DE
ABCF3	0.166288	5.40722	0.104598	55324	0	0	0	0.456481	0.150743	0.223093	No DE	No DE	No DE
ABHD10	-0.512527	4.45895	0.000258114	55347	0	0	0	0.337072	0.169164	0.246575	No DE	No DE	No DE
ABHD12	-0.160772	5.13686	0.171527	26090	0	0	0	0.554068	0.111107	0.243022	No DE	No DE	No DE
ABHD13	-0.390971	4.84531	0.0277089	84945	0	0	0	0.473181	0.243973	0.208203	No DE	No DE	No DE
ABHD14A	-0.0852871	2.30299	0.63493	25864	0	0	0	0.0906958	0.184567	0.299159	No DE	No DE	No DE
ABHD14B	-0.730474	5.79935	1.82e-07	84836	0	0	0	0.165519	0.190137	0.061081	No DE	No DE	No DE
ABHD16A	-0.0897811	5.00765	0.483069	7920	0	0	0	0.229623	0.16283	0.269247	No DE	No DE	No DE
ABHD3	-0.673662	3.66248	0.000359771	171586	0	0	0	0.346641	0.241866	0.258906	No DE	No DE	No DE
ABHD4	-0.639037	4.9508	0.000214375	63874	0	0	0	0.627544	0.186143	0.215563	No DE	No DE	No DE
ABI1	-0.0199296	6.25054	0.885301	10006	0	0	0	0.562762	0.167449	0.233177	No DE	No DE	No DE
ABL1	0.481447	7.6871	0.000198872	25	0	1	1	1.24272	0.137447	0.171667	No DE	No DE	No DE
ABL2	-0.135653	6.78382	0.398519	27	0	0	0	0.447812	0.213695	0.26464	No DE	No DE	No DE
ABLIM1	-0.0191047	8.5274	0.912672	3983	0	0	0	0.583279	0.203741	0.210573	No DE	No DE	No DE
ABT1	0.0918398	4.21688	0.42097	29777	0	0	0	NaN	0.185415	0.14641	No DE	No DE	No DE
ABTB1	0.389572	5.29003	0.0271103	80325	0	0	0	0.609103	0.24578	0.254736	No DE	No DE	No DE
ACAA1	-0.491354	5.65346	0.000896014	30	0	0	0	0.0965376	0.213149	0.204304	No DE	No DE	No DE
ACACA	-0.586863	7.24765	0.00152547	31	1	0	0	0.186205	0.296707	0.234	No DE	No DE	No DE
ACAD10	0.142257	5.27846	0.203336	80724	0	0	0	NaN	0.143689	0.290502	No DE	No DE	No DE
ACAD11	1.14931	2.03876	1.28e-06	84129	0	0	0	2.15063	0.233944	0.250543	No DE	No DE	No DE
ACAD8	-0.12375	4.49159	0.206248	27034	0	0	0	0.490791	0.155625	0.171109	No DE	No DE	No DE
ACAD9	-0.215027	5.81834	0.0190892	28976	0	0	0	NaN	0.12386	0.117663	No DE	No DE	No DE
ACADM	-1.1111	5.51338	2.01e-07	34	0	0	0	0.353497	0.204759	0.242788	No DE	No DE	No DE
ACADS	-1.10759	4.8	2.29e-05	35	0	0	0	0.334129	0.296395	0.296678	No DE	No DE	No DE
ACADSB	-0.0225304	6.27975	0.874897	36	0	0	0	0.538581	0.213432	0.208957	No DE	No DE	No DE
ACADVL	-0.184942	8.36659	0.206439	37	0	0	0	0.288341	0.240242	0.182124	No DE	No DE	No DE
ACAP2	-0.397792	6.84706	0.00437887	23527	0	0	0	3.68616	0.167835	0.183047	No DE	No DE	No DE
ACAT2	-0.149962	3.39159	0.318116	39	0	0	0	1.29465	0.237176	0.19673	No DE	No DE	No DE
ACBD3	-0.467441	6.16056	4.36e-05	64746	0	0	0	0.674582	0.134551	0.127578	No DE	No DE	No DE
ACBD4	0.308285	4.56408	0.026482	79777	0	0	0	NaN	0.200927	0.202967	No DE	No DE	No DE
ACBD5	-1.01029	5.30533	3.34e-08	91452	0	0	0	0.226968	0.164003	0.200993	No DE	No DE	No DE
ACBD6	0.353256	4.85179	0.00049849	84320	0	0	0	0.282051	0.0926386	0.22315	No DE	No DE	No DE
ACD	0.682604	3.76929	4.43e-05	65057	0	0	0	0.325291	0.176655	0.285641	No DE	No DE	No DE
ACER3	-1.54042	5.10198	1.55e-08	55331	0	0	0	0.137176	0.288741	0.263203	No DE	No DE	No DE
ACIN1	0.255193	7.64126	0.000973727	22985	0	0	0	0.365227	0.0826886	0.151896	No DE	No DE	No DE
ACLY	-0.413783	7.12511	0.00265898	47	0	0	0	0.282023	0.217119	0.15051	No DE	No DE	No DE
ACO2	-0.920776	6.58607	1.09e-08	50	0	0	0	0.205495	0.122049	0.146506	No DE	No DE	No DE
ACOT13	-0.882188	3.94643	7.04e-07	55856	0	0	0	0.214559	0.153189	0.229604	No DE	No DE	No DE
ACOT8	0.0268232	3.12783	0.868901	10005	0	0	0	1.68706	0.207085	0.192779	No DE	No DE	No DE
ACOT9	0.0406643	4.90683	0.828995	23597	0	0	0	0.8102	0.143915	0.257905	No DE	No DE	No DE
ACP2	-0.452583	4.72536	0.000608841	53	0	0	0	0.402403	0.13739	0.230067	No DE	No DE	No DE
ACSF3	0.64072	4.91109	3.35e-05	197322	0	0	0	0.772937	0.180304	0.28692	No DE	No DE	No DE
ACSL4	-1.06689	6.26758	1.84e-06	2182	0	0	0	0.656249	0.239055	0.242373	No DE	No DE	No DE
ACSL5	-0.741748	5.01975	2.62e-06	51703	0	0	0	0.137552	0.140006	0.2251	No DE	No DE	No DE
ACSS2	-1.4813	6.20619	2.93e-09	55902	0	0	0	0.261467	0.22604	0.223144	No DE	No DE	No DE
ACTB	-0.136303	11.2948	0.276744	60	0	0	0	0.97864	0.139747	0.211906	No DE	No DE	No DE
ACTG1	0.170485	10.3309	0.118292	71	0	0	0	0.830996	0.120947	0.261332	No DE	No DE	No DE
ACTN4	0.251494	8.94594	0.0264391	81	0	0	0	0.3011	0.105575	0.256819	No DE	No DE	No DE
ACTR10	-0.292709	5.30558	0.0222125	55860	0	0	0	0.278663	0.172662	0.185283	No DE	No DE	No DE
ACTR1A	-0.641888	6.15112	5.17e-06	10121	0	0	0	0.239688	0.118493	0.147118	No DE	No DE	No DE
ACTR1B	0.242895	5.9336	0.0429588	10120	0	0	0	0.473753	0.189972	0.213783	No DE	No DE	No DE
ACTR2	-0.887511	7.73114	1.85e-05	10097	0	0	0	1.74167	0.230133	0.178281	No DE	No DE	No DE
ACTR3	-0.504192	6.87587	0.00261189	10096	0	0	0	1.71429	0.218088	0.16943	No DE	No DE	No DE
ACTR5	0.516956	3.50233	0.000374146	79913	0	0	0	0.161932	0.150383	0.275687	No DE	No DE	No DE
ACTR8	-0.281844	4.82478	0.0256994	93973	0	0	0	0.370951	0.198865	0.212835	No DE	No DE	No DE
ACVR1	0.18178	5.77147	0.0193857	90	0	0	0	0.851068	0.0716443	0.156219	No DE	No DE	No DE
ACVR1B	-0.053197	5.66124	0.469545	91	0	0	0	0.142874	0.0960478	0.100573	No DE	No DE	No DE
ACVRL1	-0.0504277	5.73363	0.828447	94	0	0	0	2.08654	0.220034	0.265317	No DE	No DE	No DE
ACYP2	-0.976796	3.03954	7.48e-07	98	0	0	0	NaN	0.205782	0.256013	No DE	No DE	No DE
ADAL	-0.768633	3.36989	1.3e-05	161823	0	0	0	NaN	0.239165	0.1956	No DE	No DE	No DE
ADAM15	-0.334537	6.72998	0.0480305	8751	0	0	0	5.2915	0.272896	0.235537	No DE	No DE	No DE
ADAM17	0.267103	6.33869	0.066171	6868	0	0	0	NaN	0.215936	0.199877	No DE	No DE	No DE
ADAM20	0.431922	2.75986	0.00836092	8748	0	0	0	NaN	0.206843	0.184262	No DE	No DE	No DE
ADAM20P1	0.331454	2.38496	0.0808934	317760	0	0	0	3.83712	0.248219	0.267305	No DE	No DE	No DE
ADAM9	-0.954121	6.61583	2.81e-05	8754	0	0	0	NaN	0.260165	0.288178	No DE	No DE	No DE
ADAMTS7	-0.125915	3.68989	0.54635	11173	0	0	0	0.156249	0.28284	0.290797	No DE	No DE	No DE
ADAR	-0.101325	8.38646	0.233647	103	0	0	0	0.290176	0.0863595	0.206571	No DE	No DE	No DE
ADARB1	-0.104422	6.05583	0.326663	104	0	0	0	0.882484	0.115744	0.130351	No DE	No DE	No DE
ADAT1	-0.313141	4.5854	0.00970468	23536	0	0	0	0.696445	0.172786	0.11461	No DE	No DE	No DE
ADCK1	-0.153004	2.95744	0.268252	57143	0	0	0	0.557699	0.191878	0.240585	No DE	No DE	No DE
ADCY6	-0.865557	7.40049	3.08e-07	112	0	0	0	1.00215	0.156175	0.189888	No DE	No DE	No DE
ADD1	-0.177431	8.13007	0.104598	118	0	0	0	1.48772	0.109947	0.149894	No DE	No DE	No DE
ADD3	0.382777	7.57801	0.0276798	120	0	0	0	1.06523	0.218927	0.248883	No DE	No DE	No DE
ADH5	-0.929094	6.90855	2.47e-07	128	0	0	0	0.847872	0.133621	0.2374	No DE	No DE	No DE
ADHFE1	-0.702812	4.37998	2.87e-05	137872	0	0	0	1.20831	0.205627	0.20433	No DE	No DE	No DE
ADI1	-1.05995	5.72845	3.79e-08	55256	0	0	0	2.26223	0.150445	0.24803	No DE	No DE	No DE
ADIPOR1	-0.563292	6.00466	5.36e-08	51094	0	0	0	NaN	0.095384	0.125997	No DE	No DE	No DE
ADK	-0.456468	4.95985	5.44e-05	132	0	0	0	0.0755549	0.101269	0.204761	No DE	No DE	No DE
ADNP	0.0159411	7.24305	0.85929	23394	0	0	0	0.271036	0.10228	0.202917	No DE	No DE	No DE
ADNP2	0.0325607	5.5728	0.674489	22850	0	0	0	0.174596	0.0874114	0.152476	No DE	No DE	No DE
ADO	-0.28767	4.93763	0.000690668	84890	0	0	0	0.216005	0.119957	0.0985089	No DE	No DE	No DE
ADPGK	0.159407	5.54649	0.0131637	83440	0	0	0	1.06854	0.0439116	0.15118	No DE	No DE	No DE
ADPRHL2	0.037418	3.96936	0.771241	54936	0	0	0	0.286067	0.155112	0.229391	No DE	No DE	No DE
ADRM1	-0.314962	5.191	0.00656429	11047	0	0	0	0.574915	0.115684	0.238797	No DE	No DE	No DE
AEBP2	0.0955716	5.87956	0.496216	121536	0	0	0	0.107439	0.200242	0.226716	No DE	No DE	No DE
AES	-0.277015	7.78101	0.0364216	166	0	0	0	0.235699	0.118681	0.225233	No DE	No DE	No DE
AFAP1	0.0642183	6.65047	0.493994	60312	0	0	0	0.727554	0.0999891	0.170271	No DE	No DE	No DE
AFF1	-0.275019	8.23248	0.0323437	4299	0	0	0	0.691691	0.119549	0.188919	No DE	No DE	No DE
AFF4	0.0423442	8.2878	0.681527	27125	0	0	0	0.292935	0.126012	0.135956	No DE	No DE	No DE
AFG3L1P	0.677824	4.2323	2.28e-05	172	0	0	0	5.2915	0.162639	0.283038	No DE	No DE	No DE
AFG3L2	-0.284277	5.86186	0.000158189	10939	0	0	0	4.27262	0.0624958	0.164083	No DE	No DE	No DE
AFTPH	-0.0208551	6.08843	0.858483	54812	0	0	0	0.872962	0.170437	0.2053	No DE	No DE	No DE
AGA	-0.490866	3.869	0.00265667	175	0	0	0	0.226511	0.279647	0.211013	No DE	No DE	No DE
AGAP6	0.625437	3.98568	1.04e-05	414189	0	0	0	5.2915	0.112327	0.265386	No DE	No DE	No DE
AGBL5	0.0274127	4.50195	0.845856	60509	0	0	0	0.17577	0.210446	0.259244	No DE	No DE	No DE
AGER	1.02576	2.78737	1.53e-06	177	0	0	0	0.204975	0.206933	0.289751	No DE	No DE	No DE
AGFG1	-0.802843	6.97035	6.4e-05	3267	0	0	0	0.383925	0.208259	0.238986	No DE	No DE	No DE
AGGF1	-0.439059	5.55598	0.00105745	55109	0	0	0	0.28558	0.173267	0.154611	No DE	No DE	No DE
AGK	-0.0315251	4.50498	0.726147	55750	0	0	0	0.735065	0.0939271	0.197434	No DE	No DE	No DE
AGL	-0.778645	6.17632	7.11e-05	178	0	0	0	0.355453	0.265155	0.195497	No DE	No DE	No DE
AGO1	0.0488833	6.74099	0.439442	26523	0	0	0	0.189527	0.107483	0.0784306	No DE	No DE	No DE
AGO2	0.425415	6.09503	1.05e-06	27161	0	0	0	0.202544	0.0684149	0.0957238	No DE	No DE	No DE
AGO3	0.155946	5.80223	0.0224326	192669	0	0	0	0.120809	0.0761264	0.0959422	No DE	No DE	No DE
AGO4	-0.00845216	6.28679	0.92872	192670	0	0	0	0.269353	0.108511	0.107299	No DE	No DE	No DE
AGPAT1	-0.244298	5.55345	0.00504287	10554	0	0	0	0.358896	0.122893	0.115732	No DE	No DE	No DE
AGPAT3	-0.809411	6.6362	9.04e-08	56894	0	0	0	0.335815	0.100232	0.209678	No DE	No DE	No DE
AGPS	-1.04323	6.27748	5.7e-06	8540	0	0	0	0.549246	0.255942	0.262913	No DE	No DE	No DE
AGTPBP1	-0.68881	5.147	3.96e-05	23287	0	0	0	0.885678	0.182984	0.205165	No DE	No DE	No DE
AHCTF1	-0.0702845	6.90249	0.564496	25909	0	0	0	0.477971	0.170116	0.148876	No DE	No DE	No DE
AHCYL1	-0.775888	7.31509	4.36e-08	10768	0	0	0	1.24685	0.0984413	0.156283	No DE	No DE	No DE
AHCYL2	-0.223213	5.27186	0.00970151	23382	0	0	0	0.235877	0.105972	0.111347	No DE	No DE	No DE
AHI1	0.607394	6.19895	5.57e-05	54806	0	0	0	0.151872	0.170221	0.251256	No DE	No DE	No DE
AHNAK	-0.550191	12.948	0.00743394	79026	0	0	0	0.267316	0.15774	0.269995	No DE	No DE	No DE
AHR	-0.238307	7.77992	0.156224	196	1	0	0	0.142808	0.22738	0.255481	No DE	No DE	No DE
AHSA1	-0.0836413	5.33487	0.340952	10598	0	0	0	0.643765	0.119894	0.115912	No DE	No DE	No DE
AIFM1	-0.977188	4.48053	1.03e-09	9131	0	0	0	0.834279	0.163957	0.0798622	No DE	No DE	No DE
AIG1	-0.988984	4.71111	9.18e-08	51390	0	0	0	0.301543	0.160475	0.232933	No DE	No DE	No DE
AIMP1	-0.293902	5.22033	0.00256758	9255	0	0	0	1.25447	0.136272	0.189981	No DE	No DE	No DE
AIMP2	-0.566221	3.18879	5.22e-05	7965	0	0	0	0.250228	0.165198	0.185347	No DE	No DE	No DE
AIP	0.268015	4.62014	0.0396788	9049	0	0	0	0.420993	0.162638	0.246616	No DE	No DE	No DE
AK1	-1.0957	3.9862	1.84e-07	203	0	0	0	0.701171	0.189857	0.279966	No DE	No DE	No DE
AK2	-0.116656	6.81251	0.0662535	204	0	0	0	0.669621	0.0976772	0.136485	No DE	No DE	No DE
AK3	-1.00192	6.19866	2.48e-07	50808	0	0	0	3.75618	0.174756	0.21432	No DE	No DE	No DE
AKAP1	-0.386149	6.86668	0.00634921	8165	0	0	0	0.149833	0.211292	0.231229	No DE	No DE	No DE
AKAP10	-0.0646282	5.75575	0.43162	11216	0	0	0	0.206467	0.0831049	0.148996	No DE	No DE	No DE
AKAP11	-0.490577	7.64958	0.000437613	11215	0	0	0	0.151846	0.153361	0.177173	No DE	No DE	No DE
AKAP13	0.365684	8.96795	0.000604306	11214	0	0	0	0.210746	0.0998888	0.165248	No DE	No DE	No DE
AKAP7	-0.341473	4.0191	0.00911704	9465	0	0	0	0.577906	0.160508	0.176107	No DE	No DE	No DE
AKAP8	0.523027	5.76797	1.4e-05	10270	0	0	0	0.812746	0.125111	0.239612	No DE	No DE	No DE
AKAP9	0.160583	8.3962	0.226188	10142	0	0	0	0.199318	0.194171	0.261846	No DE	No DE	No DE
AKIP1	0.0875528	3.18344	0.452394	56672	1	0	0	0.33322	0.128302	0.232616	No DE	No DE	No DE
AKIRIN1	-0.612132	5.66441	0.000229658	79647	0	0	0	0.557167	0.228524	0.142997	No DE	No DE	No DE
AKIRIN2	-0.664782	5.20373	1.72e-06	55122	0	0	0	0.495666	0.095603	0.188393	No DE	No DE	No DE
AKR1A1	-0.183838	5.47968	0.179993	10327	0	0	0	0.736474	0.207115	0.296083	No DE	No DE	No DE
AKR7A2	-0.25677	5.27581	0.0223302	8574	0	0	0	0.417344	0.181176	0.166417	No DE	No DE	No DE
AKT1	-0.315435	7.01677	0.00650652	207	1	1	1	0.220255	0.152442	0.193179	No DE	No DE	No DE
AKT1S1	-0.144442	5.0615	0.172086	84335	0	0	0	0.172277	0.127213	0.178639	No DE	No DE	No DE
AKT2	-0.719254	7.16523	1.01e-05	208	1	1	1	0.647044	0.123519	0.215899	No DE	No DE	No DE
AKT3	0.492256	7.12678	0.0136508	10000	0	1	1	0.130285	0.213031	0.277121	No DE	No DE	No DE
AKTIP	-0.507196	4.5954	0.000667225	64400	0	0	0	0.211111	0.171017	0.214447	No DE	No DE	No DE
ALAD	-1.26434	6.22264	6.98e-09	210	0	0	0	0.266753	0.161565	0.234334	No DE	No DE	No DE
ALAS1	-1.28812	4.91002	2.41e-10	211	0	0	0	0.22999	0.131967	0.227584	No DE	No DE	No DE
ALDH1B1	-0.530518	4.30372	8.49e-05	219	0	0	0	0.576908	0.134436	0.210959	No DE	No DE	No DE
ALDH1L2	0.0631009	4.91385	0.707869	160428	0	0	0	0.703749	0.192688	0.286928	No DE	No DE	No DE
ALDH5A1	-0.958937	5.0517	3.37e-06	7915	0	0	0	0.226285	0.166501	0.295546	No DE	No DE	No DE
ALDH6A1	-1.24674	5.43757	1.28e-09	4329	0	0	0	0.360919	0.188938	0.179336	No DE	No DE	No DE
ALDH9A1	-1.41236	6.73401	5.16e-10	223	0	0	0	0.593575	0.199805	0.202655	No DE	No DE	No DE
ALDOA	-0.875929	8.35538	1.2e-06	226	0	0	0	0.939441	0.185889	0.224782	No DE	No DE	No DE
ALG1	0.0236817	3.98536	0.870713	56052	0	0	0	NaN	0.178255	0.280138	No DE	No DE	No DE
ALG10	-0.418442	3.74142	0.00431261	84920	0	0	0	NaN	0.211311	0.250994	No DE	No DE	No DE
ALG10B	-0.349839	4.81507	0.0879627	144245	0	0	0	0.396053	0.285875	0.252623	No DE	No DE	No DE
ALG11	-0.249604	3.18118	0.0862589	440138	0	0	0	1.57505	0.177541	0.210937	No DE	No DE	No DE
ALG12	0.283449	4.58656	0.0115732	79087	0	0	0	0.132466	0.157423	0.185636	No DE	No DE	No DE
ALG13	0.308407	6.42729	0.0385669	79868	0	0	0	0.122265	0.195538	0.27892	No DE	No DE	No DE
ALG14	-0.793857	2.63472	4.57e-06	199857	0	0	0	2.77642	0.193646	0.17132	No DE	No DE	No DE
ALG2	-0.138669	4.87243	0.123242	85365	0	0	0	1.4055	0.101653	0.252876	No DE	No DE	No DE
ALG3	-0.350834	3.72941	0.00234266	10195	0	0	0	0.215612	0.136832	0.209933	No DE	No DE	No DE
ALG5	-0.358496	4.1933	0.00849811	29880	0	0	0	0.668544	0.170921	0.224442	No DE	No DE	No DE
ALG8	-0.63736	4.36324	2.25e-05	79053	0	0	0	0.558972	0.187973	0.187566	No DE	No DE	No DE
ALG9	-0.536644	5.22986	0.000137645	79796	0	0	0	0.689188	0.121157	0.220107	No DE	No DE	No DE
ALKBH1	-0.00295352	3.61533	0.97667	8846	0	0	0	1.40062	0.118191	0.165917	No DE	No DE	No DE
ALKBH3	0.113609	4.09097	0.252956	221120	0	0	0	0.155631	0.127318	0.19116	No DE	No DE	No DE
ALKBH5	-0.101994	6.86186	0.38387	54890	0	0	0	0.120052	0.122863	0.223981	No DE	No DE	No DE
ALKBH6	0.39755	2.85806	0.00293245	84964	0	0	0	0.128682	0.18235	0.102546	No DE	No DE	No DE
ALKBH7	-0.0243808	4.15048	0.897652	84266	0	0	0	0.386963	0.284186	0.235995	No DE	No DE	No DE
ALKBH8	-0.0195137	3.95711	0.895614	91801	0	0	0	0.413327	0.198626	0.203562	No DE	No DE	No DE
ALMS1	0.43798	7.29445	0.000301168	7840	0	0	0	0.807559	0.144821	0.210129	No DE	No DE	No DE
ALS2	-0.00100783	5.81905	0.989644	57679	0	0	0	0.147046	0.0843481	0.105247	No DE	No DE	No DE
ALS2CL	0.401195	5.51774	0.0286295	259173	0	0	0	0.180571	0.282061	0.229701	No DE	No DE	No DE
ALYREF	0.103757	4.62705	0.424405	10189	0	0	0	0.41929	0.166288	0.271644	No DE	No DE	No DE
AMBRA1	0.559127	6.14366	5.05e-06	55626	0	0	0	0.196008	0.107884	0.244044	No DE	No DE	No DE
AMFR	-0.182415	6.96146	0.144612	267	0	0	0	0.268025	0.174259	0.179814	No DE	No DE	No DE
AMIGO1	-0.438574	3.15926	0.00171661	57463	0	0	0	0.538488	0.173975	0.195563	No DE	No DE	No DE
AMMECR1L	-0.349814	5.50413	3.98e-05	83607	0	0	0	0.996219	0.060428	0.102182	No DE	No DE	No DE
AMN1	-0.0144159	2.74553	0.937607	196394	0	0	0	0.67488	0.237335	0.234305	No DE	No DE	No DE
AMOTL1	0.258959	7.61295	0.0148705	154810	0	0	0	0.141936	0.156325	0.155542	No DE	No DE	No DE
AMOTL2	-0.454076	7.98732	0.0326647	51421	0	0	0	0.476144	0.251608	0.26158	No DE	No DE	No DE
AMPD3	-0.121262	4.22577	0.419904	272	0	0	0	0.200024	0.177296	0.287063	No DE	No DE	No DE
AMZ2	-0.778332	5.10445	5.61e-08	51321	0	0	0	0.370802	0.137369	0.132705	No DE	No DE	No DE
AMZ2P1	0.0254193	3.71813	0.868307	201283	0	0	0	0.480835	0.189424	0.268784	No DE	No DE	No DE
ANAPC10	-0.131466	3.32984	0.380801	10393	0	0	0	0.199265	0.157249	0.281231	No DE	No DE	No DE
ANAPC11	-0.811107	4.30181	3.24e-07	51529	0	0	0	0.861981	0.203317	0.110884	No DE	No DE	No DE
ANAPC13	-0.686469	4.76334	0.000154209	25847	0	0	0	0.120895	0.194915	0.274347	No DE	No DE	No DE
ANAPC15	-0.156178	3.21344	0.17652	25906	0	0	0	0.124923	0.165947	0.170341	No DE	No DE	No DE
ANAPC16	-0.46171	6.24386	4.12e-05	119504	0	0	0	0.134263	0.175704	0.117766	No DE	No DE	No DE
ANAPC4	0.148171	5.40091	0.307149	29945	0	0	0	0.18684	0.178587	0.279919	No DE	No DE	No DE
ANAPC5	0.0846831	6.63426	0.37763	51433	0	0	0	0.562333	0.105006	0.281704	No DE	No DE	No DE
ANAPC7	-0.0144965	5.37098	0.909911	51434	0	0	0	0.0842633	0.143773	0.263545	No DE	No DE	No DE
ANGEL2	-0.100972	5.49908	0.446699	90806	0	0	0	0.599877	0.184653	0.208443	No DE	No DE	No DE
ANKAR	0.260034	4.6881	0.135607	150709	0	0	0	0.622797	0.231861	0.246973	No DE	No DE	No DE
ANKFY1	0.0225494	7.13853	0.790975	51479	0	0	0	0.208746	0.084735	0.0719419	No DE	No DE	No DE
ANKIB1	-0.394855	6.67519	0.000546565	54467	0	0	0	0.164488	0.130185	0.140773	No DE	No DE	No DE
ANKLE2	0.064129	6.50897	0.326333	23141	0	0	0	0.212497	0.067196	0.0879945	No DE	No DE	No DE
ANKMY2	0.0126557	4.84866	0.923165	57037	0	0	0	0.365295	0.19528	0.163805	No DE	No DE	No DE
ANKRA2	0.375883	4.42524	0.00809658	57763	0	0	0	0.182758	0.194749	0.296897	No DE	No DE	No DE
ANKRD10	0.332846	6.4352	7.72e-05	55608	0	0	0	0.584214	0.0762067	0.201856	No DE	No DE	No DE
ANKRD12	-0.171698	7.80791	0.247403	23253	0	0	0	5.2915	0.200798	0.163482	No DE	No DE	No DE
ANKRD13A	0.290816	6.01876	0.00196085	88455	0	0	0	0.571313	0.136477	0.222527	No DE	No DE	No DE
ANKRD13C	-0.0712132	5.61411	0.419819	81573	0	0	0	2.23618	0.108649	0.133043	No DE	No DE	No DE
ANKRD17	-0.057478	8.13195	0.522049	26057	0	0	0	0.237944	0.0794969	0.250544	No DE	No DE	No DE
ANKRD26	0.126734	5.68197	0.433565	22852	0	0	0	0.24514	0.223551	0.286202	No DE	No DE	No DE
ANKRD27	-0.0729192	5.62266	0.259568	84079	0	0	0	0.551004	0.0712331	0.0443894	No DE	No DE	No DE
ANKRD28	0.170642	6.5042	0.203087	23243	0	0	0	0.61688	0.171224	0.262034	No DE	No DE	No DE
ANKRD39	0.530082	2.61054	0.00501387	51239	0	0	0	0.227916	0.281068	0.14869	No DE	No DE	No DE
ANKRD46	-0.945707	4.47165	1.36e-07	157567	0	0	0	0.619678	0.144802	0.239671	No DE	No DE	No DE
ANKRD49	-0.0589279	3.59603	0.679996	54851	0	0	0	0.474637	0.203066	0.199734	No DE	No DE	No DE
ANKRD50	-0.135598	6.52142	0.339585	57182	0	0	0	0.756843	0.21068	0.184464	No DE	No DE	No DE
ANKRD52	0.288105	6.76149	0.00184952	283373	0	0	0	0.331597	0.117849	0.191742	No DE	No DE	No DE
ANKRD54	0.2745	3.8211	0.0371701	129138	0	0	0	1.65236	0.178861	0.267451	No DE	No DE	No DE
ANKS1A	0.377967	6.67936	0.00694253	23294	0	0	0	2.54269	0.204593	0.202695	No DE	No DE	No DE
ANKS6	0.00909736	4.33095	0.95878	203286	0	0	0	0.380051	0.168889	0.24661	No DE	No DE	No DE
ANO10	-0.424824	5.21779	3.28e-05	55129	0	0	0	0.279805	0.0864067	0.157198	No DE	No DE	No DE
ANP32A	-0.424647	6.21642	9.86e-05	8125	0	0	0	0.566033	0.153996	0.0871135	No DE	No DE	No DE
ANP32B	-0.522369	6.73808	2.09e-06	10541	0	0	0	0.222136	0.12757	0.0897508	No DE	No DE	No DE
ANP32E	-0.378057	5.6518	0.00533812	81611	0	0	0	0.838728	0.216485	0.187877	No DE	No DE	No DE
ANTXR1	0.888343	7.96145	6.04e-07	84168	0	0	0	0.909421	0.190816	0.202552	No DE	No DE	No DE
ANXA11	-0.434175	7.4029	0.00368513	311	0	0	0	1.89878	0.122046	0.218361	No DE	No DE	No DE
ANXA2	-0.954243	8.7981	3.95e-05	302	0	0	0	0.349025	0.224148	0.2981	No DE	No DE	No DE
ANXA3	-0.0986424	5.24784	0.621663	306	0	0	0	0.246977	0.26494	0.255879	No DE	No DE	No DE
ANXA4	-0.211538	5.63695	0.0881098	307	0	0	0	0.261422	0.180834	0.139823	No DE	No DE	No DE
ANXA6	-1.09994	7.97793	7.86e-07	309	0	0	0	0.67258	0.180835	0.2538	No DE	No DE	No DE
ANXA7	-0.557543	6.57475	3.53e-06	310	0	0	0	0.161002	0.0909061	0.14699	No DE	No DE	No DE
AP1B1	-0.317139	6.83124	0.00884155	162	0	0	0	0.199172	0.155775	0.197954	No DE	No DE	No DE
AP1G1	-0.0682879	7.29582	0.473324	164	0	0	0	1.57825	0.122859	0.16744	No DE	No DE	No DE
AP1M1	-0.409977	5.38226	0.00809658	8907	0	0	0	0.397283	0.143722	0.237896	No DE	No DE	No DE
AP2A1	-0.0603069	6.44801	0.597022	160	0	0	0	0.90068	0.135827	0.193201	No DE	No DE	No DE
AP2A2	-0.110593	6.79549	0.427598	161	0	0	0	0.627539	0.138778	0.22599	No DE	No DE	No DE
AP2B1	-0.00170699	7.78684	0.984437	163	0	0	0	0.822301	0.121353	0.126613	No DE	No DE	No DE
AP2M1	-0.378218	7.17568	8.29e-05	1173	0	0	0	0.469972	0.102688	0.120902	No DE	No DE	No DE
AP2S1	-0.699392	4.85412	1.32e-06	1175	0	0	0	0.727462	0.169855	0.165969	No DE	No DE	No DE
AP3B1	-0.356052	6.38071	0.000733106	8546	0	0	0	0.432881	0.126566	0.110073	No DE	No DE	No DE
AP3D1	-0.0112316	7.36188	0.927942	8943	0	0	0	0.18086	0.130093	0.281	No DE	No DE	No DE
AP3M1	-0.624792	5.76804	2.9e-05	26985	0	0	0	0.14618	0.158161	0.201479	No DE	No DE	No DE
AP3M2	-0.116523	4.58893	0.222359	10947	0	0	0	0.158361	0.0849955	0.239326	No DE	No DE	No DE
AP3S1	-0.736484	5.13971	0.000452804	1176	0	0	0	0.398249	0.225393	0.267179	No DE	No DE	No DE
AP3S2	0.119215	1.05922	0.470986	10239	0	0	0	0.544023	0.19247	0.227937	No DE	No DE	No DE
AP4B1	0.191304	4.41335	0.0702989	10717	0	0	0	0.755319	0.131919	0.234266	No DE	No DE	No DE
AP4E1	-0.464079	4.86758	0.000848577	23431	0	0	0	0.356173	0.181154	0.142102	No DE	No DE	No DE
AP4S1	0.579125	4.086	6.69e-07	11154	0	0	0	0.452952	0.115097	0.114206	No DE	No DE	No DE
AP5B1	-0.223071	5.69255	0.0944482	91056	0	0	0	0.750745	0.189033	0.279516	No DE	No DE	No DE
AP5M1	-0.618406	5.1209	0.000111037	55745	0	0	0	0.280527	0.190199	0.200414	No DE	No DE	No DE
AP5S1	-0.14527	3.4464	0.21373	55317	0	0	0	0.177204	0.157025	0.17753	No DE	No DE	No DE
AP5Z1	0.546394	5.24606	0.000977774	9907	0	0	0	0.234653	0.217909	0.282371	No DE	No DE	No DE
APAF1	-0.0364527	5.57139	0.706633	317	0	0	0	0.185182	0.123102	0.13938	No DE	No DE	No DE
APBB2	-0.506566	7.69962	0.00397754	323	0	0	0	0.315227	0.175144	0.276872	No DE	No DE	No DE
APC	-0.362366	6.8242	0.00898823	324	0	1	0	0.582664	0.166866	0.177817	No DE	No DE	No DE
APH1A	-0.0801492	6.47969	0.551822	51107	0	0	0	0.62767	0.193947	0.268494	No DE	No DE	No DE
APH1B	0.280024	5.11277	0.0309246	83464	0	0	0	1.72899	0.150566	0.264763	No DE	No DE	No DE
API5	-0.218504	6.62669	0.0388305	8539	0	0	0	1.41563	0.135885	0.18185	No DE	No DE	No DE
APIP	-1.13205	4.3322	4.82e-08	51074	0	0	0	3.67781	0.194566	0.247185	No DE	No DE	No DE
APLF	0.12582	4.63349	0.347976	200558	0	0	0	0.115382	0.157793	0.23224	No DE	No DE	No DE
APLP2	-0.453571	9.03261	0.000945584	334	0	0	0	1.20956	0.162096	0.197883	No DE	No DE	No DE
APMAP	-1.09067	6.48491	3.88e-09	57136	0	0	0	0.180518	0.170186	0.141409	No DE	No DE	No DE
APOBEC3C	0.374372	4.23663	0.00551348	27350	0	0	0	1.75049	0.17447	0.257623	No DE	No DE	No DE
APOBEC3D	0.64854	3.00502	7.06e-05	140564	0	0	0	0.934758	0.221843	0.157133	No DE	No DE	No DE
APOL2	-0.130785	5.30775	0.259066	23780	0	0	0	0.558792	0.140791	0.175416	No DE	No DE	No DE
APOL3	-0.272533	5.62419	0.12072	80833	0	0	0	0.333928	0.19619	0.251709	No DE	No DE	No DE
APOOL	-0.747354	5.54458	2.39e-06	139322	0	0	0	0.798912	0.164211	0.188363	No DE	No DE	No DE
APOPT1	-0.394432	4.19811	0.0016706	84334	0	0	0	0.639971	0.158225	0.191331	No DE	No DE	No DE
APPBP2	-0.561268	6.40749	9.46e-05	10513	0	0	0	0.791909	0.159944	0.163014	No DE	No DE	No DE
APPL1	-0.142627	6.81776	0.331267	26060	0	0	0	0.194228	0.193029	0.219486	No DE	No DE	No DE
APPL2	0.353281	6.42578	0.000575027	55198	0	0	0	0.225898	0.124811	0.15151	No DE	No DE	No DE
AQR	-0.107393	6.29104	0.266196	9716	0	0	0	0.199632	0.112559	0.172784	No DE	No DE	No DE
ARAF	-0.175759	5.61347	0.0489362	369	0	1	0	0.799566	0.115916	0.159661	No DE	No DE	No DE
ARAP3	-0.173225	5.48011	0.351377	64411	0	0	0	0.502083	0.220109	0.297311	No DE	No DE	No DE
ARCN1	-0.565924	7.23155	1.17e-05	372	0	0	0	0.184435	0.125624	0.139555	No DE	No DE	No DE
ARF1	-0.117419	7.81995	0.169067	375	0	0	0	0.241315	0.10475	0.154258	No DE	No DE	No DE
ARF3	-0.092559	7.17411	0.236297	377	0	0	0	0.356401	0.12805	0.114802	No DE	No DE	No DE
ARF4	-0.665962	6.5021	3.55e-05	378	0	0	0	0.697426	0.168026	0.207131	No DE	No DE	No DE
ARF5	0.176049	5.62049	0.160727	381	0	0	0	NaN	0.152815	0.2918	No DE	No DE	No DE
ARF6	-0.351375	6.98252	4.73e-05	382	0	0	0	NaN	0.11699	0.127818	No DE	No DE	No DE
ARFGAP2	0.216137	6.36277	0.0752291	84364	0	0	0	0.329183	0.190519	0.223115	No DE	No DE	No DE
ARFGAP3	0.15477	5.88407	0.204264	26286	0	0	0	0.236485	0.162983	0.242394	No DE	No DE	No DE
ARFGEF1	0.0373769	7.36651	0.746576	10565	0	0	0	1.55191	0.140852	0.195984	No DE	No DE	No DE
ARFGEF2	-0.0570998	7.46855	0.464946	10564	0	0	0	0.270902	0.106925	0.211178	No DE	No DE	No DE
ARFIP1	-0.294205	5.53986	0.0223052	27236	0	0	0	0.217812	0.18053	0.213021	No DE	No DE	No DE
ARGLU1	0.439225	7.45503	1.49e-05	55082	0	0	0	2.95898	0.0884873	0.21587	No DE	No DE	No DE
ARHGAP1	-0.0299849	7.09055	0.800092	392	0	0	0	0.734802	0.127515	0.159143	No DE	No DE	No DE
ARHGAP10	-0.0590385	6.28196	0.715988	79658	0	0	0	0.21173	0.16588	0.250848	No DE	No DE	No DE
ARHGAP12	0.26162	6.67457	0.072074	94134	0	0	0	0.505767	0.215674	0.263902	No DE	No DE	No DE
ARHGAP17	-0.00119977	6.36424	0.99268	55114	0	0	0	0.680225	0.156961	0.128113	No DE	No DE	No DE
ARHGAP18	-0.875323	5.68103	1.73e-05	93663	0	0	0	0.775359	0.254987	0.220788	No DE	No DE	No DE
ARHGAP19	0.809908	4.83983	3.24e-07	84986	0	0	0	0.640661	0.162362	0.248889	No DE	No DE	No DE
ARHGAP25	-0.0518241	4.49708	0.764825	9938	0	0	0	1.50608	0.24654	0.217975	No DE	No DE	No DE
ARHGAP27	0.229231	5.52719	0.103266	201176	0	0	0	0.140642	0.209666	0.281506	No DE	No DE	No DE
ARHGAP35	-0.0953205	7.85803	0.228133	2909	0	0	0	3.98476	0.124048	0.131874	No DE	No DE	No DE
ARHGAP42	-0.353115	5.1965	0.0814154	143872	0	0	0	0.529053	0.260217	0.298902	No DE	No DE	No DE
ARHGAP5	-0.14114	8.13864	0.377029	394	0	0	0	1.64681	0.235155	0.189653	No DE	No DE	No DE
ARHGAP6	0.908417	4.79099	0.000168337	395	0	0	0	NaN	0.234561	0.269266	No DE	No DE	No DE
ARHGDIA	-0.0570694	7.40126	0.689395	396	0	0	0	1.80737	0.160488	0.253975	No DE	No DE	No DE
ARHGEF10	0.161196	6.58603	0.0926587	9639	0	0	0	0.404876	0.13378	0.100354	No DE	No DE	No DE
ARHGEF11	-0.199583	6.87225	0.0361561	9826	0	0	0	0.973517	0.081899	0.174717	No DE	No DE	No DE
ARHGEF12	-0.0176272	8.55381	0.850606	23365	0	0	0	0.200873	0.125127	0.103022	No DE	No DE	No DE
ARHGEF2	-0.272491	6.95866	0.00595999	9181	0	0	0	0.284525	0.0991803	0.157354	No DE	No DE	No DE
ARHGEF28	0.197361	5.99054	0.0691484	64283	0	0	0	0.653866	0.174313	0.157243	No DE	No DE	No DE
ARHGEF3	0.340349	5.44106	0.00446631	50650	0	0	0	0.410204	0.122252	0.29606	No DE	No DE	No DE
ARHGEF40	-0.337155	7.19246	0.0585973	55701	0	0	0	0.562189	0.190852	0.285445	No DE	No DE	No DE
ARHGEF7	-0.136979	7.16317	0.286178	8874	0	0	0	0.631372	0.163939	0.165593	No DE	No DE	No DE
ARHGEF9	0.448554	5.26892	0.000167937	23229	0	0	0	0.411918	0.12946	0.282181	No DE	No DE	No DE
ARID1A	0.142367	7.72271	0.0789823	8289	0	1	1	0.509273	0.0759165	0.198858	No DE	No DE	No DE
ARID1B	0.259259	7.71508	0.000286049	57492	0	0	0	0.61296	0.0597476	0.138351	No DE	No DE	No DE
ARID2	0.104678	6.7677	0.31697	196528	0	0	0	0.913798	0.137083	0.176692	No DE	No DE	No DE
ARID3B	0.445966	3.61191	0.000209367	10620	0	0	0	0.302847	0.130858	0.221534	No DE	No DE	No DE
ARID4A	-0.326538	6.36928	0.0129202	5926	1	0	0	0.189811	0.171762	0.15454	No DE	No DE	No DE
ARID4B	0.0995628	7.00453	0.331397	51742	0	0	0	0.155134	0.128663	0.217311	No DE	No DE	No DE
ARID5B	0.240316	8.43441	0.0777222	84159	0	0	0	1.71258	0.171838	0.161313	No DE	No DE	No DE
ARIH1	-0.216805	7.20077	0.0143467	25820	0	0	0	0.613464	0.102054	0.114108	No DE	No DE	No DE
ARIH2	-0.0251871	6.31239	0.739182	10425	0	0	0	0.197343	0.0715603	0.114751	No DE	No DE	No DE
ARL1	-0.32278	6.25659	0.00835334	400	0	0	0	0.405832	0.15614	0.165769	No DE	No DE	No DE
ARL13B	0.114523	4.33072	0.371874	200894	0	0	0	0.256276	0.154806	0.159977	No DE	No DE	No DE
ARL14EP	-0.465675	4.58036	0.000524774	120534	0	0	0	0.612845	0.174845	0.166783	No DE	No DE	No DE
ARL15	-0.18204	4.68182	0.418386	54622	0	0	0	0.942887	0.275167	0.274835	No DE	No DE	No DE
ARL16	0.340495	3.95198	0.0443512	339231	0	0	0	1.81074	0.22304	0.231734	No DE	No DE	No DE
ARL2	-0.381442	3.15529	0.0279596	402	0	0	0	2.28798	0.230953	0.221453	No DE	No DE	No DE
ARL2BP	-0.541813	5.515	0.0001253	23568	0	0	0	0.19141	0.134844	0.204443	No DE	No DE	No DE
ARL3	0.391221	4.12383	0.00207858	403	0	0	0	0.216064	0.15652	0.265508	No DE	No DE	No DE
ARL4C	0.489727	6.26895	0.00427517	10123	0	0	0	0.332772	0.253385	0.223492	No DE	No DE	No DE
ARL5A	-0.903725	5.63039	4.17e-06	26225	0	0	0	1.01594	0.212545	0.207953	No DE	No DE	No DE
ARL6IP1	-0.869873	6.8786	1.82e-07	23204	0	0	0	0.559701	0.148527	0.194897	No DE	No DE	No DE
ARL6IP4	-0.0499779	6.14446	0.703897	51329	0	0	0	0.386874	0.175864	0.238393	No DE	No DE	No DE
ARL6IP5	-1.20677	6.96782	1.86e-07	10550	0	0	0	0.50501	0.200093	0.274077	No DE	No DE	No DE
ARL6IP6	-0.0888687	3.80557	0.305663	151188	0	0	0	0.782343	0.120873	0.142628	No DE	No DE	No DE
ARL8A	-0.188487	5.33871	0.0722997	127829	0	0	0	1.05449	0.108205	0.18717	No DE	No DE	No DE
ARL8B	-0.412672	6.28344	0.000431107	55207	0	0	0	1.13657	0.132817	0.161399	No DE	No DE	No DE
ARMC1	-0.687638	5.01217	8.7e-05	55156	0	0	0	0.729249	0.206483	0.185282	No DE	No DE	No DE
ARMC10	-0.219888	4.90134	0.0231549	83787	0	0	0	1.33345	0.132614	0.166216	No DE	No DE	No DE
ARMC2	0.135289	3.6238	0.330025	84071	0	0	0	0.186076	0.148579	0.196099	No DE	No DE	No DE
ARMC6	0.00963414	4.10916	0.946004	93436	0	0	0	0.229492	0.188699	0.253371	No DE	No DE	No DE
ARMC8	-0.183336	5.77873	0.122252	25852	0	0	0	0.422443	0.139792	0.181856	No DE	No DE	No DE
ARMCX1	0.112299	5.04456	0.163151	51309	0	0	0	0.379701	0.124575	0.111397	No DE	No DE	No DE
ARMCX3	-0.37501	6.55687	0.00022546	51566	0	0	0	0.693984	0.128331	0.107404	No DE	No DE	No DE
ARMCX4	1.00353	5.87304	3.29e-09	100131755	0	0	0	0.68982	0.119881	0.254157	No DE	No DE	No DE
ARMCX5	0.347428	3.74722	0.0101995	64860	0	0	0	0.22914	0.182157	0.283998	No DE	No DE	No DE
ARMCX5-GPRASP2	0.118105	0.301642	0.561073	100528062	0	0	0	0.657871	0.254986	0.290819	No DE	No DE	No DE
ARMCX6	0.219204	3.2588	0.129947	54470	0	0	0	0.248393	0.207525	0.288496	No DE	No DE	No DE
ARNT	-0.0537114	6.93586	0.611641	405	0	0	0	0.25814	0.097789	0.154869	No DE	No DE	No DE
ARPC1A	-0.14211	5.91233	0.0619012	10552	0	0	0	0.359177	0.0964462	0.130402	No DE	No DE	No DE
ARPC1B	-0.351622	5.7253	0.0400602	10095	0	0	0	0.367671	0.188794	0.289164	No DE	No DE	No DE
ARPC2	-0.535174	6.84675	8.09e-05	10109	0	0	0	0.903448	0.155799	0.129424	No DE	No DE	No DE
ARPC3	-0.419945	5.94507	0.00365071	10094	0	0	0	0.689871	0.191832	0.202642	No DE	No DE	No DE
ARPC4	-0.515104	5.64671	6.91e-06	10093	0	0	0	0.730212	0.134736	0.162	No DE	No DE	No DE
ARPC5	-0.697234	6.24671	3.4e-05	10092	0	0	0	0.355737	0.185069	0.205561	No DE	No DE	No DE
ARPC5L	-0.249287	3.94627	0.0153344	81873	0	0	0	0.635717	0.119095	0.142187	No DE	No DE	No DE
ARPP19	-1.317	7.63891	2.47e-07	10776	0	0	0	0.229085	0.220469	0.27858	No DE	No DE	No DE
ARRB1	-0.0839583	7.34691	0.541943	408	0	0	0	0.614875	0.210527	0.194636	No DE	No DE	No DE
ARRDC3-AS1	0.543991	1.58291	0.00283432	100129716	0	0	0	2.21818	0.189646	0.239308	No DE	No DE	No DE
ARSB	-0.847889	4.2628	3.71e-05	411	0	0	0	2.10137	0.227164	0.258522	No DE	No DE	No DE
ASAP1	-0.135332	6.82728	0.361133	50807	0	0	0	0.399748	0.17463	0.198201	No DE	No DE	No DE
ASB1	0.313328	5.73317	0.0039951	51665	0	0	0	1.04249	0.136291	0.16118	No DE	No DE	No DE
ASB16-AS1	0.573442	3.62775	0.000341989	339201	0	0	0	0.47731	0.172947	0.283945	No DE	No DE	No DE
ASB7	-0.331815	4.55171	0.00105771	140460	0	0	0	2.56104	0.147473	0.198854	No DE	No DE	No DE
ASB8	-0.309227	4.88487	0.000534971	140461	0	0	0	0.201602	0.11811	0.117173	No DE	No DE	No DE
ASCC1	-0.310814	4.49317	0.00104801	51008	0	0	0	0.236853	0.0921814	0.146526	No DE	No DE	No DE
ASCC2	-0.286023	5.72099	0.000554188	84164	0	0	0	0.168757	0.0794785	0.0707982	No DE	No DE	No DE
ASF1A	-0.333925	3.98933	0.0448017	25842	0	0	0	0.219017	0.222945	0.265205	No DE	No DE	No DE
ASH1L	0.0884175	8.61126	0.284614	55870	0	0	0	0.711487	0.0990017	0.147898	No DE	No DE	No DE
ASH2L	-0.321347	5.73442	0.000105605	9070	0	0	0	0.376716	0.103712	0.0929682	No DE	No DE	No DE
ASL	0.249193	4.64182	0.0733466	435	0	0	0	0.222132	0.191376	0.26465	No DE	No DE	No DE
ASNA1	-0.27337	4.67168	0.00452166	439	0	0	0	NaN	0.128054	0.115274	No DE	No DE	No DE
ASNSD1	-0.336363	5.23177	0.0109246	54529	0	0	0	0.450604	0.184357	0.211141	No DE	No DE	No DE
ASS1	-1.57187	5.65539	7.31e-09	445	0	0	0	0.200443	0.26507	0.232167	No DE	No DE	No DE
ASTE1	0.085768	3.45833	0.440597	28990	0	0	0	0.345841	0.145617	0.168172	No DE	No DE	No DE
ASXL1	0.406964	7.34695	2.33e-06	171023	0	0	0	0.527202	0.0839915	0.130983	No DE	No DE	No DE
ASXL2	-0.202435	6.56739	0.00833908	55252	0	0	0	0.355188	0.0899351	0.0685246	No DE	No DE	No DE
ATAD1	-0.450908	5.88113	0.00189841	84896	0	0	0	0.14944	0.187779	0.218295	No DE	No DE	No DE
ATAD2B	0.346387	6.3427	0.00243645	54454	0	0	0	0.190003	0.128622	0.227178	No DE	No DE	No DE
ATE1	-0.209878	5.03696	0.0181036	11101	0	0	0	0.314771	0.101727	0.107411	No DE	No DE	No DE
ATF1	0.0907399	4.30253	0.436444	466	0	0	0	0.217106	0.145541	0.231715	No DE	No DE	No DE
ATF2	-0.413571	6.36697	0.0022177	1386	0	0	0	0.280644	0.164803	0.169041	No DE	No DE	No DE
ATF4	-0.406009	7.62841	3.63e-06	468	0	0	0	0.180637	0.0902808	0.0652737	No DE	No DE	No DE
ATF6	-0.181841	6.83156	0.0379253	22926	0	0	0	0.281973	0.0805824	0.167259	No DE	No DE	No DE
ATF6B	0.444617	6.2846	0.000949809	1388	0	0	0	0.918802	0.174325	0.264532	No DE	No DE	No DE
ATF7	-0.0674213	7.29188	0.419803	11016	0	0	0	0.575442	0.0884222	0.111231	No DE	No DE	No DE
ATF7IP	-0.300365	7.41704	0.00397408	55729	0	0	0	0.249179	0.125593	0.14028	No DE	No DE	No DE
ATG10	0.0196919	3.4104	0.921423	83734	0	0	0	0.26077	0.276538	0.212228	No DE	No DE	No DE
ATG12	-0.648013	5.38469	0.000204737	9140	0	0	0	0.181021	0.196629	0.211411	No DE	No DE	No DE
ATG13	-0.0430607	6.37714	0.616677	9776	0	0	0	1.74498	0.115708	0.0628006	No DE	No DE	No DE
ATG14	0.133693	5.73691	0.133902	22863	0	0	0	1.7648	0.127286	0.14767	No DE	No DE	No DE
ATG16L1	0.375752	5.33375	0.0054785	55054	0	0	0	2.68936	0.195198	0.265669	No DE	No DE	No DE
ATG2B	0.224143	7.04476	0.0214409	55102	0	0	0	0.269568	0.112985	0.211705	No DE	No DE	No DE
ATG3	-0.593288	5.01832	5.82e-05	64422	0	0	0	1.7285	0.154232	0.198495	No DE	No DE	No DE
ATG4A	-0.790222	3.29214	3.11e-06	115201	0	0	0	5.2915	0.18784	0.214576	No DE	No DE	No DE
ATG4C	-0.533704	3.86784	0.00656449	84938	0	0	0	0.994308	0.255268	0.206613	No DE	No DE	No DE
ATG5	-0.305875	5.05219	0.0185913	9474	0	0	0	0.710424	0.161763	0.2032	No DE	No DE	No DE
ATG7	-0.00979134	5.69951	0.922964	10533	0	0	0	0.348367	0.103039	0.170778	No DE	No DE	No DE
ATG9A	-0.323051	5.76652	0.00250388	79065	0	0	0	0.305753	0.132725	0.132244	No DE	No DE	No DE
ATIC	-0.262198	5.25964	0.0269873	471	0	0	0	0.339051	0.17976	0.24975	No DE	No DE	No DE
ATL3	-0.870625	6.62027	1.77e-06	25923	0	0	0	0.255868	0.132683	0.25719	No DE	No DE	No DE
ATM	0.0231445	7.7955	0.88439	472	1	1	1	0.177434	0.20265	0.199255	No DE	No DE	No DE
ATMIN	-0.548455	6.00421	5.92e-05	23300	0	0	0	0.517724	0.176829	0.12128	No DE	No DE	No DE
ATN1	0.103338	8.38078	0.344398	1822	0	0	0	0.417178	0.125741	0.244115	No DE	No DE	No DE
ATOX1	-0.236128	4.00961	0.045228	475	0	0	0	1.33619	0.170909	0.156807	No DE	No DE	No DE
ATP10A	-0.0202883	4.50316	0.924316	57194	0	0	0	0.364968	0.266043	0.224805	No DE	No DE	No DE
ATP10D	0.366303	5.73217	0.000675576	57205	0	0	0	0.227965	0.126558	0.190109	No DE	No DE	No DE
ATP11A	0.272974	6.42219	0.00582963	23250	0	0	0	0.379745	0.131292	0.069701	No DE	No DE	No DE
ATP11B	-0.305777	6.90046	0.04296	23200	0	0	0	0.538338	0.190314	0.20738	No DE	No DE	No DE
ATP11C	-0.427051	5.7259	0.0117403	286410	0	0	0	NaN	0.217939	0.204902	No DE	No DE	No DE
ATP1B3	-0.650654	5.46872	0.00128265	483	0	0	0	2.38677	0.262124	0.232968	No DE	No DE	No DE
ATP2A2	-0.249472	8.17671	0.00672376	488	0	0	0	1.09687	0.118233	0.0834057	No DE	No DE	No DE
ATP2B1	-0.129345	6.74284	0.437261	490	0	0	0	1.27507	0.225284	0.260824	No DE	No DE	No DE
ATP2C1	-0.547987	6.92789	2.9e-05	27032	0	0	0	0.210406	0.139396	0.167687	No DE	No DE	No DE
ATP5A1	-0.855887	7.7757	1.24e-09	498	0	0	0	1.04931	0.132251	0.15311	No DE	No DE	No DE
ATP5B	-1.06766	7.74642	1.45e-10	506	0	0	0	0.208761	0.100399	0.119997	No DE	No DE	No DE
ATP5C1	-0.634214	5.98332	4.9e-05	509	0	0	0	0.882219	0.179731	0.269954	No DE	No DE	No DE
ATP5F1	-0.861198	5.88754	1.32e-07	515	0	0	0	0.416075	0.146337	0.24209	No DE	No DE	No DE
ATP5G3	-1.29105	5.57706	4.93e-10	518	0	0	0	0.481566	0.163034	0.178025	No DE	No DE	No DE
ATP5H	-0.897721	5.42096	3.76e-08	10476	0	0	0	0.220051	0.141274	0.176393	No DE	No DE	No DE
ATP5I	-0.486514	4.63246	0.000182675	521	0	0	0	0.634868	0.171877	0.178801	No DE	No DE	No DE
ATP5J	-0.942786	5.05258	1.16e-06	522	0	0	0	1.1337	0.17621	0.276155	No DE	No DE	No DE
ATP5J2	-0.634708	3.34814	0.000258233	9551	0	0	0	0.629911	0.266996	0.230294	No DE	No DE	No DE
ATP5L	-0.66415	5.75955	3.85e-05	10632	0	0	0	0.127948	0.21792	0.194618	No DE	No DE	No DE
ATP5O	-0.759987	5.74355	5.63e-08	539	0	0	0	0.4826	0.129606	0.168119	No DE	No DE	No DE
ATP5S	-0.378098	3.65359	0.00475013	27109	0	0	0	0.721381	0.210761	0.222905	No DE	No DE	No DE
ATP5SL	-0.317398	4.25646	0.00227587	55101	0	0	0	0.625386	0.152377	0.165042	No DE	No DE	No DE
ATP6AP1	-0.0832635	6.02884	0.486203	537	0	0	0	0.201124	0.168622	0.250597	No DE	No DE	No DE
ATP6AP2	-0.78235	6.43894	1.91e-06	10159	0	0	0	0.340479	0.159968	0.20102	No DE	No DE	No DE
ATP6V0A1	0.236075	6.59958	0.00184337	535	0	0	0	0.22272	0.0895791	0.101649	No DE	No DE	No DE
ATP6V0A2	0.153895	5.37996	0.103924	23545	0	0	0	0.2056	0.128893	0.141424	No DE	No DE	No DE
ATP6V0B	-0.47951	4.86374	0.000286049	533	0	0	0	0.204954	0.185513	0.219391	No DE	No DE	No DE
ATP6V0C	-0.407815	6.19231	0.000500187	527	0	0	0	0.574858	0.104958	0.211067	No DE	No DE	No DE
ATP6V0D1	-0.329811	5.25188	0.0028359	9114	0	0	0	1.32666	0.1519	0.143865	No DE	No DE	No DE
ATP6V0E1	-0.919249	5.57326	4.87e-08	8992	0	0	0	0.329703	0.145099	0.180103	No DE	No DE	No DE
ATP6V0E2	-0.382983	4.41121	0.0288484	155066	0	0	0	0.213505	0.293639	0.264018	No DE	No DE	No DE
ATP6V0E2-AS1	-0.253891	1.99357	0.160993	401431	0	0	0	0.401261	0.195899	0.274259	No DE	No DE	No DE
ATP6V1A	-0.913685	6.37027	4.51e-07	523	0	0	0	0.970929	0.190994	0.194125	No DE	No DE	No DE
ATP6V1B2	-0.537646	6.16693	0.000147699	526	0	0	0	0.493668	0.135189	0.251512	No DE	No DE	No DE
ATP6V1C1	-0.399853	6.30099	0.00223952	528	0	0	0	1.25486	0.147435	0.174465	No DE	No DE	No DE
ATP6V1D	-0.853155	5.03726	2.56e-07	51382	0	0	0	0.248089	0.179293	0.178513	No DE	No DE	No DE
ATP6V1E1	-0.571686	5.75232	2.31e-05	529	0	0	0	0.199888	0.107521	0.187598	No DE	No DE	No DE
ATP6V1F	-0.604303	4.81696	3.51e-06	9296	0	0	0	0.668786	0.131808	0.13857	No DE	No DE	No DE
ATP6V1G1	-0.0560538	5.54704	0.51364	9550	0	0	0	0.670178	0.122636	0.215077	No DE	No DE	No DE
ATP6V1H	-0.279133	5.2501	0.000366697	51606	0	0	0	0.642938	0.0868091	0.140306	No DE	No DE	No DE
ATP7A	0.0555945	5.70068	0.673975	538	0	0	0	0.144669	0.225883	0.138	No DE	No DE	No DE
ATP7B	-0.200021	4.616	0.150315	540	0	0	0	0.362724	0.24663	0.142354	No DE	No DE	No DE
ATP9A	-1.1512	7.68941	8.47e-08	10079	0	0	0	0.429656	0.162994	0.241012	No DE	No DE	No DE
ATP9B	0.368395	5.92664	2.49e-06	374868	0	0	0	0.20814	0.0586685	0.149377	No DE	No DE	No DE
ATPAF1	-1.08597	4.94959	1.1e-08	64756	0	0	0	0.499664	0.158188	0.205814	No DE	No DE	No DE
ATPAF2	0.168384	3.50695	0.222496	91647	0	0	0	0.340358	0.20477	0.248244	No DE	No DE	No DE
ATPIF1	0.0895373	4.6826	0.452488	93974	0	0	0	5.2915	0.167617	0.272253	No DE	No DE	No DE
ATRAID	-0.468216	5.64171	8.02e-06	51374	0	0	0	0.404891	0.123861	0.09325	No DE	No DE	No DE
ATRN	-0.114597	7.05557	0.0524341	8455	0	0	0	0.385655	0.0777515	0.0828297	No DE	No DE	No DE
ATRX	-0.372795	8.1689	0.0127653	546	0	0	0	0.317104	0.196431	0.151984	No DE	No DE	No DE
ATXN1	0.483218	6.98485	3.82e-05	6310	0	0	0	0.369344	0.0940239	0.201487	No DE	No DE	No DE
ATXN10	0.147278	6.24504	0.0532032	25814	0	0	0	0.43884	0.0913788	0.214993	No DE	No DE	No DE
ATXN1L	-0.33545	6.94265	0.00288446	342371	0	0	0	0.516032	0.111213	0.160049	No DE	No DE	No DE
ATXN2	-0.0602938	6.46028	0.571629	6311	0	0	0	0.313664	0.131266	0.113091	No DE	No DE	No DE
ATXN2L	0.300668	7.14137	0.00184381	11273	0	0	0	0.484277	0.0784587	0.24549	No DE	No DE	No DE
ATXN3	-0.0660708	6.32665	0.621465	4287	0	0	0	0.443705	0.161635	0.161015	No DE	No DE	No DE
ATXN7	0.298879	6.72785	0.000294581	6314	0	0	0	0.145967	0.112523	0.0938182	No DE	No DE	No DE
ATXN7L1	0.417008	5.07841	1.5e-05	222255	0	0	0	0.533338	0.101006	0.171762	No DE	No DE	No DE
ATXN7L3	0.019992	5.72466	0.858715	56970	0	0	0	0.200506	0.136846	0.23995	No DE	No DE	No DE
ATXN7L3B	0.177351	6.86593	0.0350362	552889	0	0	0	5.2915	0.134769	0.200079	No DE	No DE	No DE
AUH	-0.0522924	4.65361	0.603117	549	0	0	0	0.61758	0.131291	0.20285	No DE	No DE	No DE
AUP1	-0.281879	5.75658	0.00191317	550	0	0	0	0.323011	0.12217	0.159835	No DE	No DE	No DE
AURKAIP1	-0.4678	4.9075	0.00266674	54998	0	0	0	0.203294	0.211809	0.253793	No DE	No DE	No DE
AVEN	-0.198981	3.61176	0.0695868	57099	0	0	0	0.228675	0.105976	0.167306	No DE	No DE	No DE
AVL9	0.161207	5.33628	0.0450278	23080	0	0	0	0.329463	0.107452	0.195895	No DE	No DE	No DE
AXL	0.23487	7.07963	0.121129	558	1	0	0	0.181657	0.130758	0.252105	No DE	No DE	No DE
AZI2	-0.82917	5.86815	1.16e-05	64343	0	0	0	0.174923	0.219263	0.213998	No DE	No DE	No DE
AZIN1	-0.515114	7.25897	6.27e-05	51582	0	0	0	0.17202	0.14028	0.172353	No DE	No DE	No DE
B3GALNT2	-0.363329	5.25803	0.00286554	148789	0	0	0	0.435435	0.135068	0.254708	No DE	No DE	No DE
B3GALT4	-0.122334	3.08582	0.565225	8705	0	0	0	NaN	0.273417	0.291491	No DE	No DE	No DE
B3GNT2	-0.267187	5.17706	0.0179224	10678	0	0	0	1.63424	0.168421	0.132885	No DE	No DE	No DE
B3GNT7	-0.413513	2.9808	0.0304433	93010	0	0	0	0.334464	0.270267	0.266911	No DE	No DE	No DE
B4GALT2	-0.437027	4.71737	0.00386289	8704	0	0	0	0.560348	0.224746	0.188559	No DE	No DE	No DE
B4GALT4	0.0949559	4.03506	0.358253	8702	0	0	0	0.489719	0.125785	0.137211	No DE	No DE	No DE
B4GALT5	-0.569195	6.24591	1.72e-05	9334	0	0	0	0.188899	0.113236	0.174898	No DE	No DE	No DE
B4GALT7	-0.110209	4.01025	0.417294	11285	0	0	0	0.843506	0.205153	0.189058	No DE	No DE	No DE
BABAM1	-0.0885919	5.20691	0.437261	29086	1	0	0	0.865776	0.163114	0.158892	No DE	No DE	No DE
BACE1	-0.256914	5.92255	0.00212171	23621	0	0	0	1.67102	0.0840325	0.0772782	No DE	No DE	No DE
BACE1-AS	-0.120142	2.29917	0.321073	100379571	0	0	0	1.29284	0.13487	0.210057	No DE	No DE	No DE
BACH1	-0.0434139	6.45878	0.714523	571	1	0	0	0.212706	0.166327	0.153686	No DE	No DE	No DE
BAD	-0.0637977	4.40143	0.70149	572	0	0	0	1.22415	0.222318	0.274691	No DE	No DE	No DE
BAG1	-0.507185	5.52595	5.69e-05	573	1	0	0	5.2915	0.157087	0.210465	No DE	No DE	No DE
BAG4	-0.980215	5.5688	2.62e-06	9530	0	0	0	0.111746	0.217067	0.245274	No DE	No DE	No DE
BAG5	-0.454731	6.16643	4.46e-05	9529	0	0	0	0.559059	0.115829	0.134969	No DE	No DE	No DE
BAG6	-0.00952907	7.39768	0.92935	7917	0	0	0	0.410909	0.139343	0.165881	No DE	No DE	No DE
BAHD1	0.146711	5.36096	0.280423	22893	0	0	0	0.276742	0.191581	0.298262	No DE	No DE	No DE
BAK1	-0.0354677	3.47892	0.807969	578	0	0	0	0.604229	0.192747	0.196484	No DE	No DE	No DE
BANF1	-0.0883311	4.8796	0.490582	8815	0	0	0	NaN	0.185033	0.255765	No DE	No DE	No DE
BAP1	0.0211949	6.18584	0.845946	8314	1	1	1	0.252855	0.156339	0.153922	No DE	No DE	No DE
BAZ1A	-0.352843	6.29079	0.00438349	11177	0	0	0	0.365531	0.164642	0.220719	No DE	No DE	No DE
BAZ1B	-0.32528	7.44785	0.000489795	9031	0	0	0	0.205027	0.0858068	0.0689737	No DE	No DE	No DE
BAZ2A	0.312152	7.92977	0.000227358	11176	0	0	0	0.146848	0.109734	0.12447	No DE	No DE	No DE
BAZ2B	0.224558	7.78114	0.053932	29994	0	0	0	0.333625	0.157354	0.238928	No DE	No DE	No DE
BBIP1	-0.260535	3.71463	0.107991	92482	0	0	0	0.674455	0.182585	0.260043	No DE	No DE	No DE
BBS10	-0.700361	4.53273	5.93e-05	79738	0	0	0	0.33664	0.200491	0.261916	No DE	No DE	No DE
BBS12	-0.486254	2.77626	0.00404564	166379	0	0	0	0.144765	0.250795	0.193966	No DE	No DE	No DE
BBS2	0.554192	5.92769	2.29e-05	583	0	0	0	0.220305	0.137797	0.275142	No DE	No DE	No DE
BBS4	0.305032	4.57717	0.000909768	585	0	0	0	0.694292	0.104682	0.176331	No DE	No DE	No DE
BBS5	0.28216	4.18335	0.0177559	129880	0	0	0	0.85164	0.160507	0.257335	No DE	No DE	No DE
BBS7	0.0601417	4.31798	0.639773	55212	0	0	0	0.255102	0.150736	0.163996	No DE	No DE	No DE
BBS9	0.495884	5.53386	2.4e-05	27241	0	0	0	NaN	0.133539	0.166473	No DE	No DE	No DE
BBX	-0.0646783	7.31279	0.562764	56987	0	0	0	3.31517	0.172965	0.123713	No DE	No DE	No DE
BCAP31	-1.29288	6.56551	3.14e-08	10134	0	0	0	0.482088	0.187037	0.234119	No DE	No DE	No DE
BCAR3	-0.271107	5.43112	0.0763716	8412	1	0	0	0.251461	0.165238	0.228375	No DE	No DE	No DE
BCAS2	-0.221421	4.54324	0.0886183	10286	1	0	0	0.194307	0.179454	0.165356	No DE	No DE	No DE
BCAS3	0.0512608	5.41492	0.584404	54828	1	0	0	3.04255	0.11049	0.186851	No DE	No DE	No DE
BCCIP	-0.276247	4.95767	0.00958072	56647	0	0	0	NaN	0.131188	0.219863	No DE	No DE	No DE
BCDIN3D	0.0806309	2.73039	0.5297	144233	0	0	0	0.31093	0.161791	0.280763	No DE	No DE	No DE
BCKDHA	-0.0135284	4.80681	0.916777	593	0	0	0	NaN	0.186985	0.160473	No DE	No DE	No DE
BCKDHB	-0.397966	5.12242	0.00179271	594	0	0	0	NaN	0.213718	0.206496	No DE	No DE	No DE
BCKDK	-0.267408	4.92075	0.0187772	10295	0	0	0	0.267039	0.154926	0.231792	No DE	No DE	No DE
BCL10	-0.24331	4.80712	0.0431892	8915	0	0	0	0.390067	0.181476	0.126864	No DE	No DE	No DE
BCL2	-0.399725	7.00152	0.0422972	596	1	1	0	0.360068	0.174829	0.285688	No DE	No DE	No DE
BCL2L1	-0.0323578	6.18619	0.828995	598	0	0	0	0.417879	0.226446	0.209205	No DE	No DE	No DE
BCL2L13	-0.819345	6.23023	2.08e-08	23786	0	0	0	0.593362	0.0929732	0.152195	No DE	No DE	No DE
BCL2L2	-0.798653	6.04314	8.75e-08	599	0	0	0	NaN	0.0975821	0.171699	No DE	No DE	No DE
BCL6	-0.289693	7.20589	0.136468	604	0	1	0	NaN	0.264893	0.26472	No DE	No DE	No DE
BCL7B	-0.771503	4.60351	2.35e-05	9275	0	0	0	0.404517	0.159076	0.226054	No DE	No DE	No DE
BCL9L	-0.0540753	7.6766	0.648033	283149	0	0	0	0.180075	0.135038	0.234892	No DE	No DE	No DE
BCLAF1	0.141142	8.0839	0.176582	9774	0	0	0	0.636753	0.128767	0.242462	No DE	No DE	No DE
BCORL1	0.201221	5.17021	0.12818	63035	0	0	0	0.312957	0.139381	0.267502	No DE	No DE	No DE
BCS1L	0.227782	3.95899	0.0731857	617	0	0	0	0.212027	0.177072	0.28764	No DE	No DE	No DE
BDNF-AS	0.181766	2.25617	0.219317	497258	0	0	0	0.163043	0.192155	0.262038	No DE	No DE	No DE
BDP1	0.080205	7.68285	0.514817	55814	0	0	0	0.214324	0.202875	0.131592	No DE	No DE	No DE
BECN1	-0.302223	5.90259	0.00024801	8678	0	0	0	0.209324	0.116906	0.0817993	No DE	No DE	No DE
BEND7	0.00231186	3.7283	0.989911	222389	0	0	0	0.241421	0.215435	0.286252	No DE	No DE	No DE
BET1	-0.742229	4.03843	0.000201321	10282	0	0	0	0.706443	0.237923	0.217723	No DE	No DE	No DE
BET1L	0.164458	5.95501	0.184888	51272	0	0	0	0.7518	0.219008	0.178301	No DE	No DE	No DE
BEX4	0.324892	4.79302	0.011868	56271	0	0	0	0.206219	0.21222	0.193901	No DE	No DE	No DE
BFAR	-0.445875	5.35895	2.2e-06	51283	0	0	0	0.899173	0.0697513	0.152295	No DE	No DE	No DE
BFSP1	-0.384267	1.02619	0.0480922	631	0	0	0	0.206459	0.223857	0.263657	No DE	No DE	No DE
BGN	0.971608	6.64786	0.000184032	633	0	0	0	0.20089	0.299467	0.291423	No DE	No DE	No DE
BHLHB9	0.133753	3.61555	0.332862	80823	0	0	0	0.264238	0.18819	0.186452	No DE	No DE	No DE
BICD1	0.846527	4.59611	1.25e-05	636	0	0	0	0.680612	0.2397	0.223704	No DE	No DE	No DE
BICD2	-0.181456	6.15982	0.0787147	23299	0	0	0	0.508564	0.0745655	0.184063	No DE	No DE	No DE
BID	-0.518475	3.91766	0.000101187	637	0	0	0	0.154683	0.14692	0.19068	No DE	No DE	No DE
BIRC2	-0.224712	6.29363	0.116916	329	0	0	0	0.213323	0.179678	0.187954	No DE	No DE	No DE
BIRC6	0.116636	8.72383	0.207955	57448	0	0	0	0.233437	0.0962625	0.197172	No DE	No DE	No DE
BIVM	-0.194709	3.81801	0.229564	54841	0	0	0	0.42286	0.201024	0.291764	No DE	No DE	No DE
BLCAP	-0.737161	6.41319	1.08e-06	10904	0	0	0	1.3749	0.131506	0.178131	No DE	No DE	No DE
BLMH	-0.467372	4.59612	9.51e-05	642	0	0	0	0.189621	0.105223	0.26831	No DE	No DE	No DE
BLOC1S1	-0.356677	2.31716	0.0206272	2647	0	0	0	0.24558	0.191937	0.160133	No DE	No DE	No DE
BLOC1S2	-0.376156	4.17193	0.00756436	282991	0	0	0	0.684933	0.186527	0.188684	No DE	No DE	No DE
BLOC1S3	-0.24838	3.61429	0.0452747	388552	0	0	0	0.558466	0.194482	0.131878	No DE	No DE	No DE
BLOC1S4	0.210976	3.14479	0.194801	55330	0	0	0	0.670081	0.224568	0.263363	No DE	No DE	No DE
BLOC1S6	-0.390032	5.9527	0.0029849	26258	0	0	0	0.320599	0.165255	0.151885	No DE	No DE	No DE
BLVRA	-0.543826	4.88407	0.00321536	644	0	0	0	2.02443	0.195598	0.270914	No DE	No DE	No DE
BLZF1	-0.290064	4.83691	0.0115808	8548	0	0	0	0.404368	0.130172	0.202365	No DE	No DE	No DE
BMP1	0.196715	5.44119	0.23373	649	0	0	0	1.0167	0.238718	0.19943	No DE	No DE	No DE
BMPR1A	-0.151341	5.83326	0.161922	657	0	0	0	NaN	0.147495	0.175839	No DE	No DE	No DE
BMPR2	-0.679218	8.15502	6.55e-05	659	0	0	0	NaN	0.168605	0.249084	No DE	No DE	No DE
BMS1	-0.0184619	6.10968	0.831518	9790	0	0	0	NaN	0.0877478	0.186458	No DE	No DE	No DE
BNIP1	-0.0998186	2.4927	0.349908	662	0	0	0	NaN	0.111178	0.0922532	No DE	No DE	No DE
BNIP2	-0.61123	6.27135	0.000326431	663	0	0	0	NaN	0.184806	0.229533	No DE	No DE	No DE
BNIP3	-1.636	4.73835	5.65e-10	664	0	0	0	NaN	0.237766	0.269846	No DE	No DE	No DE
BOD1	-0.127735	5.15216	0.193886	91272	0	0	0	NaN	0.128562	0.177847	No DE	No DE	No DE
BOD1L1	0.129827	7.78849	0.211332	259282	0	0	0	NaN	0.150085	0.086072	No DE	No DE	No DE
BOLA1	-0.373371	2.76079	0.00349401	51027	0	0	0	5.2915	0.20355	0.0977716	No DE	No DE	No DE
BOLA3-AS1	0.448652	2.88947	0.00432616	100507171	0	0	0	NaN	0.190276	0.187103	No DE	No DE	No DE
BPGM	-0.53728	3.46919	0.0019897	669	0	0	0	2.94805	0.213531	0.246734	No DE	No DE	No DE
BPHL	-0.712841	4.18767	1.2e-06	670	0	0	0	3.21059	0.13573	0.189982	No DE	No DE	No DE
BPNT1	-0.433602	4.09504	0.00291053	10380	0	0	0	3.01925	0.205519	0.28723	No DE	No DE	No DE
BPTF	0.206321	8.32009	0.0279513	2186	0	0	0	NaN	0.128458	0.151079	No DE	No DE	No DE
BRAF	0.383477	5.91095	7.4e-06	673	0	1	1	NaN	0.103249	0.110353	No DE	No DE	No DE
BRAP	-0.348788	4.99885	0.00104717	8315	1	0	0	1.30284	0.12916	0.151611	No DE	No DE	No DE
BRD1	0.480263	6.41307	0.000167946	23774	0	0	0	0.833142	0.148735	0.275597	No DE	No DE	No DE
BRD2	0.156722	7.95009	0.0680445	6046	0	0	0	3.67354	0.134791	0.148134	No DE	No DE	No DE
BRD3	-0.121061	6.4158	0.124231	8019	0	0	0	NaN	0.105099	0.166907	No DE	No DE	No DE
BRD4	0.269052	7.53998	0.0018335	23476	0	0	0	1.26754	0.0681393	0.196449	No DE	No DE	No DE
BRD7	-0.140909	5.87416	0.0489029	29117	0	0	0	0.323228	0.0630726	0.108669	No DE	No DE	No DE
BRD9	0.164907	5.65125	0.0957939	65980	0	0	0	0.424388	0.11476	0.210254	No DE	No DE	No DE
BRE	0.199245	4.97519	0.00445631	9577	1	0	0	0.417356	0.0557588	0.132333	No DE	No DE	No DE
BRF2	-0.352832	3.40892	0.0306323	55290	0	0	0	0.221699	0.229938	0.23401	No DE	No DE	No DE
BRI3	-0.99872	5.54388	2.51e-07	25798	0	0	0	0.969256	0.159823	0.243297	No DE	No DE	No DE
BRIX1	-0.317594	4.09231	0.0158258	55299	0	0	0	0.783925	0.191963	0.203194	No DE	No DE	No DE
BRK1	-0.570088	6.25911	5.2e-07	55845	0	0	0	0.197496	0.116612	0.1312	No DE	No DE	No DE
BRMS1L	-0.153857	3.53486	0.284248	84312	0	0	0	0.13004	0.229968	0.122492	No DE	No DE	No DE
BROX	-0.421974	5.10396	0.00490805	148362	0	0	0	0.155633	0.173402	0.253031	No DE	No DE	No DE
BRPF1	0.189612	5.12039	0.076287	7862	0	0	0	0.187149	0.14234	0.254482	No DE	No DE	No DE
BRPF3	0.193865	6.35463	0.0807453	27154	0	0	0	0.177312	0.149147	0.25978	No DE	No DE	No DE
BRWD1	0.0207473	8.13781	0.888283	54014	0	0	0	0.185587	0.187822	0.264861	No DE	No DE	No DE
BRWD3	0.309069	6.36762	0.0126919	254065	0	0	0	0.376814	0.172675	0.188511	No DE	No DE	No DE
BSDC1	0.13079	6.69047	0.228167	55108	0	0	0	2.6199	0.185287	0.144367	No DE	No DE	No DE
BSG	-0.437328	7.61691	0.00100133	682	1	0	0	0.971262	0.168018	0.177134	No DE	No DE	No DE
BTBD1	-0.838004	5.86564	4.93e-07	53339	0	0	0	0.199304	0.169735	0.183816	No DE	No DE	No DE
BTBD10	-0.234742	4.77271	0.0131188	84280	0	0	0	0.351904	0.102621	0.12568	No DE	No DE	No DE
BTBD2	0.285586	6.2347	0.0306476	55643	0	0	0	0.132037	0.182438	0.24767	No DE	No DE	No DE
BTBD7	-0.147277	6.49844	0.176475	55727	0	0	0	0.240191	0.170363	0.125226	No DE	No DE	No DE
BTBD8	-0.312484	2.59162	0.0577973	284697	0	0	0	0.223445	0.203118	0.287661	No DE	No DE	No DE
BTBD9	0.391365	5.53486	6.17e-05	114781	0	0	0	0.139434	0.0904687	0.169399	No DE	No DE	No DE
BTF3L4	-0.654216	5.66575	2.29e-05	91408	0	0	0	1.00303	0.164905	0.207903	No DE	No DE	No DE
BTG1	-0.145241	7.68119	0.309174	694	0	0	0	0.268104	0.228264	0.155212	No DE	No DE	No DE
BTG3	-0.0220632	4.12212	0.891624	10950	0	0	0	0.746459	0.196555	0.201916	No DE	No DE	No DE
BTN2A1	0.163834	5.26734	0.0281863	11120	0	0	0	0.505785	0.0993224	0.134939	No DE	No DE	No DE
BTN2A3P	0.251864	2.56311	0.101478	54718	0	0	0	0.363841	0.220708	0.276623	No DE	No DE	No DE
BTN3A1	0.0661385	5.83789	0.631447	11119	0	0	0	0.233342	0.179343	0.220095	No DE	No DE	No DE
BTN3A3	-0.443814	5.13648	0.00209934	10384	0	0	0	0.788087	0.15176	0.251054	No DE	No DE	No DE
BTRC	0.208196	5.64176	0.0214605	8945	0	0	0	0.827588	0.104406	0.228271	No DE	No DE	No DE
BUB3	-0.266712	5.76357	0.0216857	9184	0	0	0	0.376928	0.153648	0.248508	No DE	No DE	No DE
BUD13	0.250257	4.43933	0.00843604	84811	0	0	0	0.205183	0.138794	0.141496	No DE	No DE	No DE
BUD31	-0.350507	4.40058	7.07e-05	8896	0	0	0	0.203903	0.106523	0.0779165	No DE	No DE	No DE
BZW1	-0.337177	6.60744	0.0171145	9689	0	0	0	0.17176	0.227577	0.155827	No DE	No DE	No DE
C10orf11	-0.507517	2.50111	0.0181454	83938	0	0	0	1.69224	0.283508	0.276385	No DE	No DE	No DE
C10orf76	-0.0510171	5.60859	0.486301	79591	0	0	0	0.225912	0.0885628	0.101976	No DE	No DE	No DE
C10orf88	-0.0968122	3.37427	0.368987	80007	0	0	0	0.662	0.13793	0.149075	No DE	No DE	No DE
C11orf24	-0.195307	4.5362	0.144802	53838	0	0	0	0.205227	0.198876	0.179299	No DE	No DE	No DE
C11orf54	-0.352873	4.9011	0.00424455	28970	0	0	0	0.241958	0.188967	0.188855	No DE	No DE	No DE
C11orf57	-0.282328	5.04422	0.0115239	55216	0	0	0	1.17894	0.148373	0.26023	No DE	No DE	No DE
C11orf58	-0.292847	6.94006	0.00125208	10944	0	0	0	1.04203	0.121907	0.117417	No DE	No DE	No DE
C11orf68	0.138067	4.61402	0.238641	83638	0	0	0	0.230265	0.176741	0.15069	No DE	No DE	No DE
C11orf71	-0.768956	3.13975	4.74e-06	54494	0	0	0	1.22068	0.226285	0.196362	No DE	No DE	No DE
C11orf74	-0.615987	2.87654	0.000211851	119710	0	0	0	0.219466	0.149508	0.264826	No DE	No DE	No DE
C12orf10	0.0571285	4.31949	0.676893	60314	0	0	0	0.33889	0.202315	0.201316	No DE	No DE	No DE
C12orf29	-0.252245	3.94036	0.096102	91298	0	0	0	0.117479	0.220889	0.273711	No DE	No DE	No DE
C12orf4	-0.417079	4.53674	0.00667247	57102	0	0	0	1.34729	0.161597	0.233367	No DE	No DE	No DE
C12orf43	0.0915787	3.63391	0.462162	64897	0	0	0	NaN	0.147618	0.214839	No DE	No DE	No DE
C12orf49	-0.295764	4.44474	0.0123527	79794	0	0	0	1.37294	0.180687	0.220001	No DE	No DE	No DE
C12orf65	0.266415	3.07024	0.0527002	91574	0	0	0	0.341704	0.171455	0.196326	No DE	No DE	No DE
C14orf1	0.0826454	3.98433	0.522845	11161	0	0	0	NaN	0.207767	0.236188	No DE	No DE	No DE
C14orf119	-0.511277	4.31611	2.32e-05	55017	0	0	0	NaN	0.13792	0.176923	No DE	No DE	No DE
C14orf159	-0.0970398	5.76278	0.351284	80017	0	0	0	1.33474	0.0927728	0.298086	No DE	No DE	No DE
C14orf166	-0.394177	5.52237	0.000495922	51637	0	0	0	NaN	0.105832	0.176859	No DE	No DE	No DE
C14orf37	0.68565	3.52695	3.54e-05	145407	0	0	0	0.24316	0.150669	0.170243	No DE	No DE	No DE
C14orf93	0.23394	3.14487	0.0845485	60686	0	0	0	0.57601	0.195259	0.254434	No DE	No DE	No DE
C15orf39	0.0607778	5.49643	0.67237	56905	0	0	0	4.71895	0.217772	0.22034	No DE	No DE	No DE
C15orf40	-0.155186	3.59646	0.228192	123207	0	0	0	4.35508	0.191656	0.236796	No DE	No DE	No DE
C15orf57	0.00770406	4.01854	0.962749	90416	0	0	0	0.33226	0.195887	0.169446	No DE	No DE	No DE
C15orf61	0.195153	2.1929	0.260961	145853	0	0	0	0.610991	0.254866	0.246545	No DE	No DE	No DE
C16orf45	-0.156267	4.59154	0.459973	89927	0	0	0	1.92105	0.200811	0.291368	No DE	No DE	No DE
C16orf52	-0.462645	4.52684	0.00847635	730094	0	0	0	0.253579	0.240184	0.220116	No DE	No DE	No DE
C16orf62	-0.153418	6.0718	0.0230762	57020	0	0	0	1.21142	0.0525533	0.0891274	No DE	No DE	No DE
C16orf70	0.338962	4.47963	0.000327863	80262	0	0	0	1.0773	0.133381	0.146663	No DE	No DE	No DE
C16orf72	-0.465846	6.32848	8.66e-06	29035	0	0	0	0.106601	0.111762	0.0971544	No DE	No DE	No DE
C17orf51	-0.329135	4.35355	0.0290149	339263	0	0	0	2.25952	0.180838	0.222848	No DE	No DE	No DE
C17orf75	0.431985	4.0754	0.000370514	64149	0	0	0	0.2261	0.160418	0.231134	No DE	No DE	No DE
C17orf80	-0.262484	4.75775	0.0321754	55028	0	0	0	0.208794	0.163547	0.208005	No DE	No DE	No DE
C18orf25	-0.00344188	5.71494	0.973445	147339	0	0	0	4.83932	0.136155	0.0821144	No DE	No DE	No DE
C18orf54	-0.345341	2.65154	0.128711	162681	0	0	0	0.176872	0.295968	0.212687	No DE	No DE	No DE
C18orf8	-0.0426153	4.38946	0.644077	29919	0	0	0	1.43369	0.102337	0.131016	No DE	No DE	No DE
C19orf24	-0.236176	3.47724	0.150139	55009	0	0	0	0.712866	0.24738	0.253875	No DE	No DE	No DE
C19orf43	0.149485	6.13391	0.264652	79002	0	0	0	0.690161	0.145613	0.273623	No DE	No DE	No DE
C19orf44	0.629928	3.517	3.3e-05	84167	0	0	0	3.00407	0.136893	0.255854	No DE	No DE	No DE
C19orf53	-0.309327	4.39338	0.00093149	28974	0	0	0	0.112736	0.0885611	0.147066	No DE	No DE	No DE
C19orf66	0.490138	4.97377	2.71e-05	55337	0	0	0	1.8057	0.144107	0.149858	No DE	No DE	No DE
C19orf70	-0.389755	3.96994	0.0113261	125988	0	0	0	0.406363	0.227347	0.205641	No DE	No DE	No DE
C1D	-0.391981	3.33225	0.0133307	10438	0	0	0	0.3121	0.223925	0.215868	No DE	No DE	No DE
C1GALT1C1	-0.60639	3.98585	0.000193891	29071	0	0	0	0.379732	0.20242	0.208841	No DE	No DE	No DE
C1orf109	-0.103466	3.94188	0.427964	54955	0	0	0	0.456332	0.191417	0.253753	No DE	No DE	No DE
C1orf115	-0.961401	6.15002	6.57e-06	79762	0	0	0	0.227938	0.245997	0.251948	No DE	No DE	No DE
C1orf122	-0.547673	4.14117	0.0025223	127687	0	0	0	0.692095	0.291669	0.233844	No DE	No DE	No DE
C1orf123	-0.329495	4.62971	0.00329556	54987	0	0	0	1.06739	0.137653	0.133434	No DE	No DE	No DE
C1orf131	-0.231717	2.97513	0.0575936	128061	0	0	0	1.6588	0.157847	0.226873	No DE	No DE	No DE
C1orf174	0.0373877	4.03932	0.760973	339448	0	0	0	0.639768	0.176522	0.164465	No DE	No DE	No DE
C1orf21	0.804656	7.11106	1.8e-05	81563	0	0	0	0.633815	0.24706	0.288744	No DE	No DE	No DE
C1orf216	-0.491441	3.87098	0.000955155	127703	0	0	0	0.512362	0.137085	0.200607	No DE	No DE	No DE
C1orf27	-0.365936	5.44081	0.0146583	54953	0	0	0	0.876858	0.20147	0.232904	No DE	No DE	No DE
C1orf43	-0.859379	6.50617	4.03e-09	25912	0	0	0	0.189299	0.117252	0.161824	No DE	No DE	No DE
C1orf50	-0.288354	2.85692	0.0252144	79078	0	0	0	0.273192	0.145569	0.18642	No DE	No DE	No DE
C1orf52	-0.0204613	4.34744	0.875545	148423	0	0	0	0.272755	0.165321	0.172208	No DE	No DE	No DE
C1RL	0.533285	6.35646	8.04e-05	51279	0	0	0	0.862545	0.130203	0.284285	No DE	No DE	No DE
C20orf194	-0.14197	6.72233	0.181879	25943	0	0	0	0.267966	0.0607449	0.19271	No DE	No DE	No DE
C20orf196	0.388806	1.52797	0.045262	149840	0	0	0	0.388555	0.232041	0.267485	No DE	No DE	No DE
C20orf27	-0.693858	4.12091	0.000192376	54976	0	0	0	0.252536	0.222398	0.244965	No DE	No DE	No DE
C21orf33	-0.194555	6.08284	0.0717419	8209	0	0	0	1.68575	0.159429	0.169614	No DE	No DE	No DE
C21orf59	0.148038	4.65947	0.0443195	56683	0	0	0	0.56264	0.104445	0.145799	No DE	No DE	No DE
C22orf39	-0.596371	4.53627	2.76e-05	128977	0	0	0	0.27632	0.12024	0.206866	No DE	No DE	No DE
C22orf46	-0.327564	4.99977	0.00952958	79640	0	0	0	0.477107	0.182216	0.0908039	No DE	No DE	No DE
C2CD2	-1.7011	6.66265	8.54e-09	25966	0	0	0	0.688125	0.294943	0.294997	No DE	No DE	No DE
C2CD2L	0.0132742	4.06923	0.928615	9854	0	0	0	0.559144	0.175418	0.257883	No DE	No DE	No DE
C2CD3	0.459602	5.68197	2.04e-05	26005	0	0	0	0.384418	0.0984552	0.195136	No DE	No DE	No DE
C2CD5	0.172717	6.3675	0.0825926	9847	0	0	0	0.63264	0.119346	0.209525	No DE	No DE	No DE
C2orf42	0.0812435	3.69828	0.382826	54980	0	0	0	4.55178	0.121772	0.168887	No DE	No DE	No DE
C2orf49	0.0696879	3.68537	0.59728	79074	0	0	0	0.202067	0.146847	0.24042	No DE	No DE	No DE
C2orf68	0.24374	5.56212	0.0100483	388969	0	0	0	0.946079	0.152829	0.175844	No DE	No DE	No DE
C2orf69	-0.905025	4.30311	1.04e-06	205327	0	0	0	0.0938892	0.19301	0.222831	No DE	No DE	No DE
C2orf76	-0.300624	2.54161	0.0527669	130355	0	0	0	0.839811	0.204212	0.158762	No DE	No DE	No DE
C3orf18	0.125259	3.47102	0.39521	51161	0	0	0	0.451714	0.184633	0.18286	No DE	No DE	No DE
C3orf33	0.21859	2.32116	0.160059	285315	0	0	0	0.574459	0.185531	0.294791	No DE	No DE	No DE
C3orf38	-0.298769	4.4577	0.0243921	285237	0	0	0	0.192927	0.201115	0.135924	No DE	No DE	No DE
C3orf62	0.176905	3.22758	0.215426	375341	0	0	0	2.99904	0.184258	0.189981	No DE	No DE	No DE
C4orf3	-0.63531	6.57866	0.000306452	401152	0	0	0	0.204417	0.193618	0.239444	No DE	No DE	No DE
C4orf33	-0.21857	3.1137	0.208348	132321	0	0	0	0.209835	0.269286	0.247758	No DE	No DE	No DE
C4orf46	-0.416097	2.6112	0.0242463	201725	0	0	0	0.210241	0.26452	0.247902	No DE	No DE	No DE
C5orf15	-0.520698	5.56832	0.00359184	56951	0	0	0	3.07244	0.247997	0.171519	No DE	No DE	No DE
C5orf22	-0.534678	4.40524	6.48e-05	55322	0	0	0	0.919949	0.136945	0.209317	No DE	No DE	No DE
C5orf24	-0.66113	5.83214	6.99e-05	134553	0	0	0	2.19747	0.198313	0.167889	No DE	No DE	No DE
C5orf42	0.214409	6.95219	0.0961464	65250	0	0	0	2.03522	0.170926	0.235504	No DE	No DE	No DE
C5orf51	-0.758147	5.66605	1.08e-05	285636	0	0	0	0.63573	0.196194	0.166977	No DE	No DE	No DE
C5orf56	0.205128	3.44366	0.196526	441108	0	0	0	0.26279	0.231752	0.146015	No DE	No DE	No DE
C6orf106	-0.857695	6.96595	1.24e-07	64771	0	0	0	0.379028	0.0912326	0.209996	No DE	No DE	No DE
C6orf120	-0.747185	5.458	3.46e-07	387263	0	0	0	0.38712	0.150702	0.156687	No DE	No DE	No DE
C6orf136	0.179786	3.01542	0.12316	221545	0	0	0	0.20927	0.17652	0.135898	No DE	No DE	No DE
C6orf203	-0.406245	3.26341	0.00701606	51250	0	0	0	0.150795	0.197017	0.163772	No DE	No DE	No DE
C6orf48	0.0269352	5.55752	0.828447	50854	0	0	0	1.92042	0.169061	0.252469	No DE	No DE	No DE
C6orf62	-0.742739	7.06166	3.96e-06	81688	0	0	0	NaN	0.190791	0.134838	No DE	No DE	No DE
C6orf89	-0.235437	7.19132	0.00484625	221477	0	0	0	0.570789	0.0876333	0.10142	No DE	No DE	No DE
C7orf13	0.143259	2.41331	0.356791	129790	0	0	0	0.244309	0.219012	0.175968	No DE	No DE	No DE
C7orf25	-0.582554	3.40402	8.83e-05	79020	0	0	0	0.379737	0.171341	0.141174	No DE	No DE	No DE
C7orf26	0.265123	4.72973	0.0216246	79034	0	0	0	0.2741	0.159356	0.230327	No DE	No DE	No DE
C7orf49	-0.0330034	4.52435	0.74468	78996	0	0	0	0.508053	0.119782	0.221828	No DE	No DE	No DE
C7orf73	-0.36279	4.91321	0.0119506	647087	0	0	0	1.78441	0.189828	0.217527	No DE	No DE	No DE
C8orf33	-0.470258	5.03194	1.66e-05	65265	0	0	0	0.420083	0.150447	0.100969	No DE	No DE	No DE
C8orf58	0.440548	3.69602	0.00548367	541565	0	0	0	0.397237	0.236908	0.268115	No DE	No DE	No DE
C8orf59	-0.461515	4.33676	0.00478316	401466	0	0	0	0.897422	0.224259	0.267435	No DE	No DE	No DE
C9orf40	-0.420936	2.73304	0.00181839	55071	0	0	0	1.83324	0.163154	0.17626	No DE	No DE	No DE
C9orf64	-0.358504	3.78984	0.0382665	84267	0	0	0	0.331488	0.163254	0.29101	No DE	No DE	No DE
C9orf72	-0.681193	4.80293	0.000472986	203228	0	0	0	0.663603	0.24194	0.223399	No DE	No DE	No DE
C9orf78	-0.190973	5.37602	0.0420739	51759	0	0	0	0.929049	0.143645	0.117587	No DE	No DE	No DE
CA5B	0.320305	4.84138	0.0120992	11238	0	0	0	0.243008	0.174956	0.157594	No DE	No DE	No DE
CA5BP1	0.39572	3.15869	0.00707763	340591	0	0	0	0.144875	0.150312	0.298489	No DE	No DE	No DE
CAAP1	-0.0174386	4.17564	0.901791	79886	0	0	0	1.68474	0.216446	0.200904	No DE	No DE	No DE
CAB39	-0.719592	6.64993	3.81e-06	51719	0	0	0	0.310026	0.135488	0.187678	No DE	No DE	No DE
CABLES1	-0.814091	5.6232	5.76e-06	91768	0	0	0	3.08569	0.131969	0.283981	No DE	No DE	No DE
CACHD1	0.206781	6.47099	0.208254	57685	0	0	0	0.435948	0.206289	0.291153	No DE	No DE	No DE
CACUL1	-0.248941	6.92361	0.0183437	143384	0	0	0	0.647566	0.141182	0.231878	No DE	No DE	No DE
CACYBP	-0.533395	5.00318	0.000169733	27101	0	0	0	0.299512	0.185962	0.147313	No DE	No DE	No DE
CALCOCO1	-0.240273	7.28622	0.00538697	57658	0	0	0	0.688422	0.105924	0.0922242	No DE	No DE	No DE
CALCOCO2	-0.405975	7.21141	0.00217323	10241	0	0	0	0.390811	0.107145	0.204347	No DE	No DE	No DE
CALD1	0.15674	9.14989	0.295318	800	0	0	0	0.150883	0.216446	0.16727	No DE	No DE	No DE
CALHM2	0.227895	4.89839	0.177906	51063	0	0	0	0.431689	0.190801	0.236804	No DE	No DE	No DE
CALM2	-0.979132	8.00533	9.21e-07	805	0	0	0	0.956631	0.193139	0.230499	No DE	No DE	No DE
CALM3	-0.0557868	7.15003	0.69487	808	0	0	0	0.653728	0.186592	0.251726	No DE	No DE	No DE
CALR	-0.191331	8.52652	0.101857	811	0	0	0	0.789812	0.191038	0.167421	No DE	No DE	No DE
CALU	-0.810425	7.20658	0.000191415	813	0	0	0	NaN	0.278123	0.224236	No DE	No DE	No DE
CAMK1D	0.209496	3.81638	0.319833	57118	0	0	0	0.400734	0.19992	0.29378	No DE	No DE	No DE
CAMK2D	-0.114013	6.49058	0.398901	817	0	0	0	0.328519	0.181383	0.190254	No DE	No DE	No DE
CAMK2G	0.0267244	5.40441	0.767315	818	0	0	0	0.229072	0.0880147	0.145345	No DE	No DE	No DE
CAMKK2	-0.132477	6.60126	0.134552	10645	0	0	0	2.25925	0.100605	0.119093	No DE	No DE	No DE
CAMLG	-0.193151	4.93003	0.068202	819	0	0	0	1.6168	0.157083	0.177539	No DE	No DE	No DE
CAMSAP1	0.051121	6.14308	0.520703	157922	0	0	0	3.02566	0.0668921	0.161779	No DE	No DE	No DE
CAMSAP2	-0.208286	6.80838	0.101234	23271	0	0	0	0.606206	0.178332	0.139961	No DE	No DE	No DE
CAMTA1	0.334873	5.03499	0.00342049	23261	0	0	0	0.284498	0.148272	0.270365	No DE	No DE	No DE
CAMTA2	0.0260094	6.09471	0.799075	23125	0	0	0	1.51712	0.114005	0.159665	No DE	No DE	No DE
CAND1	-0.275945	7.10805	0.0187767	55832	0	0	0	1.77679	0.149516	0.217091	No DE	No DE	No DE
CANX	-0.606616	9.40456	2.38e-06	821	0	0	0	0.872461	0.161364	0.175415	No DE	No DE	No DE
CAP1	-0.508241	7.4503	3.85e-05	10487	0	0	0	0.758507	0.119805	0.154696	No DE	No DE	No DE
CAPN2	-0.247333	8.0903	0.0283103	824	0	0	0	1.08006	0.095085	0.151306	No DE	No DE	No DE
CAPN7	0.0270178	6.47304	0.818135	23473	0	0	0	1.32489	0.140407	0.187232	No DE	No DE	No DE
CAPNS1	-0.556524	7.37711	1.4e-05	826	0	0	0	0.464344	0.121583	0.152582	No DE	No DE	No DE
CAPRIN1	-0.297443	8.10487	0.0084108	4076	0	0	0	1.34326	0.1366	0.22829	No DE	No DE	No DE
CAPRIN2	0.351871	5.13955	0.00379071	65981	0	0	0	0.411285	0.135308	0.190829	No DE	No DE	No DE
CAPS2	-0.103059	2.51762	0.647593	84698	0	0	0	0.401464	0.279684	0.297547	No DE	No DE	No DE
CAPZA1	-0.848336	6.79188	4.84e-05	829	0	0	0	0.515171	0.228389	0.22146	No DE	No DE	No DE
CAPZA2	-1.17195	6.30733	2.08e-07	830	0	0	0	0.205562	0.200454	0.253155	No DE	No DE	No DE
CAPZB	-0.0439964	7.17083	0.661049	832	0	0	0	0.353454	0.110013	0.144716	No DE	No DE	No DE
CARD6	-0.952992	4.80507	7.22e-07	84674	0	0	0	0.264132	0.183246	0.227312	No DE	No DE	No DE
CARD8	-0.582592	6.04238	0.000180747	22900	0	0	0	0.841354	0.159134	0.229081	No DE	No DE	No DE
CARHSP1	-0.281884	5.35441	0.0281311	23589	0	0	0	0.526026	0.184246	0.155671	No DE	No DE	No DE
CARM1	0.164275	5.50703	0.0735791	10498	1	0	0	0.232942	0.108203	0.153607	No DE	No DE	No DE
CARS	-0.533357	5.35596	2.69e-06	833	0	0	0	0.467435	0.0839379	0.135125	No DE	No DE	No DE
CARS2	0.29271	5.43343	0.00228172	79587	0	0	0	1.09573	0.123772	0.141065	No DE	No DE	No DE
CASC3	0.0102318	7.16056	0.890644	22794	0	0	0	0.306859	0.102916	0.0891909	No DE	No DE	No DE
CASC4	-0.0857995	7.38449	0.310586	113201	0	0	0	0.781733	0.106758	0.0817956	No DE	No DE	No DE
CASK	0.355078	6.30908	0.00166054	8573	0	0	0	0.535943	0.139592	0.297003	No DE	No DE	No DE
CASP1	-0.312489	4.37156	0.0593509	834	0	0	0	NaN	0.249956	0.236177	No DE	No DE	No DE
CASP2	0.119951	5.68608	0.181523	835	0	0	0	0.199196	0.104361	0.252811	No DE	No DE	No DE
CASP3	-0.490658	4.52545	0.00250074	836	0	0	0	1.07046	0.197315	0.223574	No DE	No DE	No DE
CASP4	-0.299071	5.28465	0.0264727	837	0	0	0	0.6918	0.136654	0.285178	No DE	No DE	No DE
CASP7	-0.230752	4.69823	0.0275299	840	0	0	0	0.776442	0.147682	0.13889	No DE	No DE	No DE
CASP8	-0.383174	4.81739	0.00412688	841	1	0	0	0.698958	0.181001	0.17922	No DE	No DE	No DE
CASP8AP2	-0.181853	5.89953	0.205273	9994	0	0	0	0.204168	0.201507	0.161128	No DE	No DE	No DE
CAST	-0.688192	8.28712	9e-05	831	0	0	0	0.578126	0.194569	0.211412	No DE	No DE	No DE
CBFA2T2	0.60522	6.10428	4.27e-07	9139	0	0	0	0.143872	0.10262	0.245125	No DE	No DE	No DE
CBFB	0.0981856	5.57916	0.373875	865	0	0	0	1.15881	0.155309	0.173199	No DE	No DE	No DE
CBL	-0.736893	6.63238	1.01e-06	867	0	1	0	0.284288	0.14371	0.142688	No DE	No DE	No DE
CBLB	0.344456	6.34132	0.00360662	868	0	0	0	0.364787	0.149398	0.158777	No DE	No DE	No DE
CBLL1	-0.188094	5.18563	0.0825856	79872	0	0	0	0.29811	0.146167	0.207021	No DE	No DE	No DE
CBLN3	0.388557	2.4288	0.0561221	643866	0	0	0	0.502473	0.258103	0.287685	No DE	No DE	No DE
CBR1	-0.375372	4.30558	0.00200564	873	0	0	0	0.429205	0.105785	0.2165	No DE	No DE	No DE
CBR3	-0.0437193	3.19925	0.821762	874	0	0	0	1.3449	0.212323	0.260859	No DE	No DE	No DE
CBWD1	0.0696005	4.11896	0.639317	55871	0	0	0	0.218187	0.19917	0.268737	No DE	No DE	No DE
CBX1	0.192371	5.67776	0.00982824	10951	0	0	0	0.901734	0.0971808	0.17121	No DE	No DE	No DE
CBX3	-0.438886	6.43143	0.00349984	11335	0	0	0	1.01883	0.191076	0.279352	No DE	No DE	No DE
CBX5	0.0631891	8.18512	0.576536	23468	0	0	0	0.22749	0.161917	0.252088	No DE	No DE	No DE
CBY1	-0.0779109	4.15495	0.486495	25776	0	0	0	0.219109	0.158495	0.189156	No DE	No DE	No DE
CC2D1B	0.170719	5.74128	0.124462	200014	0	0	0	0.801806	0.150488	0.196231	No DE	No DE	No DE
CC2D2A	0.194972	5.26704	0.165817	57545	0	0	0	0.751834	0.180623	0.236285	No DE	No DE	No DE
CCAR1	0.0103543	6.60871	0.943273	55749	1	0	0	0.277147	0.170392	0.298044	No DE	No DE	No DE
CCDC102B	0.607354	3.798	0.00625055	79839	0	0	0	1.2298	0.288668	0.235937	No DE	No DE	No DE
CCDC106	-0.434637	3.11694	0.017427	29903	0	0	0	NaN	0.22972	0.298295	No DE	No DE	No DE
CCDC112	-0.186979	3.37446	0.200872	153733	0	0	0	0.287209	0.184719	0.239676	No DE	No DE	No DE
CCDC113	0.0241063	3.6462	0.875545	29070	0	0	0	0.448317	0.191334	0.269748	No DE	No DE	No DE
CCDC115	0.109734	4.56043	0.337781	84317	0	0	0	0.265834	0.173594	0.164606	No DE	No DE	No DE
CCDC117	-0.390253	5.39695	0.00259033	150275	0	0	0	0.555717	0.211175	0.149571	No DE	No DE	No DE
CCDC12	0.185561	4.30573	0.13078	151903	0	0	0	0.366155	0.155338	0.266096	No DE	No DE	No DE
CCDC121	-0.333727	2.66215	0.0538691	79635	0	0	0	1.73798	0.235823	0.234501	No DE	No DE	No DE
CCDC124	-0.311469	4.62677	0.0161915	115098	0	0	0	1.10217	0.171905	0.17658	No DE	No DE	No DE
CCDC125	0.118833	4.89593	0.464199	202243	0	0	0	1.09199	0.298613	0.236176	No DE	No DE	No DE
CCDC126	-0.389632	3.38038	0.0164756	90693	0	0	0	0.1205	0.230407	0.234814	No DE	No DE	No DE
CCDC127	-0.195989	3.75104	0.0906758	133957	0	0	0	NaN	0.164679	0.164379	No DE	No DE	No DE
CCDC130	0.745818	4.89597	1.19e-05	81576	0	0	0	0.175103	0.19602	0.281537	No DE	No DE	No DE
CCDC137	0.0381129	3.60739	0.789236	339230	0	0	0	0.61102	0.174936	0.229134	No DE	No DE	No DE
CCDC146	0.342413	4.15985	0.0304404	57639	0	0	0	0.620281	0.219567	0.194096	No DE	No DE	No DE
CCDC149	0.382437	5.19747	0.000192857	91050	0	0	0	0.219178	0.139507	0.18672	No DE	No DE	No DE
CCDC15	0.00865553	3.04371	0.954558	80071	0	0	0	1.19217	0.187427	0.296826	No DE	No DE	No DE
CCDC174	0.181321	4.90655	0.0459952	51244	0	0	0	0.214989	0.125001	0.157574	No DE	No DE	No DE
CCDC25	-0.369629	5.21799	0.00325626	55246	0	0	0	0.30351	0.164888	0.234009	No DE	No DE	No DE
CCDC28A	-0.298677	4.04161	0.00901661	25901	0	0	0	1.50417	0.161219	0.140389	No DE	No DE	No DE
CCDC43	-0.257333	4.15299	0.00906935	124808	0	0	0	0.29377	0.123131	0.178946	No DE	No DE	No DE
CCDC47	-0.387435	6.91347	2.59e-06	57003	0	0	0	0.304924	0.0842859	0.0664321	No DE	No DE	No DE
CCDC50	-0.574118	7.52781	0.00164581	152137	0	0	0	0.447805	0.193314	0.277176	No DE	No DE	No DE
CCDC51	-0.639786	2.76933	3.51e-05	79714	0	0	0	0.306207	0.216866	0.180724	No DE	No DE	No DE
CCDC58	-0.219079	2.78	0.276192	131076	0	0	0	0.318122	0.270981	0.281145	No DE	No DE	No DE
CCDC59	-0.0534119	4.28215	0.716875	29080	0	0	0	0.503318	0.180024	0.221941	No DE	No DE	No DE
CCDC66	0.296415	5.29993	0.0343845	285331	0	0	0	1.05479	0.169303	0.267924	No DE	No DE	No DE
CCDC7	0.303135	3.79854	0.0282212	79741	0	0	0	0.288991	0.1638	0.245251	No DE	No DE	No DE
CCDC71L	-0.675484	5.48109	0.000658186	168455	0	0	0	0.245871	0.252888	0.249812	No DE	No DE	No DE
CCDC77	0.169026	3.21367	0.181329	84318	0	0	0	0.466507	0.158475	0.22403	No DE	No DE	No DE
CCDC82	-0.557491	5.32126	0.00275231	79780	0	0	0	0.738564	0.228223	0.227685	No DE	No DE	No DE
CCDC84	0.658956	4.41621	3.03e-07	338657	0	0	0	2.20065	0.123738	0.130993	No DE	No DE	No DE
CCDC86	-0.155785	3.98977	0.279183	79080	0	0	0	NaN	0.216064	0.27193	No DE	No DE	No DE
CCDC90B	-0.506197	4.52142	0.00225226	60492	0	0	0	0.296846	0.191674	0.239797	No DE	No DE	No DE
CCDC91	-0.344283	5.28096	0.0107749	55297	0	0	0	0.759859	0.160782	0.20409	No DE	No DE	No DE
CCDC92	-0.662191	5.4094	0.00092748	80212	0	0	0	1.42304	0.237059	0.258981	No DE	No DE	No DE
CCDC93	0.00255775	6.37217	0.974347	54520	0	0	0	0.986018	0.0986538	0.100405	No DE	No DE	No DE
CCDC94	0.50117	4.06711	0.00192212	55702	0	0	0	1.17112	0.194771	0.29154	No DE	No DE	No DE
CCDC97	0.454476	5.32384	0.000221153	90324	0	0	0	0.164957	0.141887	0.236983	No DE	No DE	No DE
CCM2	-0.219705	5.05643	0.0754476	83605	0	0	0	2.57243	0.0963022	0.207829	No DE	No DE	No DE
CCND3	0.115284	5.53562	0.467648	896	0	1	1	0.257791	0.299337	0.164603	No DE	No DE	No DE
CCNDBP1	-0.414087	5.43757	0.000189648	23582	0	0	0	0.25275	0.0981073	0.166859	No DE	No DE	No DE
CCNG1	-0.960062	6.41795	5.89e-07	900	0	0	0	5.2915	0.20745	0.274814	No DE	No DE	No DE
CCNG2	-0.054947	6.70612	0.715508	901	0	0	0	NaN	0.248282	0.220153	No DE	No DE	No DE
CCNH	-0.269908	5.43559	0.0909782	902	0	0	0	1.19216	0.209	0.251762	No DE	No DE	No DE
CCNI	-0.15846	8.4163	0.0661416	10983	0	0	0	3.10534	0.123678	0.161235	No DE	No DE	No DE
CCNJ	-0.138521	3.56184	0.332597	54619	0	0	0	3.68495	0.192969	0.240256	No DE	No DE	No DE
CCNK	0.0950813	5.52597	0.239506	8812	0	0	0	3.94709	0.111993	0.116718	No DE	No DE	No DE
CCNL1	0.343988	7.07067	0.0164596	57018	0	0	0	3.69881	0.186405	0.284283	No DE	No DE	No DE
CCNL2	0.670571	7.29556	4.42e-07	81669	0	0	0	2.94118	0.119394	0.247169	No DE	No DE	No DE
CCNT1	-0.0682098	6.2351	0.524866	904	0	0	0	5.2915	0.13586	0.202847	No DE	No DE	No DE
CCNT2	-0.081834	6.34898	0.669194	905	0	0	0	0.43979	0.235785	0.290701	No DE	No DE	No DE
CCNY	-0.397069	6.32621	1.48e-05	219771	0	0	0	0.595676	0.0667609	0.0859308	No DE	No DE	No DE
CCNYL1	-0.915096	4.40525	7.54e-06	151195	0	0	0	1.5157	0.236583	0.256722	No DE	No DE	No DE
CCP110	0.133076	5.47144	0.344395	9738	0	0	0	0.927875	0.194075	0.276492	No DE	No DE	No DE
CCS	0.480581	4.39613	0.00621402	9973	0	0	0	2.39441	0.24999	0.270907	No DE	No DE	No DE
CCSER2	-0.590372	6.86583	0.000465846	54462	0	0	0	2.61371	0.175151	0.228018	No DE	No DE	No DE
CCT2	-0.243756	6.04622	0.0365736	10576	0	0	0	2.13531	0.131998	0.294873	No DE	No DE	No DE
CCT4	-0.140587	6.53362	0.107354	10575	0	0	0	1.57056	0.135336	0.231091	No DE	No DE	No DE
CCT5	-0.816957	6.35937	1.9e-08	22948	0	0	0	1.80102	0.114983	0.176535	No DE	No DE	No DE
CCT6P1	0.439644	2.96625	0.00219141	643253	0	0	0	5.2915	0.160062	0.266701	No DE	No DE	No DE
CCT7	-0.266223	6.58689	0.00508204	10574	0	0	0	5.2915	0.130852	0.189371	No DE	No DE	No DE
CCZ1	-0.402104	3.62582	0.00594617	51622	0	0	0	2.70707	0.233062	0.200321	No DE	No DE	No DE
CD14	-1.14734	5.9575	8.55e-06	929	0	0	0	3.67247	0.277584	0.28848	No DE	No DE	No DE
CD151	-1.14842	7.46408	7.81e-08	977	0	0	0	0.169581	0.158013	0.232502	No DE	No DE	No DE
CD276	0.283591	6.03842	0.0739388	80381	0	0	0	1.06507	0.218781	0.290262	No DE	No DE	No DE
CD2AP	-0.35671	6.44321	0.00848933	23607	0	0	0	0.330757	0.210272	0.223917	No DE	No DE	No DE
CD40	0.109748	3.67659	0.599966	958	0	0	0	0.0897121	0.22709	0.247805	No DE	No DE	No DE
CD46	-0.751046	8.00972	1.78e-05	4179	0	0	0	NaN	0.194753	0.225685	No DE	No DE	No DE
CD59	-0.405481	9.21437	0.00168942	966	0	0	0	0.20496	0.158992	0.270164	No DE	No DE	No DE
CD63	-0.610913	7.93982	6.04e-05	967	0	0	0	0.179871	0.130152	0.196676	No DE	No DE	No DE
CD81	-0.276681	8.75993	0.0638498	975	0	0	0	0.39496	0.145882	0.238848	No DE	No DE	No DE
CD99L2	-0.729103	6.05529	0.000603764	83692	0	0	0	0.425944	0.175001	0.28932	No DE	No DE	No DE
CDADC1	-0.191785	3.89696	0.156338	81602	0	0	0	3.72137	0.16048	0.189277	No DE	No DE	No DE
CDC123	-0.261744	4.85939	0.0123414	8872	0	0	0	0.142395	0.114002	0.207257	No DE	No DE	No DE
CDC14A	1.09722	4.89557	3.24e-07	8556	0	0	0	0.236523	0.235426	0.23	No DE	No DE	No DE
CDC14B	-0.594734	5.72896	0.000287371	8555	0	0	0	0.158731	0.169203	0.246942	No DE	No DE	No DE
CDC16	-0.238695	6.23795	0.0266422	8881	0	0	0	0.42112	0.12352	0.18049	No DE	No DE	No DE
CDC23	-0.243892	4.91531	0.00897264	8697	0	0	0	0.579594	0.122364	0.188162	No DE	No DE	No DE
CDC25B	0.5135	5.36369	0.000268433	994	0	0	0	0.259526	0.189521	0.183919	No DE	No DE	No DE
CDC26	-0.144643	2.5953	0.341696	246184	0	0	0	0.456351	0.200476	0.20961	No DE	No DE	No DE
CDC27	-0.507196	6.52563	0.00355335	996	0	0	0	0.208062	0.201088	0.21078	No DE	No DE	No DE
CDC34	-0.224996	4.75686	0.0899249	997	0	0	0	1.06636	0.17106	0.283175	No DE	No DE	No DE
CDC37	0.0391146	6.77492	0.766041	11140	0	0	0	3.0479	0.147522	0.237795	No DE	No DE	No DE
CDC37L1	-0.476066	4.34468	3.29e-05	55664	0	0	0	3.04963	0.112058	0.17166	No DE	No DE	No DE
CDC40	-0.177152	5.1634	0.145387	51362	0	0	0	0.556523	0.16592	0.189714	No DE	No DE	No DE
CDC42	-0.641777	7.7108	3.14e-06	998	0	0	0	0.303869	0.149583	0.119072	No DE	No DE	No DE
CDC42BPA	-0.33082	7.60098	0.0277095	8476	0	0	0	0.700952	0.175093	0.220147	No DE	No DE	No DE
CDC42BPB	-0.241433	7.93483	0.0739106	9578	0	0	0	0.475075	0.129389	0.199977	No DE	No DE	No DE
CDC42EP3	-0.0301708	5.86177	0.855858	10602	0	0	0	0.211188	0.17682	0.218966	No DE	No DE	No DE
CDC42EP4	0.0983844	7.3116	0.563206	23580	0	0	0	1.40888	0.285158	0.23858	No DE	No DE	No DE
CDC42SE1	0.087126	7.02935	0.480808	56882	0	0	0	0.367046	0.174034	0.278711	No DE	No DE	No DE
CDC42SE2	-0.178071	5.87576	0.241778	56990	0	0	0	0.296552	0.243431	0.154425	No DE	No DE	No DE
CDC5L	0.00978132	6.06811	0.916363	988	0	0	0	0.734345	0.110722	0.141204	No DE	No DE	No DE
CDC73	-0.710583	6.47038	6.43e-05	79577	0	0	0	0.183565	0.199577	0.210916	No DE	No DE	No DE
CDH26	0.165754	1.63882	0.369264	60437	0	0	0	0.168881	0.231198	0.224758	No DE	No DE	No DE
CDIPT	-0.236447	5.81911	0.0506308	10423	0	0	0	1.39892	0.146414	0.20646	No DE	No DE	No DE
CDK11B	0.0940628	3.99436	0.493104	984	0	0	0	0.226456	0.177932	0.207098	No DE	No DE	No DE
CDK12	0.2239	7.05375	0.000192432	51755	0	1	0	0.259513	0.0590803	0.123414	No DE	No DE	No DE
CDK13	0.420475	7.04326	9.8e-08	8621	0	0	0	0.38988	0.064806	0.12355	No DE	No DE	No DE
CDK14	0.22868	5.84403	0.0631523	5218	0	0	0	0.314158	0.146168	0.201959	No DE	No DE	No DE
CDK16	-0.25332	5.9995	0.00561665	5127	0	0	0	0.730581	0.114068	0.128651	No DE	No DE	No DE
CDK17	0.156965	6.23199	0.150284	5128	0	0	0	0.30017	0.136337	0.153432	No DE	No DE	No DE
[truncated: 5,568 more rows]

## Sheet: SuppTable 4
Supplementary Table 4: Genes with low expression variability in healthy breast ductal tissue (Illumina TruSeq RNA Access, Formalin Fixed Paraffin Embedded tissue)
[truncated: 6,983 more rows]

[truncated: 15 more sheets: SuppTable 5, SuppTable 6, SuppTable 7, SuppTable 8, SuppTable 9, SuppTable 11, SuppTable 12, SuppTable 13, SuppTable 14, SuppTable 15, SuppTable 16, SuppTable 17, SuppTable 18, SuppTable 19, SuppTable 20]
