# Supplementary material for: RNA based individualized drug selection in breast cancer patients without patient-matched normal tissue
Source: Oncotarget. 2018 Aug 17;9(64):32362–72. doi: 10.18632/oncotarget.25981 (PMC6122351; doi:10.18632/oncotarget.25981)
Supplement: Supplementary file 3 [file oncotarget-09-32362-s003.xlsx]

## Sheet: CPMs
Supplementary Table 10: Counts per Million (CPM) for all breast, fat and breast cancer samples sequenced at Avera Cancer Institute and Institute of Clinical Molecular Biology (Forster et al 2018)
Dataset ID	P1NL	P1NR	P2NL	P2NR	P3NL	P3NR	P4NL	P4NR	P5NL	P5NR	P6NL	P6NR	P7NL	P8NR	P9NL	P9NR	P10NR	P11NR	P12NL	P13NR	P14NR	P15NR	P16NR	P17NR	P18NR	P19NL	P20NR	P21NR	P22NR	P23T	P24T	P25T	P26T	P27T	P28T	P29T	P30T	P31T	P32T	P33T	P34N	P35NL	P36N	P37N	P38N	P39N	P35NR	P40N	P41N
Tissue type	Healthy normal breast tissue																			Healthy normal breast tissue										breast cancer (BrCa)										BrCa skin metastasis, adipocyte free	Healthy normal breast tissue, with adipocyte content
Fixation	FFPE																			FFPE										FFPE										FF	FF (liquid nitrogen)
RNA-Seq methode	total RNA-Seq (Roche Kapa RNA RiboErase)																			targeted RNA-Seq (Illumina TruSeq RNA Access with Exome baits)										total RNA-Seq (Roche Kapa RNA RiboErase)										Access	total RNA-Seq (Roche Kapa RNA RiboErase)
NGS File ID	BREAST_791_N1_RNA_REP1	BREAST_792_N1_RNA_REP1	BREAST_793_N1_RNA_REP1	BREAST_794_N1_RNA_REP1	BREAST_803_N1_RNA_REP1	BREAST_804_N1_RNA_REP1	BREAST_805_N1_RNA_REP1	BREAST_806_N1_RNA_REP1	BREAST_807_N1_RNA_REP1	BREAST_808_N1_RNA_REP1	BREAST_817_N1_RNA_REP1	BREAST_818_N1_RNA_REP1	BREAST_819_N1_RNA_REP1	BREAST_869_N1_RNA_REP1	BREAST-10L-N1-RNA-REP1	BREAST-10R-N1-RNA-REP1	BREAST-4R-N1-RNA-REP1	BREAST-7R-N1-RNA-REP1	BREAST-9L-N1-RNA-REP1	Breast-N1-10-R-RNA-Access	Breast-N1-14-R-RNA-Access	Breast-N1-15-R-RNA-Access	Breast-N1-16-R-RNA-Access	Breast-N1-17-R-RNA-Access	Breast-N1-18-R-RNA-Access	Breast-N1-19-L-RNA-Access	Breast-N1-4-R-RNA-Access	Breast-N1-7-R-RNA-Access	Breast-N1-8-R-RNA-Access	CCD018-T1-RNA-REP2	CCD050-T1-RNA-REP1	CCD055-T1-RNA-REP1	CCD064-T1-RNA-REP1	CCD200-T1-RNA-REP2	CCD201-T1-RNA-REP2	CCD212-T1-RNA-REP1	CCD227-T1-RNA-REP1	CCD231-T1-RNA-REP1	CCD235-T1-RNA-REP1	F00392_Reads	F03351_Reads	F03352_Reads	F03353_Reads	F03354_Reads	F03355_Reads	F03356_Reads	F03357_Reads	F03358_Reads	F03359_Reads
Tumor classification																														ER+HER2-	ER+HER2-	TN	ER+HER2+	TN	TN	ER+HER2-	ER+HER2-	ER+HER2-	ER+HER2-	TNBC
RefSeq Gene	P1NL	P1NR	P2NL	P2NR	P3NL	P3NR	P4NL	P4NR	P5NL	P5NR	P6NL	P6NR	P7NL	P8NR	P9NL	P9NR	P10NR	P11NR	P12NL	P13NR	P14NR	P15NR	P16NR	P17NR	P18NR	P19NL	P20NR	P21NR	P22NR	P23T	P24T	P25T	P26T	P27T	P28T	P29T	P30T	P31T	P32T	P33T	P34N	P35NL	P36N	P37N	P38N	P39N	P35NR	P40N	P41N
DDX11L1	0	0	0	0	0	0	0.0440592	0	0	0	0.0496876	0	0.0487612	0	0	0	0	0	0	0	0.0497618	0.0370132	0	0	0	0.0910728	0	0	0	0.0898735	0	0	0	0.246484	0	0	0.0423055	0	0	0	0	0	0.0574104	0	0	0	0	0	0
WASH7P	9.31046	8.65444	17.5596	16.7212	13.602	10.9815	13.7905	11.5977	13.4659	15.7999	13.4156	11.9664	14.6284	9.37212	12.8103	24.7532	12.0687	11.4012	19.0123	35.5946	28.7623	22.0969	36.7886	16.0779	58.5259	36.0041	22.2807	33.2601	55.0121	17.7051	14.8108	2.52854	10.3611	16.5144	7.68237	9.88662	9.77257	5.70209	6.17636	11.3975	2.46469	7.43593	6.71702	6.26554	7.77519	13.9076	6.52322	5.98203	8.31028
FAM138A	0	0	0	0	0	0	0	0	0	0	0	0	0	0	0	0	0	0	0	0	0	0	0	0	0	0	0	0	0	0	0	0	0	0	0	0	0	0	0	0	0	0	0	0	0	0	0	0	0
FAM138F	0	0	0	0	0	0	0	0	0	0	0	0	0	0	0	0	0	0	0	0	0	0	0	0	0	0	0	0	0	0	0	0	0	0	0	0	0	0	0	0	0	0	0	0	0	0	0	0	0
OR4F5	0	0	0	0	0	0	0	0	0	0	0	0	0	0	0	0	0	0	0	0	0	0	0	0	0	0	0	0	0	0	0	0	0	0	0	0	0	0	0	0	0	0	0	0	0	0	0	0	0
LOC729737	9.04893	9.38875	1.73814	2.94592	5.09417	5.21988	5.68364	8.01517	22.4432	21.0096	6.21095	8.46406	8.6795	6.24808	11.7123	10.7623	8.42005	14.0322	37.5527	28.0139	30.8025	2.44287	23.0731	45.3161	96.4286	33.6362	23.396	36.4691	66.4921	8.67279	34.0729	106.851	26.019	70.864	13.9113	7.71714	14.8492	15.836	6.51572	11.8663	3.26715	23.0514	4.07614	8.06456	7.10492	12.2067	1.89174	5.18442	9.20523
LOC100132287	0	0	0	0	0	0	0	0	0	0	0	0	0	0	0	0	0	0	0	0	0	0	0	0	0	0	0	0	0	0	0	0	0	0	0	0	0	0	0	0	0	0	0	0	0	0	0	0	0
LOC100132062	0	0	0	0	0	0	0	0	0	0	0	0	0	0	0	0	0	0	0	0	0	0	0	0	0	0	0	0	0	0	0	0	0	0	0	0	0	0	0	0	0	0	0	0	0	0	0	0	0
LOC100133331	7.8459	6.7662	5.12527	5.72587	10.0833	6.99267	6.697	7.10435	7.49558	6.74698	4.47188	5.13681	7.55799	7.88692	11.0718	8.90333	11.601	14.4707	14.4952	49.9479	43.0439	42.6392	45.1665	41.3042	60.0828	19.8842	49.4788	81.3192	66.9972	13.0317	10.1167	7.50407	11.9409	13.0636	7.82079	8.67791	8.84184	4.09309	6.99083	3.83824	3.15252	4.46156	3.73168	3.47397	3.8876	3.80208	2.60929	3.58922	4.60262
OR4F29	0	0	0	0	0	0	0	0	0	0	0	0	0	0	0	0	0	0	0	0	0	0	0	0	0	0	0	0	0	0	0	0	0	0	0	0	0	0	0	0	0	0	0	0	0	0	0	0	0
OR4F16	0	0	0	0	0	0	0	0	0	0	0	0	0	0	0	0	0	0	0	0	0	0	0	0	0	0	0	0	0	0	0	0	0	0	0	0	0	0	0	0	0	0	0	0	0	0	0	0	0
OR4F3	0	0	0	0	0	0	0	0	0	0	0	0	0	0	0	0	0	0	0	0	0	0	0	0	0	0	0	0	0	0	0	0	0	0	0	0	0	0	0	0	0	0	0	0	0	0	0	0	0
LOC100288069	15.9533	7.76277	11.231	12.0741	11.9214	13.3452	13.2178	8.3795	7.93137	7.43022	8.04939	10.2736	14.1895	12.4449	13.1764	7.14224	9.63628	23.2408	11.7984	2.69365	1.74166	2.36884	2.83769	1.06376	1.09752	2.27682	1.24204	2.22741	0.918399	16.7614	11.9781	7.9119	17.1911	11.5231	11.6274	5.26873	11.3802	6.88768	10.5202	0.205097	8.42582	8.72032	10.7932	9.18119	11.7968	7.60415	7.04508	5.18442	9.97234
LINC00115	4.28909	2.83236	3.96652	5.35244	5.14669	3.29936	4.27375	2.91461	2.96337	3.5443	3.22969	3.21051	4.38851	4.30196	5.21564	4.30491	4.77136	2.19253	3.23614	0.307845	1.6919	1.48053	0.945896	0.911792	1.22514	0.182146	1.1153	1.17033	0.13776	4.80823	5.05833	3.5889	4.55333	5.91561	4.77553	4.43193	3.55366	2.11711	3.05425	0.322295	2.23542	2.29838	1.77972	1.73698	2.88218	2.50137	1.95697	1.83449	1.91776
LOC643837	17.8363	21.8721	24.8242	24.8536	23.0551	26.1979	25.9509	24.5313	23.1404	25.6641	17.6888	19.3798	19.602	18.5394	15.4639	15.6542	27.9733	32.011	17.5965	1.03898	0.199047	0.629224	0.16891	1.3373	1.072	0.728582	2.73756	1.13258	2.9848	12.4025	24.0372	38.8662	74.34	20.0268	19.4482	32.6041	23.7334	12.6462	17.0359	0.820388	70.3871	20.2122	47.9377	41.2533	49.6674	49.3269	96.9351	22.4924	36.4374
FAM41C	0.26153	0.367158	0.0891352	0.0414918	0.0525172	0	0.0440592	0	0.174316	0.0854048	0.0993751	0.175119	0.0487612	0.307283	0.274507	0.0978388	0	0.438506	0.134839	0.269365	0	0	0	0	0	0	0	0	0	0.0449367	0.0809333	0	0.18585	0.0616209	0.138421	0.0309925	0	0.0564564	0	0	0.0573185	0.405596	0.114821	0	0.0670275	0	0.130464	0.0797604	0
LOC100130417	1.67379	1.36373	5.16984	1.07879	2.88845	1.57581	1.54207	1.1537	2.17895	4.14213	1.54031	1.05071	0.487612	1.33156	1.55554	1.66326	0.748449	0.877013	4.71937	0	0	0	0	0	0	0	0	0	0	0.0898735	0.161867	0.285481	6.17952	1.10918	2.14553	1.08474	14.0031	5.50449	2.98637	0	0.114637	0	0.287052	0.24814	0.26811	1.20066	0.0652322	0.478562	0.12785
SAMD11	6.85208	3.67158	10.7408	6.72167	10.8185	8.91319	6.96136	5.82921	5.49095	7.25941	6.06188	4.20285	1.07275	5.68473	8.32672	6.84872	5.05203	3.7273	11.6636	0.384807	0	3.59028	1.55397	0.942186	1.25066	1.94289	0.202782	0	0.964318	0.179747	2.9136	0.652528	14.0781	3.75887	16.2645	4.43193	26.314	37.7975	11.7419	0.146498	0.802459	0.811193	1.0908	1.17867	1.87677	3.90213	0.195697	0.957125	1.53421
NOC2L	78.7728	54.182	70.5059	62.0717	64.9638	51.8049	49.4345	47.2409	54.9095	57.3066	63.1529	55.8628	64.4623	54.9012	55.725	76.51	53.7012	40.3426	92.0951	68.9574	79.7184	73.6562	60.3008	57.3821	82.7479	76.6529	71.1258	59.8757	78.4312	62.5519	89.5122	186.541	60.4942	100.873	41.4571	60.0325	80.465	48.5242	45.9494	148.051	29.2897	59.9606	48.0525	49.566	41.7582	83.6457	35.4211	35.8922	41.935
KLHL17	16.581	8.96915	11.1865	10.4144	8.2452	6.00779	5.59552	5.95066	6.75474	7.98535	12.1238	11.9081	12.5804	12.0352	6.22217	10.1752	6.64249	8.55087	17.192	3.77111	4.77713	3.07209	1.45263	1.79319	2.39923	3.46077	1.52087	1.20808	4.22463	8.8076	8.70033	67.088	8.36325	21.136	7.68237	15.3103	18.1914	8.60959	6.04062	5.18602	2.92324	9.32871	4.87989	8.74695	5.56329	8.20448	4.82719	5.18442	5.75327
PLEKHN1	6.85208	6.03188	12.5235	7.42703	4.8841	3.39785	3.21632	3.27893	6.88548	8.9675	7.55251	5.95403	4.38851	5.47987	6.31367	10.9579	6.17471	2.63104	12.6749	1.73163	0.298571	0.407145	0.912114	1.42847	2.88418	2.30718	0.912519	0.377526	3.12255	8.98735	0.7284	56.4436	10.9187	7.64099	1.79947	10.6304	17.5991	5.56095	2.85063	3.69174	0.229274	5.27275	0.516694	7.50625	1.40758	10.4057	0.0652322	0.398802	1.40636
C1orf170	2.71991	1.83579	3.69911	3.56829	2.52083	1.52657	2.59949	1.39658	1.48169	1.57999	4.07438	3.73586	7.4117	4.50681	3.11108	3.42436	1.96468	0.438506	1.88775	0	0	0	0.236474	0.0911792	0.127619	0	0	0	0.688799	3.9095	0.202333	1.54975	0.975713	0.369725	0.622895	5.67163	2.83447	1.97597	0.95021	0.0585991	0.0573185	2.02798	0.229642	2.2953	0.53622	1.20066	0.130464	0.319042	0.639252
HES4	45.297	23.7604	23.2197	21.5342	19.0112	16.6445	14.0108	13.6015	19.567	18.362	22.5085	22.4736	21.2111	31.0868	32.6664	51.8546	17.6821	21.9253	42.0024	0.885055	0.398094	0.666237	2.56743	1.24612	1.81218	3.49112	1.34343	0.943816	0.918399	30.4671	4.08713	68.3523	21.2334	4.37508	2.56079	14.8144	41.0786	14.0859	13.3029	2.10957	4.75743	20.9558	10.4487	12.8413	8.78061	37.0202	7.43648	6.93915	13.9357
ISG15	7.68898	3.77648	4.27849	5.5599	5.09417	9.45488	2.95197	4.00758	4.70653	4.39835	6.31032	5.19518	4.24223	5.17259	6.40517	6.45736	4.67781	6.57759	8.62971	1.61619	0.995236	1.59157	0.641858	1.85398	1.02095	1.39645	1.03926	1.58561	2.296	29.8829	10.1571	46.5742	7.8057	55.0275	17.2334	17.5728	73.1885	25.4336	3.73297	4.92233	7.39408	4.19116	6.42997	6.51368	2.34596	8.6047	6.13183	11.8045	7.41533
AGRN	334.863	219.456	337.065	239.615	341.782	236.372	208.576	177.366	258.162	325.008	312.833	276.629	318.947	275.223	270.939	413.369	252.508	149.092	527.895	254.896	128.584	141.279	144.688	128.289	256.692	194.865	183.467	112.843	396.748	265.486	65.3941	598.776	230.082	126.323	139.944	250.854	390.564	277.285	160.721	64.4004	47.4597	219.833	71.8778	190.076	130.838	700.683	70.7118	111.505	110.207
RNF223	1.20304	0.367158	1.15876	1.07879	0.630207	0.640174	0.616829	0.303605	1.13305	1.7081	0.795001	0.40861	0.633896	1.1267	1.64704	1.07623	0.467781	1.31552	2.09001	0.153923	0	0	0	0	0.102095	0	0	0	0	2.42658	0	5.42414	0.139388	0	0	0.712828	5.66893	3.55675	0.271488	0.0292996	0.0573185	0.473196	0.0574104	0.372211	0.0670275	1.20066	0	0.159521	0.383551
C1orf159	21.6024	15.001	19.8326	16.3478	19.1688	13.0497	11.1029	10.2011	13.5966	14.0064	18.8813	15.5272	19.4557	21.3049	19.0325	29.0581	15.9045	12.0589	26.9678	8.00398	6.71784	1.62858	1.38506	1.94516	3.4457	2.91433	2.38269	2.0764	1.6072	23.7266	13.6777	15.8646	22.4879	13.495	10.1739	23.9882	24.7064	12.3639	10.5202	2.28537	4.24157	12.9115	4.53542	9.42933	8.04331	15.1083	5.15335	6.62011	9.46094
LOC254099	0.470754	0.47206	1.69357	2.44802	0.472655	0.443198	0.528711	0.60721	1.08947	0.768643	0.447188	0.466983	0.487612	0.358496	0.457512	0.293517	0.187112	0	0.674196	0	0	0	0	0	0	0	0	0	0.551039	1.39304	4.53227	0	1.20803	0.616209	0.276842	2.0765	0.169222	1.55255	0.475105	0	0.0573185	0.405596	0	1.11663	0.26811	0.200109	0.0652322	0.159521	0
MIR200B	0.366142	0.104902	1.33703	1.32774	0.840276	0.541686	0.396533	0.303605	0.348632	0.89675	0.397501	0.291864	1.70664	0.358496	0.549015	0.684872	0.842005	0.438506	0.606776	0.115442	0	0.185066	0	0.151965	0.280761	0	0.0760433	0	0	2.65127	1.29493	2.32463	1.30095	0.0616209	0	1.30169	0.46536	0.677476	0.135744	0.0292996	0	0.878792	0	0.682386	0.402165	0.600328	0	0.0797604	0.12785
MIR200A	0.732284	0.157353	1.5153	1.03729	0.787758	0.147733	0.308415	0.121442	0.522948	0.384322	0.645938	0.40861	1.02399	0.40971	0.73202	0.489194	0.374225	0	0.741615	0	0	0	0	0	0	0.485722	0	0	0	4.13418	1.01167	2.65089	1.30095	0.369725	0.346053	1.30169	0.380749	0.338738	0.271488	0	0	0.608394	0.0574104	0.372211	0.26811	0.700382	0	0.0797604	0.383551
MIR429	0.470754	0.0524511	1.69357	1.57669	0.997827	0.443198	0.660889	0.303605	0.392211	0.725941	0.298125	0.525356	1.5116	0.358496	0.36601	0.684872	0.748449	0.438506	0.674196	0	0	0	0	0.455896	0.510474	0	0.22813	0	0	2.51646	1.17353	2.93637	2.55544	0.184863	0.207632	1.95253	0.634582	0.677476	0.746593	0	0.171955	1.14919	0	0.806456	0.335138	1.40076	0	0	0.383551
TTLL10	3.66142	1.57353	3.298	2.48951	1.94314	1.47733	1.85049	2.06451	2.30969	2.13512	1.73907	1.63444	5.16869	1.94612	1.09803	1.07623	1.77757	1.09627	1.75291	0.384807	0.497618	0.629224	0	0.243145	0.612569	0.546437	0.659042	1.66112	1.33168	4.04431	7.24353	1.50897	6.92292	3.57401	2.49158	2.32444	1.77683	0.451651	1.08595	0.585991	1.08905	2.09558	3.15757	1.55088	1.87677	3.20175	1.95697	1.03688	2.04561
TNFRSF18	3.66142	1.78334	2.40665	2.07459	3.88627	1.82203	1.63019	1.88235	1.83032	2.00701	2.88188	2.10142	2.09673	2.71433	1.37254	2.73949	2.52602	0.657759	5.66324	0.384807	0.696665	0.740263	0.979678	0.516682	0.48495	0.12143	0.633694	0.339774	0.413279	0.494304	1.4568	5.34257	1.06864	5.2994	3.18368	10.0416	3.51135	2.56876	2.23978	0.585991	0.573185	0.270398	1.0908	6.51368	1.34055	2.80153	0.652322	0.558323	0.639252
TNFRSF4	7.53206	1.78334	2.45122	1.57669	2.46831	3.7918	2.95197	2.611	1.30737	1.87891	4.81969	3.26888	3.94966	3.12404	5.49015	4.01139	1.77757	2.41178	3.57324	0.57721	0	0.481171	0	0.212752	0.178666	0.0303576	0.126739	0.188763	0	0.539241	2.3066	0.815659	5.34319	7.88748	2.90684	2.88231	8.4611	2.99219	2.03616	0.322295	1.60492	0.878792	4.53542	2.04716	2.14488	4.50246	5.02288	4.06778	4.09122
SDF4	125.9	90.1635	113.647	115.887	119.424	101.295	95.5645	96.2428	96.3967	100.735	118.455	99.6425	90.5008	93.2603	126.548	140.594	105.531	107.434	175.358	48.0239	37.8687	47.1178	36.0116	40.1797	40.0467	39.981	34.9039	41.2259	41.9249	105.961	132.852	162.887	90.3696	109.624	65.9576	87.9568	91.9721	92.165	84.5687	47.7876	67.3492	63.949	83.8766	116.564	88.7445	190.304	92.6298	112.143	105.86
B3GALT6	26.9376	17.4138	25.1807	26.7622	29.042	21.3227	18.6371	19.6129	19.567	18.0631	22.8563	22.4736	30.0857	20.5879	25.6207	33.2652	22.2664	18.4173	34.4514	0.0769613	0	0.629224	1.45263	1.06376	0.0255237	0.0910728	0.126739	0.604042	2.7552	21.8393	38.3624	53.548	23.1383	27.6062	11.3505	23.2134	23.7757	16.0901	16.2893	0.703189	9.11364	18.9954	11.4821	16.0051	16.7569	33.4182	12.6551	11.4057	17.0041
FAM132A	2.56299	1.78334	1.96097	1.28625	2.36328	1.57581	1.63019	1.1537	1.00232	1.32377	2.13657	2.1598	2.58434	2.45826	1.64704	2.64165	2.24535	1.53477	3.91034	0	0.54738	0.296105	0	0.243145	0	1.45716	0.405564	0.264269	0.413279	1.7076	1.0926	1.4274	0.975713	1.35566	0.415263	0.464888	3.21522	0.987986	1.2217	0.0292996	0.286592	0.473196	0.975977	0.620351	0.53622	1.50082	1.69604	0.717843	1.2785
UBE2J2	41.8971	31.4182	44.9687	42.4876	43.6418	35.6035	33.7934	32.7286	31.9434	37.023	38.7563	36.1328	38.18	40.1004	39.7121	45.6907	34.3351	29.5992	47.2611	13.8915	9.75331	11.6591	7.66851	14.4367	9.9032	12.6288	10.0377	10.5707	10.6075	41.5215	46.2534	84.6655	35.7761	60.0188	26.1616	42.3048	45.6053	32.3777	31.0854	16.4371	20.9212	29.4733	24.2846	31.4518	29.4251	39.4215	27.9846	27.1983	28.6385
SCNN1D	17.9409	12.7456	12.9246	16.5552	15.9652	12.705	11.6316	9.71536	10.5025	9.90696	15.9	14.6516	22.1864	17.259	12.4443	19.6656	12.9107	11.6204	27.9117	5.07945	3.63261	4.88574	1.82423	3.16088	4.21141	4.21971	1.62226	2.03864	6.06143	15.1886	10.1571	11.6639	14.8215	7.20965	5.74447	41.592	14.13	8.49668	12.76	0.175797	2.00615	6.08394	2.87052	5.95537	6.16653	10.5057	2.34836	2.63209	4.47477
ACAP3	147.032	94.5694	74.6062	73.8969	73.0515	60.6688	45.8657	53.6166	68.724	67.0428	96.9405	76.4684	86.5024	64.7854	75.215	121.124	81.9552	75.8616	118.793	36.1333	29.7575	20.2462	20.5732	19.8467	28.2292	36.4898	30.2399	29.4848	35.3124	95.5804	103.878	72.5121	207.641	66.1808	42.3568	175.511	88.5031	73.111	44.9313	10.958	21.953	51.4431	29.9682	44.2931	40.1495	84.4461	25.5058	32.7815	34.2639
PUSL1	13.2857	7.13336	10.6962	10.2485	10.2934	7.73133	6.30047	7.2258	8.58506	7.30211	8.69533	8.1722	9.801	6.81143	11.5293	15.165	10.1041	4.38506	15.0346	4.11743	1.79142	2.18378	1.95936	0.911792	1.35276	0.425006	1.77434	1.4346	4.08687	14.3798	12.2614	19.4535	10.5935	9.11989	4.01421	12.7069	10.2802	9.28707	6.24423	8.43827	2.52201	12.9115	5.16694	7.13404	5.96545	11.1061	4.17486	4.70586	4.85832
CPSF3L	79.9235	71.7007	72.5115	81.2824	92.2728	62.6878	58.9953	55.8026	54.2122	63.1995	75.2767	67.5374	74.0195	70.2653	72.0124	92.3599	62.9633	58.5406	117.445	44.5606	29.5585	30.1657	21.0462	25.8645	34.3294	37.2791	32.9014	28.843	38.9401	85.1102	63.2494	149.796	60.5871	83.1266	46.994	76.0247	66.335	41.1567	51.5149	25.5492	21.4371	45.9676	30.1405	49.2559	41.0879	71.0388	31.6376	36.9291	40.2729
GLTPD1	26.4145	15.9976	23.1752	25.3515	28.0967	21.1257	17.0069	16.2125	17.5623	19.6004	22.6575	18.9128	24.8682	21.1513	23.1501	36.2982	22.8277	21.0483	29.1253	3.92503	2.43833	3.14612	2.97281	3.76874	1.86323	2.33753	2.48408	2.11415	2.66336	19.7272	20.3143	66.0684	15.1003	17.562	9.8279	25.1349	18.4029	13.606	12.1491	5.06882	11.0625	18.1166	13.5489	21.0299	20.2423	34.4188	18.7869	22.1734	18.5383
TAS1R3	0.993814	1.73089	1.5153	1.95011	1.99565	0.837151	1.32178	1.27514	0.87158	0.768643	1.44094	0.992339	1.46284	1.17792	1.18953	1.7611	1.02912	0.438506	2.09001	0	0	0.333119	1.58775	0	0.561522	0.242861	0.22813	0.679548	1.6072	2.65127	2.71127	3.71125	0.836325	8.56531	1.315	1.39466	0.46536	1.15736	1.62893	0.585991	0.171955	0.405596	0.516694	1.2407	0.871358	0.600328	0.391393	0.478562	0.383551
DVL1	93.8892	56.7521	69.7037	68.9594	63.7034	56.1876	46.2622	46.573	55.5632	56.0255	71.9973	60.6494	73.4344	63.0442	62.4962	100.676	57.1628	59.1983	103.556	26.3977	15.3764	21.0605	18.1409	19.6339	24.3496	23.5271	20.9372	27.2952	27.8275	59.7209	62.5615	220.31	58.0782	42.1487	23.9468	74.1961	87.9531	41.0155	45.6779	52.4169	31.9837	53.1331	40.5318	50.9308	44.5063	78.5429	45.0755	45.7027	47.1768
MXRA8	212.153	184.785	177.914	227.375	253.396	211.701	158.525	164.857	155.882	117.175	238.351	197.767	157.596	174.741	213.567	301.539	214.244	282.617	295.635	59.5681	35.1816	40.8625	36.417	39.2375	29.7606	50.0597	50.5434	68.9363	62.9562	69.2475	30.0667	5.95431	160.11	14.7274	97.4484	35.5174	539.479	152.404	164.386	8.02808	117.675	32.9209	145.306	115.882	130.838	160.788	147.425	203.15	150.991
AURKAIP1	35.6727	20.0363	34.2279	30.7869	32.2981	27.7245	21.6331	22.2239	23.1404	31.6425	28.5704	25.6257	30.9634	26.7848	22.8756	32.5803	25.4473	25.2141	44.9689	4.42528	2.08999	4.7747	1.89179	4.46778	3.77751	5.16079	4.00494	3.47324	3.21439	23.7715	48.9242	70.9624	23.5565	34.9391	12.1811	28.7301	36.4673	25.2642	18.1897	9.75675	21.953	27.3101	29.2219	35.7942	33.6478	52.2285	37.1171	42.6718	40.6565
CCNL2	210.793	210.277	195.607	213.351	197.36	168.366	153.811	141.116	193.621	193.655	187.422	185.509	215.33	199.58	184.194	226.986	175.605	163.782	216.08	132.527	118.284	118.923	80.0971	85.0702	119.476	111.625	108.032	84.5282	139.78	260.993	209.86	302.936	246.344	223.437	159.807	267.652	221.977	106.166	163.232	37.269	76.1762	152.572	92.0863	118.425	115.354	141.877	78.8006	91.8042	104.198
LOC148413	12.3442	8.28728	12.0778	11.5347	9.87324	9.2579	8.89997	7.89373	8.58506	11.9567	9.14251	9.16454	10.2399	7.68207	8.32672	10.4688	9.8234	5.48133	12.3378	0.269365	1.14452	3.62729	1.21615	2.40105	2.45028	2.03396	1.82504	0.679548	2.25008	12.4475	17.5625	22.4714	12.2661	19.8419	9.68947	15.8992	10.7456	13.1543	8.00891	2.60766	5.67453	10.8159	7.46335	11.1663	8.37844	14.1077	7.43648	10.6081	9.33308
MRPL20	38.6541	22.0819	35.7878	29.1272	28.4118	28.1184	28.1539	25.0778	22.9661	27.9701	33.8372	27.4936	32.3774	26.119	30.1043	34.1458	22.2664	26.3104	29.5972	26.2438	12.739	32.6086	22.2961	15.6828	22.7671	23.9218	16.5267	21.4058	19.8833	35.6348	34.8013	51.3865	22.5808	41.779	25.0542	29.257	23.6065	27.212	25.7235	45.8245	24.6469	28.3241	26.581	30.7074	23.9288	21.3116	28.1151	30.7875	24.9308
ANKRD65	17.6271	16.627	15.7769	17.1776	20.6393	15.0687	27.8895	14.3302	12.943	10.8037	21.2663	21.131	25.7459	19.3076	15.4639	24.264	18.0563	9.42789	23.7991	2.30884	2.23928	1.25845	2.09448	0.759827	1.35276	2.85361	2.12921	0.830558	3.94911	3.95443	0.7284	0.163132	10.7328	7.57937	8.99737	3.37819	2.36911	4.65765	12.4206	1.17198	8.25386	5.94875	8.03746	4.7767	12.6682	25.1137	11.7418	15.314	12.9129
TMEM88B	0.26153	0.0524511	0.0445676	0.0829836	0.262586	0.196977	0.0881185	0	0.174316	0.128107	0.149063	0.233491	0.292567	0.0512138	0.0915025	0	0.187112	0.219253	0.471937	0	0	0.185066	0	0	0	0	0.0760433	0	0	0.0898735	0	0.163132	0.18585	0	0.0692105	0.0619851	0.0423055	0.141141	0.135744	0	0	0	0	0.0620351	0.0670275	0.900492	0	0	0
VWA1	79.8712	51.2448	77.4585	55.3086	81.3492	69.0403	55.2943	41.8975	59.1803	78.06	74.0345	65.3776	49.3464	65.7585	52.8884	80.717	54.169	40.5618	123.513	3.11693	3.23452	4.95976	4.02006	4.80211	7.78473	4.31078	6.31159	5.0211	8.90847	50.8684	16.1057	151.509	110.395	70.7408	27.4074	51.2307	87.2762	64.2191	35.8365	6.5631	25.9653	65.977	32.1498	59.3055	37.4014	177.397	33.2032	36.0517	47.3047
ATAD3C	8.36896	5.87453	10.4734	8.54731	5.46179	3.54558	8.15096	5.16128	7.05979	9.73615	10.7325	12.375	12.6292	9.6794	6.77118	7.72927	7.48449	4.38506	12.2029	5.04097	2.23928	0.70325	1.11481	2.1883	5.35998	3.40005	3.3459	0.981569	5.37263	5.7519	1.214	22.3491	4.32101	24.71	5.53684	5.02079	7.10732	2.34294	4.88679	4.36563	1.49028	7.97673	0.803746	5.70723	3.82057	12.907	0.848019	3.19042	3.96336
ATAD3B	44.6693	33.0442	33.1583	32.5711	13.9171	11.8186	21.1044	21.8596	27.7598	30.4468	33.39	28.5443	29.208	30.9331	29.1893	41.5815	28.9088	27.8451	56.9021	39.1348	35.6294	25.9462	9.62787	21.0624	28.6376	39.7381	28.6176	22.4628	41.6494	31.5456	24.0777	98.2462	42.792	60.8198	18.9637	36.4472	32.8714	15.6949	22.6693	22.004	6.53431	16.9674	10.5061	15.1986	14.0758	33.7184	7.56694	10.4486	11.123
ATAD3A	23.8515	15.2633	18.4064	15.3935	14.3897	13.3944	11.7198	12.2656	14.904	17.1237	15.6516	15.1186	15.6036	14.4935	19.307	23.09	16.9337	16.0055	31.822	22.7421	9.70355	17.1371	16.1816	12.6131	18.4026	15.4217	11.2544	16.3469	19.7915	19.188	25.7368	63.9069	24.0676	31.1802	14.5342	29.8458	24.7064	13.1543	10.3844	56.5481	7.73799	21.6318	10.7932	11.1043	11.1266	28.7157	8.80635	10.6879	14.4471
TMEM240	2.19685	1.78334	2.22838	3.48531	2.78341	2.06826	2.24702	3.21821	1.91748	1.7508	3.42844	2.62678	2.73063	2.76554	4.30062	6.45736	2.61957	1.75403	3.1013	3.96351	2.13976	1.81365	0	0.516682	0.995425	0.819655	1.6983	0.151011	0	2.65127	2.50893	2.32463	1.34741	0.554588	0.415263	0.588858	0.549971	0.959758	2.03616	0.322295	0.859777	0.270398	0.688925	0.558316	1.87677	1.80098	0.717555	1.11665	0.894953
SSU72	50.4753	43.3246	62.662	57.6321	59.397	53.8731	48.2008	48.6375	49.7672	52.2677	57.5382	52.0102	56.2704	50.5992	52.6139	60.3666	47.1523	53.717	57.7786	32.6701	13.8338	18.0994	20.911	19.6339	22.9713	27.4129	20.5317	24.8035	20.2966	39.2747	83.4422	165.13	46.7413	72.5278	37.3737	44.1024	63.289	46.887	41.2662	60.2692	57.4904	53.7415	56.8363	50.0623	55.968	58.4319	66.8631	61.0167	60.3454
C1orf233	12.5534	3.98629	4.23392	3.23636	4.2539	2.90541	1.98267	2.67172	3.92211	5.2951	6.11157	5.60379	8.53321	5.63352	3.6601	5.2833	2.80668	2.19253	2.96646	0.654171	0	0	0	0	0.357332	0.364291	0	0	0.2296	4.44874	3.96573	19.5758	15.9366	3.51239	3.32211	12.7069	14.1723	9.20239	2.9185	1.37708	1.37564	9.32871	1.83713	4.21839	2.54705	7.90432	0.848019	3.03089	2.81271
MIB2	66.2194	49.9335	49.4255	54.0638	51.0993	37.6718	36.1286	31.1499	41.0514	38.8592	58.0351	46.815	52.077	50.8041	50.9669	65.8455	43.9714	41.8774	89.9377	12.3523	14.2319	12.5105	8.2428	8.29731	10.9497	12.5984	12.2937	13.5154	21.5824	50.3741	46.2129	56.6475	39.3538	25.1413	14.6726	58.8548	30.333	22.8366	34.9541	6.8268	15.1894	32.3801	23.9401	31.4518	30.9667	68.0372	23.875	25.6828	26.2093
MMP23B	2.40607	0.47206	0.311973	0.871328	0.630207	0.492442	0.264355	0.425047	0.522948	0.768643	0.844689	0.583729	0.828941	0.256069	0.36601	1.07623	1.21623	0	0.876454	0	0	0	0	0	0	0	0	0	0	0.988608	0	0.122349	0.789863	0	0	0.557866	0.084611	0.0846845	1.2217	0	0.0573185	0	0.0574104	0.12407	0	0.600328	0.260929	0.478562	0.255701
MMP23A	0.156918	0	0.133703	0.124475	0.420138	0.295465	0.176237	0.182163	0.130737	0.0427024	0.248438	0.175119	0.146284	0.102428	0.640517	0.293517	0.187112	0	0.202259	0.269365	0	0	0	0	0	0	0	0.264269	0	0.359494	0	0.163132	0.3717	0.0616209	0	0.278933	0	0	0.203616	0	0.114637	0.135199	0.0574104	0.12407	0.134055	0	0	0	0
CDK11B	17.7317	14.0569	15.6878	16.5552	20.0091	17.7771	14.7598	14.6945	15.9499	14.6469	18.931	14.1262	13.2143	19.3076	15.6469	22.1116	15.6239	20.6098	24.4733	28.9759	22.8407	41.5658	33.5117	28.0224	40.0212	35.0023	38.5032	41.8299	43.8994	13.1665	15.0536	26.0195	17.5164	26.3121	13.8421	17.8207	14.5954	11.8276	14.2531	16.4956	12.8967	12.1003	13.147	14.7023	11.3277	21.4117	13.2421	14.0378	14.575
SLC35E2B	79.8712	66.6129	89.4026	89.9542	131.923	103.413	104.773	88.349	78.8779	100.65	115.275	112.893	133.996	75.3355	124.077	140.692	111.706	111.819	135.379	14.1994	23.7364	15.1754	13.0398	11.1847	19.0662	15.8163	13.0034	9.9667	44.726	145.955	139.448	164.6	133.487	146.658	76.5468	198.972	75.3038	97.7824	78.2565	2.98855	53.0196	157.574	65.1034	103.847	82.846	81.2444	89.4334	62.5321	78.7559
CDK11A	19.667	12.3785	7.93303	6.63869	10.6085	9.60261	10.9707	10.6869	10.9819	11.8713	3.52782	2.74352	6.43648	12.8034	9.05874	13.0126	11.4138	16.2247	20.6978	25.2048	20.5019	10.5858	11.4521	23.737	27.6677	6.55724	18.3518	32.8071	25.807	2.6962	8.6194	17.9445	9.6642	24.5251	10.8661	17.5418	11.084	5.33513	9.56997	3.80894	4.81475	5.74595	6.83184	7.25811	7.64114	15.3084	5.8709	3.90826	6.90393
SLC35E2	119.99	104.745	63.1077	67.7146	69.4803	56.6308	60.4052	53.4345	80.3161	88.5221	31.7504	32.8639	60.1713	121.582	62.5877	69.5634	62.3084	51.7437	57.1044	22.4727	13.7343	8.21692	32.1267	16.5338	19.6533	17.9717	19.2136	17.555	28.4704	45.1614	73.973	78.6296	75.5481	101.983	112.952	81.6343	104.452	51.0365	81.2429	8.08668	48.1475	65.4362	36.513	55.7075	54.4264	63.9349	38.8132	54.7954	41.5514
NADK	62.1395	49.1467	54.3725	54.1468	51.5719	53.7746	40.3142	55.5597	52.687	59.6125	53.0663	47.282	45.9818	46.9118	52.2479	56.9422	50.2396	75.4231	75.4425	19.2788	19.9545	20.5423	15.3032	25.6822	29.1736	23.9825	22.0779	41.1126	17.9547	58.4178	100.115	175.367	64.2112	133.348	57.3755	90.7461	74.6692	54.8191	32.5107	25.6664	75.8323	57.6623	86.4027	85.4844	60.861	89.5489	72.7992	76.4902	89.751
GNB1	234.488	219.036	274.938	266.004	293.204	299.799	271.096	271.909	262.999	247.588	271.046	262.736	254.631	260.985	283.292	258.392	264.764	299.281	241.834	164.236	114.054	125.808	132.324	133.031	140.406	137.823	138.297	155.126	127.841	250.747	427.126	600.081	353.301	312.788	278.226	356.662	397.798	312.966	235.72	185.437	287.624	222.672	319.432	314.208	291.101	272.049	305.026	325.263	328.192
CALML6	1.7784	0.576963	1.06962	1.32774	2.20572	1.47733	0.969303	0.242884	0.87158	1.32377	1.04344	1.69281	1.56036	1.07549	1.09803	0.391355	0.374225	0	1.55065	0	0.248809	0	0	0	0.102095	0.182146	0.304173	0	0	2.6962	0.0404667	5.22022	1.02218	1.78701	0.415263	3.28521	0.549971	0.282282	0.475105	0.146498	0.171955	0.946391	0.746335	1.0546	0.603248	0.600328	0.195697	0.239281	0.255701
TMEM52	0.418448	0.367158	0.668514	0.580885	0.997827	0.787907	0.57277	0.546489	0.43579	0.213512	0.993751	0.642101	1.07275	0.358496	0.183005	0.782711	0.467781	0.219253	0.876454	0	0	1.92468	0.50673	0.759827	0.127619	0	0.709737	0.943816	0	0.539241	0.0404667	25	0.278775	0.184863	0	4.153	0.84611	0.818617	0.475105	13.888	0.286592	0.608394	0.516694	0.496281	1.27352	0.800437	0.848019	0.797604	1.15065
KIAA1751	0.26153	0.314707	0.267406	0.165967	0.315103	0.246221	0.837125	0.546489	0.087158	0.128107	0.447188	0.233491	0.0487612	0.256069	0.73202	0.293517	0	0	1.34839	0	0	0	0	0.212752	0.127619	0.333934	0.177434	0.377526	0	7.05507	0.3642	0.285481	1.1151	0.308105	0.138421	9.48372	0.46536	4.17777	0.475105	0.410194	0.0573185	0	0.172231	0.24814	0	0.400219	0.848019	0.159521	0.12785
GABRD	0.627672	0.262256	0.490244	0.290443	0.577689	0.59093	0.264355	0.182163	0.087158	0.469726	0.298125	0.525356	0.341329	0.40971	0.183005	0.195678	0.187112	0.438506	0.202259	1.50075	0	0	0	0.638255	0.791235	0	0	0	0.459199	0.674051	2.87313	0.530179	4.8321	0.67783	0.415263	5.36171	3.21522	1.60901	0.339361	1.05478	0	0	0.0574104	0.310175	0.402165	0.100055	0.195697	0.0797604	0
PRKCZ	26.2576	20.351	29.6375	22.9865	23.7378	14.8717	16.2579	10.6262	22.2253	24.5966	18.4838	18.8544	24.088	25.3508	19.49	27.1014	16.5594	9.20863	33.7772	15.4692	15.2271	13.954	9.99947	9.2091	18.0197	11.627	9.35332	8.07907	21.9038	40.7127	0.930733	49.3066	19.7466	34.5693	12.2503	31.1785	24.2833	18.0378	18.9363	27.2779	1.49028	22.443	2.87052	10.9182	8.71358	21.7119	0.521858	4.46658	5.88112
C1orf86	44.7739	34.4079	36.7237	42.4046	45.0598	37.918	32.6479	28.9639	29.1543	30.0198	41.4891	31.6381	37.0585	34.9278	36.967	50.5827	33.7738	24.9949	50.4298	13.0834	9.90259	7.43965	8.88466	6.50412	8.67806	6.46617	9.98701	6.41795	15.3832	40.8475	21.852	75.1222	49.8078	25.2029	18.8253	53.2762	26.6525	22.3567	26.3344	8.29177	10.6039	20.415	15.9601	22.7669	21.3818	46.0251	14.5468	20.3389	23.6523
SKI	295.738	277.467	278.592	274.385	306.911	323.189	294.007	275.916	309.019	247.29	294.697	258.709	245.561	249.309	317.514	370.711	314.91	339.623	372.83	147.304	113.805	126.659	91.8532	124.217	119.885	123.829	113.355	139.949	165.633	147.662	106.225	336.786	192.819	175.62	180.363	152.669	162.495	151.585	223.774	35.4525	235.522	138.579	238.311	205.522	283.258	387.712	274.432	246.858	281.91
MORN1	29.8144	24.1275	24.1556	27.3016	27.9917	16.6445	19.1658	14.148	18.7825	18.7464	23.5519	22.0649	29.8419	24.0705	26.9932	34.8306	19.2726	14.0322	49.5534	26.2053	19.5564	24.1326	17.0261	13.6161	19.6788	20.795	16.1465	10.1932	14.327	17.3006	25.0893	8.19738	10.8258	9.79772	5.19079	22.6555	16.4568	12.8156	19.4114	5.68411	3.26715	10.9511	4.36319	10.2978	10.7244	15.0082	4.17486	6.46059	5.62542
LOC100129534	5.49213	6.8711	5.16984	6.34824	8.14017	4.13651	5.55146	4.06831	5.44737	7.0886	4.77001	4.55308	5.94887	6.04323	5.49015	5.67465	4.11647	3.06954	10.2478	0.307845	0.497618	1.1104	0	0.729434	0.663616	0	0.354869	0	0.367359	5.16773	8.65986	3.14029	3.80993	3.51239	1.73026	9.20478	3.34213	2.31471	8.41614	0	0.630503	4.19116	0.975977	3.66007	3.28435	4.60251	1.36988	1.19641	2.04561
RER1	79.5051	66.6129	92.6115	93.481	87.7038	84.0598	78.866	68.4933	76.9605	85.2767	84.767	73.0244	82.9428	75.7964	92.6005	90.7944	83.1714	78.7119	94.3874	67.3027	41.7501	89.5349	75.8743	60.8469	77.4134	67.151	65.676	63.3112	63.4613	75.8532	79.8812	178.752	87.3031	83.7428	64.7811	97.5335	73.0193	76.95	76.8991	124.845	73.5396	79.2941	77.8485	85.7325	89.5488	84.3461	93.6083	83.5889	83.8699
PEX10	22.23	15.4206	19.5206	20.4555	23.8953	18.4666	17.3153	16.3339	16.2114	20.7107	21.0675	26.3845	23.9418	19.8709	20.1305	29.5473	20.4888	18.4173	26.4959	10.4283	2.48809	4.58963	6.58749	7.84141	8.57597	10.3216	8.36476	8.19232	9.55134	41.4766	26.3438	37.3572	21.0475	13.6182	10.4508	19.5873	18.9529	17.3039	14.3889	16.6421	16.3931	20.4826	19.8066	22.3326	20.5104	26.3144	21.1352	22.0936	25.1865
PLCH2	52.6198	64.8821	35.1193	44.6037	67.7997	35.0126	49.8751	40.5616	59.4853	43.3429	54.6563	43.4878	36.4246	53.5696	47.3068	69.1721	49.959	23.0216	123.31	42.5596	34.0371	28.5372	19.7962	30.8794	31.3942	36.1559	26.9447	12.1186	51.2926	7.36963	16.0248	47.5122	2.83421	26.004	15.1571	40.9101	10.5764	14.8198	29.9316	1.08408	1.31832	15.6831	2.1816	9.05712	12.199	101.555	1.30464	6.14155	8.31028
PANK4	25.5253	22.9736	27.1862	29.5007	23.4752	21.2735	18.7692	20.888	20.8743	20.7107	25.8375	26.7348	22.1376	23.1486	18.392	29.2538	22.1728	23.4601	31.1478	19.7021	17.2176	20.2832	19.3571	18.8741	15.5184	18.6092	17.5153	18.159	19.9752	24.2209	43.2184	34.9102	24.4857	42.8881	20.6247	30.0938	26.8217	16.5982	15.9499	20.3046	11.4064	14.3311	14.1804	19.9753	18.0974	27.7151	15.6557	16.9092	17.3877
HES5	0.418448	0.47206	0.445676	0.497902	0	0.246221	0.396533	0	0.087158	0.0854048	0.19875	0.291864	0.195045	0.102428	1.28103	0.489194	0.467781	0.219253	0.134839	0	0	0	0	0	0	0	0	0	0	0.494304	0.3642	0.122349	0.18585	0.184863	0.207632	0.24794	0.0423055	0.254054	0.203616	0	0.171955	0	0.344462	0.24814	0.402165	0.200109	0.391393	0.398802	0.255701
LOC115110	3.24297	4.35344	4.6796	4.10769	3.93879	3.39785	3.70098	2.97533	2.61474	4.05673	6.85688	4.84495	3.65709	4.19953	3.38559	4.10923	3.8358	3.7273	5.19131	0	0	0	0	0	0.102095	0	0	0	0	1.3481	6.02953	0.285481	4.41394	11.7696	5.74447	12.614	4.39977	2.70991	4.41169	0	1.03173	2.56878	2.35383	1.48884	2.48002	3.90213	2.41359	2.07377	2.30131
LOC100133445	2.56299	1.73089	2.76319	2.82144	2.99348	1.2311	1.05742	0.971536	1.39453	1.96431	3.72657	2.97702	3.16948	2.9704	1.46404	1.7611	1.30979	1.31552	4.24743	0.346326	0.945474	0.740263	1.48641	0.334324	0.331808	0.850013	0.405564	1.05707	1.56128	1.25823	6.71747	0.489396	2.13728	7.64099	2.97605	6.19851	2.53833	1.72192	2.23978	0.117198	0.343911	1.55479	0.574104	0.868491	0.402165	2.00109	0.195697	0.797604	0.255701
TNFRSF14	88.6063	67.1899	62.8403	75.1831	75.4673	66.9721	61.3745	72.9866	51.2925	55.7693	80.4939	63.3346	69.9236	77.2304	66.7968	100.774	72.8802	61.8294	120.277	21.6646	19.1583	21.1715	16.3167	28.144	19.5512	21.645	20.9372	23.4066	40.2718	70.6406	89.4313	51.4273	78.754	145.117	54.2611	84.1137	61.4699	31.5873	50.4969	7.17839	28.7166	40.83	35.0778	56.0797	38.0716	73.4401	26.6148	44.9849	46.2819
FAM213B	28.2975	16.8893	22.4621	23.4429	22.5299	17.5802	17.5796	15.0588	18.6082	25.1517	19.4775	17.1032	18.7731	15.5178	21.4116	28.3733	18.8048	8.77013	29.0578	5.07945	3.18475	1.99871	1.92557	1.12454	2.60342	2.70183	2.02782	1.58561	3.71951	41.6564	21.4878	57.1369	31.1764	25.8192	14.3266	51.9125	41.6709	31.2486	12.6921	5.62551	8.65509	16.9674	11.4821	27.7297	13.5396	39.8217	10.0458	10.9272	15.9813
MMEL1	1.62149	0.734316	2.27295	3.15338	2.46831	1.2311	2.1589	0.971536	1.91748	1.57999	1.63969	1.75119	2.97443	3.58496	1.09803	3.22868	1.30979	0.657759	3.16872	0.57721	0.84595	0.11104	1.21615	0.0607862	0.433903	0.333934	0.709737	0	1.10208	14.3348	0.404667	3.01794	0.882788	0.431346	0.138421	3.06826	2.79216	3.27447	1.90042	1.64078	0.859777	1.08159	0.631515	2.91565	1.2065	2.80153	1.10895	0.478562	0.639252
TTC34	2.09224	1.25883	2.05011	2.82144	3.51865	1.37884	1.4099	0.971536	0.740843	0.89675	2.03719	1.75119	1.65788	1.58763	2.92808	2.54381	2.05824	0.877013	3.70808	0	0	0	0	0	0	0.394649	0	0.226516	1.92864	3.28038	1.41633	0.856442	1.71911	1.78701	0.484474	2.26246	0.888415	0.987986	1.28957	0	0.171955	0.811193	0.746335	1.98512	1.2065	2.90158	0.521858	0.957125	0.639252
ACTRT2	0	0	0	0	0	0	0	0	0	0	0	0	0	0	0	0	0	0	0	0	0	0	0	0	0	0	0	0	0	0	0	0	0	0	0	0	0	0	0	0.0292996	0	0	0	0	0	0	0	0	0
FLJ42875	1.98763	1.78334	1.82727	1.41072	3.93879	5.07215	2.3792	3.21821	2.26611	2.34863	2.48438	1.10908	1.5116	1.38277	3.20259	5.67465	2.43246	3.2888	2.89904	0	0	0	0	0	0	0	0.0506955	0	0.2296	1.93228	0.202333	0.040783	4.69271	0.554588	1.315	0.898783	0.592277	0.282282	1.08595	0	2.75129	0.675994	3.27239	1.17867	1.87677	1.60087	1.63081	0.957125	2.30131
PRDM16	5.80596	8.23483	6.90798	7.51001	13.4969	15.8074	9.56085	13.2979	9.41306	7.72913	6.26063	5.72054	2.58434	6.60658	16.4704	12.3277	14.3141	7.67386	9.16906	3.46326	0.895712	0.777277	1.6891	2.55302	2.9097	1.51788	3.87821	3.32223	2.9848	5.57216	1.214	0.163132	19.9789	2.46484	4.63711	2.16948	3.00369	2.51231	5.09041	0.234396	5.33062	2.02798	7.11889	4.21839	4.96004	5.00273	4.95765	3.98802	4.73047
MIR4251	0.26153	0.157353	0.133703	0.165967	0	0.246221	0	0.121442	0.087158	0.0854048	0	0	0	0.0512138	0.183005	0.293517	0.0935561	0	0	0	0	0	0	0	0	0	0	0	0	0.0449367	0	0	0.325238	0	0	0.0309925	0	0	0.135744	0	0	0	0.114821	0	0	0	0.0652322	0	0
ARHGEF16	20.4516	11.1721	23.2643	19.6671	14.3372	8.47	9.0762	8.25805	15.427	21.7355	13.9125	16.753	15.116	16.1323	13.8169	19.0786	10.2912	7.45461	25.0127	6.07995	2.04023	5.21886	6.14832	2.06673	8.95882	7.68047	4.38516	3.92628	16.3016	34.9608	31.0784	40.2528	71.9704	5.97723	4.22184	52.4704	62.5698	32.7447	13.0314	8.99496	4.75743	10.2751	5.85586	22.3947	10.4563	26.4144	7.37124	7.33796	7.92673
MEGF6	252.376	176.603	145.023	170.531	142.007	140.05	120.414	151.863	146.948	111.709	232.14	151.828	89.9644	129.315	160.038	260.056	169.43	214.649	379.909	62.6465	41.4516	36.2359	28.3093	40.8483	31.3431	58.9241	41.3422	50.2488	53.7263	44.3076	10.319	20.0652	124.38	65.7495	74.6782	92.9466	113.802	58.0371	192.553	4.89303	42.3584	19.063	37.7761	73.0153	49.2652	164.39	37.5085	57.3477	64.4366
MIR551A	0.26153	0.0524511	0	0.124475	0.0525172	0	0.132178	0.060721	0.043579	0.0427024	0.0993751	0.175119	0	0.0512138	0.0915025	0.195678	0.0935561	0	0.134839	0	0	0	0	0	0	0	0	0	0	0.13481	0.0809333	0	0.092925	0.184863	0	0	0	0.0282282	0	0	0	0.0675994	0	0	0	0.200109	0	0	0
TPRG1L	37.6603	39.3384	59.0075	59.9141	62.2329	57.7142	59.4359	52.4022	46.1066	41.464	47.0541	47.8657	52.2233	50.7529	53.6204	50.6805	53.5141	50.8667	59.936	16.4697	12.4902	15.9527	8.78332	17.6584	9.62244	13.752	15.0566	11.5523	16.2557	41.1621	70.2501	55.5872	50.5512	37.4039	33.0134	29.6599	42.2632	32.4906	42.7594	17.5211	59.7258	33.5969	54.1954	53.2881	64.8827	52.5287	68.3634	64.6059	53.6972
WRAP73	17.9409	15.7353	14.3953	14.3147	15.0724	12.6558	13.0856	11.5977	13.3787	14.7323	15.105	12.6669	13.4581	14.0326	13.9999	16.8283	13.8463	14.2515	17.4617	7.88854	5.52356	12.1773	3.64845	6.1394	9.23958	8.19655	8.03524	5.0211	7.39311	12.9418	30.5523	18.4747	15.7973	23.9089	15.3647	20.0832	20.3489	11.5171	11.674	17.5797	7.27945	8.51752	9.70236	12.0348	11.3277	12.5068	7.69741	9.65101	12.2736
TP73	7.06131	12.1687	6.77428	9.33565	10.1883	7.43587	9.20838	4.79696	5.27306	4.09943	10.4841	13.6592	7.31418	8.24542	9.51626	14.4801	8.13938	1.53477	10.45	3.46326	1.29381	2.03572	1.21615	0.486289	0.765711	2.70183	0.861824	0.453032	1.74496	2.11203	1.61867	0.367047	3.717	10.8453	1.73026	15.7752	13.1993	3.02042	7.19444	0.439493	0.171955	3.51517	0.631515	3.47397	3.55246	16.6091	0	2.23329	1.66206
TP73-AS1	46.5	55.2311	45.459	62.1962	74.732	53.2822	52.3424	42.8083	43.4047	41.7202	47.8988	47.8657	54.515	51.5211	56.1825	59.486	46.4974	54.3748	68.296	11.7366	8.4595	6.58834	9.42517	9.90814	10.9752	5.85902	10.3165	9.40041	13.3168	64.2595	16.6318	40.4567	40.3759	47.9411	32.8058	48.2244	26.2294	36.3579	54.1619	4.45353	18.9151	34.5433	26.1791	33.6851	37.6025	41.9229	27.3975	28.7137	25.9536
CCDC27	0	0	0	0	0	0	0	0	0	0	0	0	0	0	0	0	0	0	0	0	0	0	0	0	0	0.364291	0	0	0	0	0	0	0	0	0	0.0309925	0	0	0	0	0	0	0	0	0	0	0	0	0
SMIM1	3.08605	1.88824	2.58492	2.94592	3.51865	2.90541	1.54207	0.850094	1.69958	1.53729	3.27938	2.74352	3.41329	3.12404	2.19606	4.10923	1.96468	1.31552	4.58453	0.846575	0	1.85066	0	0.0303931	0.229713	0.516079	0.0760433	0.453032	0.367359	4.35886	0.0809333	1.26427	0.511088	0.431346	0.276842	7.09729	1.35378	2.82282	1.56106	0.937586	0.401229	0.878792	0.401873	1.17867	1.27352	1.1006	0.326161	0.558323	0.511402
LRRC47	54.3459	42.8526	55.7986	51.4913	58.1891	48.7517	48.377	41.776	41.923	41.3786	51.3273	45.4725	62.0243	51.4186	52.1564	56.0617	44.6263	39.6848	70.4535	20.7026	18.8597	16.915	14.9316	19.5124	20.2913	20.0057	24.8408	18.9896	25.4396	53.5197	58.1101	76.2234	38.0063	63.1614	37.0276	50.8587	37.1442	34.7771	37.4654	25.0511	34.1045	47.7928	35.25	48.4494	47.3214	77.2422	45.4669	40.5183	42.9578
CEP104	59.0011	64.41	67.1634	69.5817	58.6092	57.2217	57.7617	53.1916	61.795	60.8509	48.7932	57.4973	56.6605	59.5104	51.3329	57.5292	60.1566	60.2946	61.6889	56.682	53.3446	69.3627	60.1319	48.9329	51.3026	41.8024	49.5549	52.3629	61.9919	60.0804	96.8772	112.969	61.0053	80.6618	48.1705	86.9341	68.7887	47.9879	50.0217	33.7238	71.4188	56.9863	69.9833	70.4719	69.7757	65.836	67.2544	64.5261	62.6467
DFFB	12.5011	11.5917	10.8745	12.406	12.8142	11.0307	9.86927	7.46868	7.80064	8.15616	10.4344	11.9081	11.4589	9.52576	9.60776	13.0126	12.443	9.20863	10.8546	5.19489	3.08523	6.84744	3.44576	4.31582	2.75656	6.67867	6.89459	5.62514	2.66336	12.5823	16.4295	20.4323	11.1045	19.7803	10.1739	13.6677	9.77257	4.99639	9.90933	5.50832	3.61106	10.2751	3.73168	6.69979	8.44547	8.90486	4.76195	7.49748	6.77608
C1orf174	19.1963	17.4138	20.2783	20.2895	15.9652	15.3149	19.4301	16.9412	12.5507	12.7253	17.9869	20.664	25.112	17.1054	18.758	18.1002	16.1852	14.4707	13.821	18.3168	23.9852	24.7248	15.5059	21.4271	16.3607	14.1163	17.1858	14.0817	16.2097	13.3462	18.0886	26.1827	18.4456	15.7133	16.5413	17.1699	18.7836	12.0817	11.0632	23.674	11.8076	19.9418	13.8359	14.206	16.6228	13.1072	14.0249	16.8294	13.9357
LOC100133612	0.627672	0.681865	0.891352	0.912819	0.577689	0.492442	0.396533	0.242884	0.261474	0.640536	0.596251	0.466983	0.243806	0.358496	0.36601	0.293517	0.187112	0.219253	0.606776	0	0	0	0	0	0	0	0	0	0	0.943672	9.5906	2.12071	2.36959	2.03349	0.276842	4.36995	1.26916	0.959758	0.678721	0	0.286592	0.337997	0.459283	0.682386	0.603248	0.300164	0.195697	0.717843	0.511402
LOC728716	0	0	0	0	0	0	0	0	0	0	0	0	0	0	0	0	0	0	0	0	0	0	0	0	0	0	0	0	0	0	0.2428	0	0	0	0	0	0	0	0	0	0	0	0	0	0	0	0	0	0
LOC284661	0	0.0524511	0	0	0.577689	0.196977	0.0440592	0.060721	0.043579	0.0427024	0.0496876	0.116746	0.0487612	0	0.0915025	0	0	0	0	0	0	0	0	0	0	0	0	0	0	0	0.0404667	0	0	0	0	0	0	0.0282282	0	0	0	0	0	0	0.0670275	0	0	0.0797604	0
AJAP1	2.24916	2.57011	1.96097	2.73846	3.67621	2.16674	2.11484	2.00379	3.35558	3.15998	2.28563	1.75119	1.17027	2.25341	2.37906	3.42436	1.40334	1.75403	3.70808	1.0005	0	0	0	0.121572	0.306284	0	0.633694	0.113258	2.34192	1.88734	0.404667	0.285481	8.82788	0.308105	1.38421	0.340918	0.973026	0.62102	1.6968	0.0878987	0.630503	1.55479	0.918567	0.620351	1.07244	1.60087	0.913251	0.398802	0.767103
MIR4417	0	0	0	0	0	0	0	0	0	0	0	0	0	0	0	0	0	0	0	0	0	0	0	0	0	0	0	0	0	0	0	0	0	0	0	0	0	0	0	0	0	0	0	0	0	0	0	0	0
MIR4689	0.313836	0	0.222838	0.248951	0.367621	0.147733	0.308415	0.060721	0.130737	0.213512	0.0993751	0.0583729	0.146284	0	0.549015	0.0978388	0.0935561	0	0.471937	0	0	0	0	0	0	0	0	0	0	0	0.161867	0.040783	0.604013	0.0616209	0.0692105	0.154963	0.0423055	0.141141	0.0678721	0	0	0	0	0	0.134055	0.100055	0	0	0
NPHP4	36.6142	30.8413	33.2474	30.8284	31.0377	22.8001	22.294	22.6489	26.7139	29.2938	31.651	29.3032	29.403	28.4749	27.0847	32.3847	26.0086	25.2141	51.9131	21.5492	18.5611	21.1715	14.9992	15.6828	21.0315	17.0003	17.8195	17.4417	31.5011	22.5133	45.525	11.5416	50.226	31.6115	20.2787	37.47	31.5599	17.7555	23.6195	15.06	10.2027	19.3334	14.8693	19.2929	15.3493	32.5178	9.39344	12.2831	17.0041
KCNAB2	29.0298	21.8197	24.3339	24.0652	25.3658	37.918	25.3781	31.332	21.223	23.4436	31.3529	24.6333	24.6732	35.5424	24.6142	22.2094	15.9981	21.2676	37.8224	12.3138	4.52832	4.84872	9.35761	11.0935	5.71731	12.5984	8.84637	8.07907	6.10735	10.6949	48.8028	16.3948	51.4805	180.241	88.3126	37.315	40.444	21.397	25.9271	9.08286	19.4883	13.1143	29.509	55.7075	12.199	27.2149	18.4607	37.3279	33.1133
CHD5	0.993814	1.15393	0.980487	1.5352	2.10069	1.32959	1.01336	1.03226	1.0459	0.768643	1.09313	1.86793	0.877702	1.07549	1.46404	1.46758	0.842005	1.53477	1.75291	1.53923	0.398094	1.59157	0	0.151965	1.35276	0	0.0506955	0.453032	0.596959	0.629114	1.01167	0.978791	52.735	0.862693	0.622895	3.62613	2.79216	1.35495	0.814465	0.468793	0.171955	0.202798	0	0.558316	0.469193	1.1006	0.391393	0.239281	0.639252
RPL22	237.626	191.919	245.835	207.5	223.146	199.34	244.308	199.954	184.034	168.803	231.445	243.298	364.734	247.414	322.455	321.303	265.606	216.403	208.664	337.168	221.888	241.104	275.762	207.646	181.269	338.943	253.858	177.928	233.411	126.497	192.338	172.553	123.404	150.109	133.23	113.557	99.9255	125.926	227.643	816.667	164.045	419.251	150.128	171.341	235.133	150.482	188.652	174.994	150.096
RNF207	46.3431	40.807	31.7321	39.9981	47.3705	33.6338	30.3128	28.721	21.0051	23.3582	30.7566	31.1127	44.7628	32.5208	35.686	59.6817	39.2	19.952	45.0363	11.5057	10.5495	8.92017	9.69543	7.0208	6.4575	9.19835	9.86028	5.47413	15.8883	16.2671	29.4597	62.8466	22.3485	31.5499	31.2832	44.5363	31.9406	20.0138	33.9361	6.5338	8.02459	31.5689	8.66897	15.8189	16.0866	24.4133	8.0888	10.0498	10.6116
ICMT	68.6777	59.1649	71.7093	65.3496	58.1366	64.8053	64.0181	72.0151	60.8363	69.6049	52.7682	55.3375	45.8843	47.7825	55.359	51.9524	67.9218	77.1771	61.6215	12.3908	9.05664	11.5481	13.479	17.4456	12.7108	11.3537	13.3583	12.4961	7.76047	43.8583	129.898	105.709	89.0222	69.57	61.9434	83.9278	101.66	95.2983	50.0217	15.939	110.223	66.4502	98.8033	91.936	90.2191	78.8431	111.025	95.7125	107.906
HES3	0.052306	0	0	0	0	0	0.0440592	0	0	0	0	0	0	0	0	0	0	0	0	0	0	0	0	0	0	0	0	0	0	0	0	0.122349	0	0	0	0	0	0	0	0	0	0	0	0	0	0	0	0	0
GPR153	40.0664	25.5962	29.4146	24.5631	27.414	32.058	26.744	36.1897	23.3583	28.9522	32.8435	26.7931	23.4541	21.9707	27.6337	34.5371	26.6635	26.9681	43.2159	1.73163	0.646903	0.777277	0.810768	2.79616	3.16494	2.03396	2.10386	1.73662	1.10208	11.369	5.74627	12.4388	36.4266	15.0355	24.7082	23.7713	17.6837	17.8967	28.3705	0.351595	20.4054	10.4779	23.2512	24.0696	25.4034	27.1148	24.7883	15.4735	24.9308
ACOT7	10.0951	7.55296	13.0137	8.75477	8.87541	9.11017	7.71037	7.34724	8.54148	10.8464	7.90032	7.00474	5.90011	10.6013	8.23522	9.09901	9.44917	9.64714	16.1133	5.9645	13.1371	1.59157	6.72261	12.6435	8.95882	7.8019	9.80958	7.13525	12.8117	18.3342	23.066	32.0146	30.944	28.777	8.5129	20.4551	33.7598	19.5057	5.70126	55.5813	4.24157	9.05832	5.91327	8.06456	5.22815	11.9065	5.21858	5.98203	8.18243
HES2	1.04612	0.734316	2.00554	0.248951	0.525172	1.13262	0.969303	1.27514	0.784422	3.97132	1.49063	1.22583	0.292567	1.8437	0.274507	0.195678	0.374225	0.219253	0.943874	0	0	0	0	0	0.663616	0.212503	0	0	0.367359	0.674051	0.0404667	21.044	1.57973	0.801072	1.17658	1.6736	5.88046	0.959758	0.95021	0	0.0573185	0.473196	0.0574104	0.24814	0.603248	6.10333	0.130464	0.0797604	0.639252
ESPN	19.4578	10.7525	24.2448	13.7338	5.93445	8.0268	10.9707	10.1404	13.5966	18.7036	12.7697	10.8574	12.1903	12.2913	9.60776	12.719	12.9107	3.94656	27.7769	6.69564	6.51879	2.88703	5.54025	10.2121	14.9569	13.1145	8.69428	2.64269	14.4648	43.7684	3.35873	26.0195	0.7434	1.41728	13.0808	70.8179	5.28818	34.1843	22.7372	3.04715	0.630503	7.57113	0.746335	25.1242	4.96004	26.5145	0.195697	2.39281	4.09122
MIR4252	0	0	0	0	0	0	0	0	0	0	0	0	0	0	0	0	0	0	0	0	0	0	0	0	0	0	0	0	0	0	0	0	0	0	0	0	0	0	0	0	0	0	0	0	0	0	0	0	0
TNFRSF25	26.676	17.9907	18.451	19.1277	17.4882	21.0765	15.597	17.0626	14.904	16.0561	20.5707	21.1893	15.6036	20.2807	15.0979	21.4267	15.9981	21.9253	20.0236	6.34931	5.62308	9.06823	5.40512	4.77171	6.15121	11.3841	7.30015	8.11682	9.73502	16.0424	64.949	14.5187	24.4857	39.5606	20.5555	66.9129	10.9148	8.52491	11.4025	0.849687	15.1894	4.93475	16.9361	9.98765	17.9634	21.3116	16.3081	17.9461	17.0041
PLEKHG5	100.114	77.313	66.5394	73.6894	90.8548	97.011	55.5146	70.072	83.0615	72.4233	118.207	93.9219	68.5583	71.0335	76.7706	98.1324	77.7452	106.996	132.479	125.562	95.5924	84.6121	100.13	93.8234	105.413	126.652	94.8259	136.438	115.029	45.5659	171.619	35.522	71.7381	24.5867	30.3142	145.076	24.6218	31.3051	52.6009	6.8854	90.6205	22.7134	102.65	54.839	98.0613	127.47	130.791	103.05	109.824
NOL9	69.2531	65.5115	72.3332	75.6395	64.4912	71.5025	73.1824	61.3889	63.1459	65.1212	69.2645	70.3393	76.6526	69.3947	66.7968	66.1391	67.2669	65.5567	63.5092	55.6815	40.1578	37.9755	51.5851	43.5837	38.3877	48.1168	40.379	43.2268	31.0878	66.1469	66.6081	94.1271	64.3041	100.072	71.6329	81.0455	68.0272	49.1735	62.5781	22.4435	52.2744	76.2521	51.3249	55.4594	63.0059	55.9305	51.3378	52.243	57.1492
TAS1R1	0.209224	0.314707	0.401108	0.165967	0.367621	0.393953	0.528711	0.303605	0.130737	0.213512	0.397501	0.291864	0.731418	0.204855	0.0915025	0.195678	0.467781	0.219253	0.337098	0.307845	0	0.0370132	0	0	0.382856	0.546437	0.45626	0.528537	0	0.314557	0	0.040783	0	0.616209	0.207632	0.0929776	0.126916	0.225825	0.610849	0.556692	0	0.337997	0.0574104	0.186105	0.335138	0.300164	0.130464	0.159521	0.12785
ZBTB48	29.4483	21.3476	29.5483	29.5836	28.7794	20.3378	21.7212	17.5484	21.0922	20.7961	26.7816	23.641	30.1344	25.146	21.7776	29.3517	19.179	17.7595	41.0585	10.3513	11.6443	14.3611	11.0467	10.8807	15.7737	15.1484	11.153	7.13525	21.0772	28.5798	17.6435	20.9624	21.2798	35.7401	19.2405	32.0463	22.2527	13.7471	20.9046	4.51213	9.11364	20.6178	10.3913	17.8041	16.7569	24.4133	10.959	12.7617	16.6206
KLHL21	78.9297	86.7017	101.48	111.779	122.68	101.64	99.8382	71.59	81.1876	69.1352	89.9345	91.3535	107.275	111.236	93.6985	136.094	83.9199	91.6478	165.043	10.1974	8.95712	7.80978	6.01319	7.4463	7.73368	7.28582	7.2748	10.9105	11.1126	44.3526	50.8261	110.44	37.3559	56.075	51.4926	43.4825	36.8058	35.0312	59.7953	10.2255	95.034	66.9234	83.7618	86.9112	138.814	220.721	134.509	111.665	111.102
PHF13	32.7435	29.4775	36.278	41.4088	31.0902	39.5431	34.983	24.9563	38.2623	33.6495	25.2413	22.9405	37.0098	44.2487	28.0913	36.4939	34.8964	26.7489	36.8111	16.0464	15.5754	12.9176	13.2763	18.1751	15.6205	11.5966	18.7827	13.4399	36.5063	30.4222	29.6216	33.5644	17.4234	25.0181	22.9087	36.5402	32.4483	32.6318	25.6557	8.99496	23.2713	25.7554	34.274	37.7794	39.4792	55.2302	45.6626	35.4934	35.2867
THAP3	12.0827	10.7	13.3257	13.9412	15.1775	9.79959	8.23908	9.22959	7.36485	9.35182	11.8256	10.9157	14.3358	9.57698	12.0783	16.2412	13.3785	8.98938	13.4839	7.92702	7.66331	9.8455	7.19556	5.258	5.87045	13.1145	8.92241	7.173	12.9953	12.4025	16.4295	11.1338	9.52482	14.9123	7.82079	16.0541	10.6187	7.87566	8.41614	7.03189	7.16481	8.92312	8.61156	11.8487	12.5342	13.4073	13.3074	12.6021	9.20523
DNAJC11	58.9488	51.9266	57.0911	53.8149	55.1956	50.1306	46.9671	44.3263	46.1501	49.1505	53.3148	50.8428	53.6861	49.4213	44.7447	50.8762	46.4974	43.6314	56.9695	39.6351	48.468	31.9424	27.735	37.6266	40.2509	37.097	42.204	41.1126	53.0834	52.9355	53.5374	75.734	57.9388	70.3094	44.5716	55.5696	70.2694	38.6161	38.5514	39.2028	32.041	52.2543	38.5798	41.1913	42.9647	51.8283	40.7702	36.7695	43.0856
CAMTA1	29.396	37.2928	45.8155	34.9776	30.355	32.9444	43.0018	36.0075	41.8794	44.0262	38.0607	42.5538	39.4966	45.3242	37.9735	33.0695	34.148	27.8451	32.3614	12.7756	18.4119	21.5417	16.1478	14.5583	23.1755	23.6789	21.723	11.5146	22.5926	15.3684	12.747	34.0946	100.313	24.0938	19.0329	20.61	33.6752	22.4979	36.5831	45.2092	22.6981	41.3708	21.4141	31.6379	31.1678	25.5139	21.0048	22.0936	19.8168
VAMP3	58.0073	59.7419	71.4419	79.5398	72.3687	88.935	84.5497	86.4667	73.8664	68.8363	79.5498	78.9201	73.6782	70.5726	94.7966	69.5634	79.8034	99.7602	56.9695	24.0889	21.7957	27.1307	22.8704	28.6607	23.1245	24.0736	25.1196	35.8273	19.7915	55.0924	54.7919	64.1108	43.0708	43.1963	53.7766	58.173	74.2884	67.1831	63.9355	18.488	166.625	68.7486	150.186	119.852	131.709	83.3455	182.716	145.563	132.325
PER3	155.872	180.484	140.967	179.991	188.799	196.533	112.087	85.6166	134.005	95.7388	141.659	153.754	145.455	87.1146	172.025	182.078	216.489	137.91	148.997	188.709	166.752	203.017	183.875	79.7514	103.779	149.117	215.937	156.447	85.6866	76.033	25.8987	27.4469	68.9504	28.0991	66.5805	104.135	95.1873	59.2509	52.4651	11.8663	135.042	70.9117	84.6804	87.4074	175.411	171.294	221.529	133.519	133.476
UTS2	0	0	0	0	0.0525172	0.0492442	0	0	0.043579	0.0427024	0.0496876	0	0.0487612	0.204855	0	0	0.0935561	0.219253	0	0	0	0	0	0	0	0.789297	0	0	0	0	0.161867	0	0	0.985934	0.346053	0.24794	0.211527	0.0282282	0.0678721	0	0	0	0.0574104	0.434246	0.134055	0	0	0.239281	0
TNFRSF9	0.627672	0.314707	0.490244	0.871328	0.367621	1.6743	0.660889	1.09298	0.392211	1.06756	1.14281	0.642101	0.780179	3.27768	1.09803	0.0978388	0.0935561	0	0.539357	1.26986	0	0.629224	0.776986	0	0.433903	0.242861	0.78578	0.226516	0.826559	0	9.8334	0.652528	4.55333	54.6577	12.9424	5.8266	11.2956	2.3994	1.6968	0.117198	0.343911	1.14919	0.688925	0.434246	0.134055	0.400219	0	1.11665	0.894953
PARK7	63.1856	50.6678	84.723	69.9137	76.36	67.76	63.93	64.6071	60.3133	74.0887	60.7182	61.2915	65.6326	59.4592	55.2675	54.2027	48.7428	61.8294	64.7902	186.593	166.951	258.093	256.709	223.632	265.013	228.471	184.861	245.996	255.131	74.5051	118.689	76.5089	60.3084	74.9926	51.3542	79.6198	70.7348	75.2563	60.7455	609.431	93.6584	92.6787	79.9153	95.0378	84.9239	78.3428	100.197	93.2399	86.6826
ERRFI1	222.457	319.795	144.176	116.799	280.389	142.02	111.69	234.929	134.921	167.351	350.297	327.355	207.918	129.52	226.926	172.881	111.987	293.58	445.778	137.145	218.205	69.5107	95.6706	155.521	101.737	203.73	68.9459	181.93	36.8278	77.8304	28.6504	173.491	230.222	91.1989	84.2292	34.1228	95.0181	107.86	300.266	7.29559	67.7504	154.87	122.629	78.9086	106.172	69.8381	103.654	109.192	93.3308
SLC45A1	6.64286	5.97943	3.92195	5.47692	6.24955	4.28424	2.46732	4.18975	4.3579	3.88592	6.8072	4.61146	2.63311	3.48254	5.94766	5.67465	4.02291	6.35834	8.62971	2.88605	1.24404	5.99613	0.371602	3.34324	1.27619	3.33934	1.54621	2.7937	2.70928	1.52785	2.6708	0.122349	9.47835	1.4789	2.56079	5.45469	1.09994	2.68168	2.64701	0.732489	1.49028	0.743593	1.43526	1.0546	3.21732	4.10224	1.69604	2.63209	2.94056
RERE	352.072	354.78	373.922	482.674	486.782	374.009	352.033	349.631	348.588	349.861	371.315	352.747	306.367	352.351	348.807	343.414	307.613	390.051	498.163	208.873	180.038	284.816	191.713	178.103	212.587	242.648	190.032	200.127	242.365	362.46	312.726	185.073	371.607	293.5	233.101	338.036	314.034	180.999	311.126	80.3687	205.831	223.213	243.937	295.039	289.76	315.572	245.73	268.872	264.65
ENO1	420.697	297.922	342.101	244.719	311.217	283.055	332.03	256.607	282.348	327.826	384.135	399.27	455.576	306.975	286.677	322.868	265.98	245.344	316.939	506.367	475.175	374.129	424.2	381.16	551.184	621.541	490.58	441.63	386.324	131.44	298.442	758.971	176.093	516.63	269.783	190.356	394.541	223.313	186.037	1790.17	295.305	732.912	272.355	340.883	321.598	357.295	269.735	342.97	364.63
ENO1-AS1	0.104612	0.262256	0.579379	0.539393	0.262586	0.246221	0.132178	0.182163	0.261474	0.17081	0.447188	0.350237	0.731418	0.40971	0.549015	1.2719	0.935561	0.438506	0.202259	0	0	0	0	0	0	0	0	0	0	0.539241	2.50893	0.530179	0.511088	0.308105	0.276842	1.58062	0.211527	0.225825	0.407233	0	0	0.473196	0.631515	0.24814	0.53622	0.600328	0.260929	0.239281	0.767103
CA6	2.6676	0.944121	0.401108	0.0414918	0.472655	0.196977	0.925244	0.182163	0.348632	0.469726	9.68908	0.992339	4.24223	0.460924	0.457512	0.195678	0.654893	0	0	0	0.696665	0	0.371602	0.121572	0.995425	5.37329	0.126739	0	0.0459199	0.26962	0	0.530179	0	0.308105	6.36737	0.0309925	0.0423055	0	0.135744	0.937586	6.87822	84.7696	3.8465	0.496281	8.57953	0.900492	0	0.319042	3.06841
SLC2A7	0.26153	0.209805	0	0	0	0.0984883	0	0	0.130737	0	0	0	0	0	0.274507	0	0.0935561	0	0.134839	0	0	0	0	0	0	0	0	0	0	0.179747	0	0.040783	0	0	0	0.0309925	0.0423055	0	0	0	0	0.0675994	0	0	0.134055	0	0	0	0
SLC2A5	2.40607	1.57353	2.27295	1.4937	1.94314	3.44709	1.98267	2.06451	2.7019	2.73295	4.02469	2.97702	1.46284	2.20219	1.46404	0.587033	1.21623	6.13909	4.11259	0	1.24404	0.0740263	0.304038	2.03634	1.53142	0.88037	1.52087	2.0764	0	0.359494	1.90193	18.8417	1.95143	23.1078	5.32921	3.16124	5.4151	1.04444	2.23978	2.84206	2.40738	1.48719	4.30578	7.87846	3.01624	6.00328	2.47883	14.1176	4.47477
GPR157	6.95669	4.66815	6.77428	7.26106	7.615	4.97366	4.44998	3.03605	4.05284	5.46591	3.87563	3.50237	4.43727	5.17259	5.03264	7.14224	4.49069	3.7273	7.82067	3.42478	1.39333	0.333119	0.540512	1.7628	3.42018	1.33573	2.05317	0.641795	3.21439	5.97659	0.445133	24.1027	2.04435	7.82585	4.36026	8.49195	10.9148	3.58498	3.12212	4.60003	1.43296	5.61075	1.83713	4.46653	5.02707	8.90486	1.56557	3.34994	1.78991
MIR34A	1.15073	0.734316	0.490244	0.871328	0.472655	0.787907	0.749007	0.60721	1.00232	0.725941	0.546563	0.81722	1.02399	0.665779	0.457512	0.391355	0.842005	0.877013	1.14613	0	0	0.148053	0	0	0	1.33573	0	0.226516	0	0.26962	0.161867	0.40783	0.650475	0.739451	0.622895	0.216948	0.761499	0.169369	0.339361	0	0	0.405596	0.0574104	0.310175	0.53622	0.600328	0.260929	0.478562	0.511402
H6PD	251.853	225.225	238.971	318.657	323.086	282.514	275.106	312.045	240.6	218.295	288.784	259.876	248.487	272.048	259.318	310.54	301.999	297.307	366.897	186.747	143.961	205.719	203.807	253.418	161.999	181.387	198.118	200.769	232.217	211.877	100.519	249.633	190.125	192.38	256.287	170.676	146.039	153.081	240.539	45.2971	183.591	112.553	248.53	254.22	251.621	285.856	190.348	233.379	303.261
SPSB1	55.1828	45.2653	28.9244	28.2144	37.3397	32.2057	20.2232	53.4345	56.2169	37.7916	58.1841	37.2419	27.4038	30.8819	30.3788	41.1902	34.2415	75.2038	58.9921	5.07945	3.18475	1.22143	4.493	6.99041	3.95617	6.46617	3.95425	9.92895	1.42352	19.0981	17.7649	30.5057	29.2714	37.5271	48.7934	26.7466	37.948	49.8227	47.1032	2.78346	50.7842	27.5805	36.8001	47.2707	38.3398	55.6304	64.7104	45.4634	65.3316
SLC25A33	13.8088	15.8402	11.5876	10.041	7.35241	11.7694	9.38462	12.3264	12.1585	13.5367	12.4716	11.6746	10.825	13.4692	12.4443	15.165	9.54273	20.829	9.10164	5.19489	10.2509	10.6228	7.83742	6.86884	7.75921	5.03936	6.28624	10.7595	4.82159	3.63988	8.33613	24.3474	11.2904	6.59344	6.92105	8.08905	9.05337	5.13753	8.34827	17.609	24.9335	14.3987	32.0924	18.3624	31.3689	14.1077	18.0041	17.2282	17.2598
TMEM201	36.8234	24.8618	25.9383	31.3263	29.9873	25.1145	25.2019	23.8633	23.2712	23.3155	32.7441	27.4936	26.9162	25.863	27.0847	38.5485	27.0377	20.829	37.8898	2.77061	1.64214	7.29159	1.28372	3.25206	3.24151	4.55364	3.57403	2.18965	7.80639	18.7836	36.8247	47.2675	26.8089	34.8158	25.4695	26.9015	23.6488	16.1183	20.4295	13.9759	8.19654	22.781	14.2952	17.2458	18.9688	33.8185	10.6329	13.5593	16.6206
PIK3CD	38.7064	30.9462	41.537	41.4503	38.9678	60.9643	36.7454	32.9108	30.6796	24.8955	40.6941	41.9701	45.2016	60.2786	42.4571	44.4188	34.7093	22.8023	44.3621	47.0619	27.3192	66.1425	64.0844	51.729	33.7934	40.1024	34.2195	33.7886	56.8029	15.2336	19.0193	30.5872	30.6653	267.804	104.923	54.051	29.9946	22.8366	26.9452	22.8537	17.4821	18.6574	22.0456	23.4493	21.851	26.0142	20.1568	30.947	21.8624
C1orf200	0.104612	0.0524511	0.0445676	0.0829836	0.0525172	0.246221	0	0	0.087158	0	0.0496876	0.0583729	0.0487612	0.0512138	0	0	0	0.438506	0	0	0	0	0	0	0	0	0	0	0	0	0.0404667	0.040783	0.139388	0.554588	0.276842	0.24794	0.0423055	0.0564564	0	0	0.0573185	0.135199	0	0.12407	0	0	0	0.0797604	0
CLSTN1	377.911	315.861	351.728	310.068	393.091	291.329	320.927	235.537	268.926	270.007	358.645	326.479	363.661	324.491	334.533	430.197	274.681	201.274	396.966	270.673	222.336	233.997	194.787	170.718	210.596	244.045	216.166	172.379	233.227	336.756	215.768	195.717	290.902	258.007	211.161	258.85	345.086	235.649	275.832	159.155	84.3728	247.279	85.8286	185.609	174.674	300.164	71.5598	133.678	122.481
CTNNBIP1	43.8847	25.0716	51.743	38.2969	44.3245	40.2817	36.5692	34.0037	32.9021	43.8554	35.9738	41.5031	45.2504	37.4373	37.333	41.3858	27.8797	44.0699	50.0253	1.96251	0.597141	2.85001	2.90525	5.47075	6.61064	3.85541	4.25842	6.3802	5.55631	30.4671	45.4441	63.6622	40.2365	35.0623	35.7126	28.2032	42.7708	25.1795	22.2621	8.26247	29.3471	41.2356	55.9752	35.1119	39.3452	55.1301	45.9887	36.8493	51.5237
LZIC	25.7345	22.2393	25.8938	27.3431	23.7903	23.588	29.3875	23.9848	21.4409	24.8101	26.2847	25.5089	24.5269	25.5557	26.6272	18.9807	29.1895	27.6259	18.0684	18.3553	37.5701	30.7579	25.6067	26.6851	22.4864	32.6951	27.0207	23.1424	26.0825	22.6481	30.957	37.2349	24.2999	20.3349	20.4171	30.5586	18.1914	23.2882	28.7099	26.2231	25.1628	26.0934	23.7105	27.7917	27.2802	17.4095	24.9187	23.29	19.689
NMNAT1	12.8673	13.1128	13.4594	13.8583	11.8689	13.7391	11.4554	11.1727	13.9889	16.0134	12.1238	13.4258	15.116	10.8573	10.7973	12.132	8.98139	11.8397	13.7536	4.00199	4.57808	5.66301	4.72948	5.2884	6.96797	4.34114	1.72365	3.28448	9.4595	17.076	11.0879	12.5204	11.8015	14.6042	10.4508	13.3888	11.1686	9.85163	9.16274	4.57073	16.3358	17.711	14.5248	14.5162	16.8909	14.9081	15.7862	17.308	18.9219
RBP7	13.2857	5.45492	7.88847	8.54731	16.5429	15.8566	20.2232	26.4136	15.4705	14.348	15.5025	20.664	26.5261	16.1836	14.9149	14.2845	12.2559	41.8774	23.1249	16.5852	7.21546	11.4001	16.0127	31.1529	18.7089	18.336	12.243	42.8493	12.2606	5.16773	1.5782	5.66883	7.57339	2.27997	9.41263	2.0765	4.78052	2.56876	10.4523	71.5788	46.256	15.2099	71.1315	32.3203	43.6349	29.7162	64.3842	45.2241	45.3869
UBE4B	102.781	111.511	107.23	120.409	114.015	103.265	111.866	108.569	106.899	104.578	107.921	116.979	124.487	106.576	104.313	114.374	108.338	102.391	95.2639	133.105	114.651	99.1953	104.386	117.591	110.901	100.878	102.177	104.688	145.888	125.733	143.98	137.112	102.543	123.858	104.716	122.606	110.587	65.32	97.3965	89.1585	96.0084	140.877	90.9955	92.9906	108.585	87.948	104.567	93.6387	90.1346
KIF1B	214.507	246.835	172.254	174.597	188.012	201.064	216.243	232.926	277.99	244.813	202.228	221.233	264.92	234.149	220.338	215.735	240.72	271.655	162.886	442.335	409.291	361.063	437.308	416.142	483.802	408.522	444.98	455.108	477.246	131.215	350.603	346.288	260.422	153.313	248.12	260.213	267.878	144.19	182.169	188.836	251.227	334.279	260.127	206.949	211.271	174.095	187.869	198.205	204.944
PGD	53.1952	37.1354	61.5479	51.1179	49.5763	64.3129	46.5266	70.0113	43.5354	59.3136	52.8676	61.525	53.2472	38.82	38.431	46.3756	43.9714	85.5087	45.9127	33.0549	35.6792	61.1828	61.9899	60.3911	56.5605	51.9115	44.6627	87.6616	60.7521	81.7399	94.9752	88.8661	65.2798	91.9384	52.8768	83.153	86.6416	63.6263	29.2529	129.738	210.531	112.215	191.98	133.5	120.18	164.29	338.816	181.774	206.479
APITD1-CORT	0	0	0	0	0	0	0	0	0	0	0	0	0	0	0	0	0	0	0	0	0	0	0	0	0	0	0	0	0	0	0	0	0	0	0	0	0	0	0	0	0	0	0	0	0	0	0	0	0
APITD1	0.575366	0.314707	0.668514	0.912819	0.420138	0.196977	0.308415	0.242884	0.392211	0.555131	0.695626	0.291864	0.731418	0.40971	0.73202	0.195678	0	0	0.202259	0	0	0	0	0	0	0	0	0	0	0.404431	0.9712	0.570962	0.789863	0.554588	0.622895	1.05375	1.22686	1.32672	0.678721	0	0.401229	0.608394	0.172231	0.310175	0.26811	0.500273	0.456626	0.0797604	0.383551
CORT	0.26153	0.209805	0.401108	0.248951	0.157552	0.246221	0.0440592	0.425047	0.217895	0.213512	0.149063	0.583729	0.243806	0.204855	0.36601	0.391355	0.0935561	0.219253	0.134839	0	0	0	0	0.942186	0	0	0	0	0	0.494304	0.445133	0.122349	0.139388	0.616209	0.415263	0.402903	0.719193	0.141141	0.0678721	0	0.0573185	0.608394	0.0574104	0.310175	0.335138	0	0	0.159521	0.255701
DFFA	30.2329	25.7011	30.7962	29.0443	31.0377	29.0541	26.788	23.3776	25.7116	29.3792	27.7754	28.1357	32.3774	26.119	26.6272	27.6884	27.7862	23.8986	28.8556	17.8935	19.8052	16.0267	14.8979	13.9808	13.7062	15.6342	17.4393	13.6287	17.9088	22.3336	33.0613	45.4322	21.0011	31.6115	22.0782	29.257	29.9946	18.4048	25.1127	61.617	18.3419	35.0841	21.9882	21.278	24.8672	33.1181	22.5704	27.9959	26.0815
PEX14	26.5714	18.0956	23.1752	23.2769	24.5255	21.7167	17.888	16.4554	16.56	20.2409	27.6263	23.2908	24.7707	21.8683	21.0456	22.6986	16.4659	18.198	31.822	28.5911	25.9259	27.0936	31.147	33.6755	30.9603	34.7594	28.9978	32.656	37.6543	25.1646	20.4761	15.2528	12.4055	23.6624	14.1189	14.5045	19.0798	12.618	13.9817	34.6321	13.9857	16.2914	19.9214	17.5559	20.3093	29.1159	20.8091	22.5722	18.2826
CASZ1	128.254	106.476	188.031	177.087	155.819	81.1051	92.5685	69.7077	132.131	151.892	89.4873	91.7038	114.93	119.431	101.476	125.821	93.1819	57.0058	219.653	45.0993	50.0603	67.9192	21.08	28.1136	68.1483	29.204	39.5932	22.1986	60.4306	324.398	61.307	56.5252	64.4435	31.3034	37.2353	183.352	237.249	83.8659	130.518	19.3963	13.8138	62.5294	20.0936	122.457	67.8989	176.096	17.9389	33.1803	44.8755
C1orf127	1.15073	0.47206	0.17827	0.207459	0.682724	0.886395	0.660889	0.789373	0.305053	0.427024	0.645938	0.583729	0.438851	0.665779	0.823522	0.293517	0.654893	0.219253	0.606776	0	0.149285	0	0	0.273538	0	0.212503	0.0506955	0	0	1.61772	30.35	0.938008	0.975713	1.41728	2.21474	0.650843	0.253833	0.451651	0.678721	0.0585991	0.458548	0.878792	0.746335	0.868491	0.26811	0.800437	0.848019	0.877364	1.0228
TARDBP	134.06	163.91	148.945	165.428	145.893	136.456	157.996	141.419	159.891	166.283	133.014	158.366	176.369	150.876	141.92	131.398	163.63	132.21	101.399	158.694	210.094	248.247	206.34	199.135	212.536	197.507	203.238	185.063	240.942	122.722	222.243	162.112	137.157	212.284	172.68	193.176	175.018	129.68	145.789	108.467	146.334	185.966	133.422	129.653	156.911	110.16	130.008	123.708	131.686
MASP2	0.26153	0.104902	0.668514	0.0414918	0.0525172	0.295465	0.176237	0.242884	0.174316	0.555131	0	0.0583729	0.0975224	0	0.36601	0.0978388	0.187112	0	0.134839	0	0	0	0	0	0.102095	0	0	0	0	0.0449367	0.3642	0.530179	0.0464625	0.369725	0.207632	0.216948	0.084611	0	0.271488	0	0	0.0675994	0.0574104	0	0.201083	0.100055	0	4.46658	0.12785
SRM	42.7863	30.0545	49.6483	34.9361	40.9634	33.8307	26.2152	25.6243	31.9434	41.6348	33.8372	30.8792	28.5741	23.1486	31.8429	33.363	30.3122	24.5564	34.8559	14.4303	8.40974	10.9929	8.27659	9.87775	14.9314	12.9931	11.3304	7.70154	8.81663	22.0639	46.9413	62.8873	29.9219	54.6577	22.7703	31.2095	29.9523	27.1555	18.6648	51.4207	20.2907	49.4151	19.6918	24.4418	23.1915	41.1225	21.918	25.4436	26.7207
EXOSC10	85.5726	96.9297	96.6671	95.5971	98.4698	78.8399	88.6472	67.461	86.0249	87.3264	79.1026	81.8387	96.3522	76.1549	85.4633	91.5772	82.6101	81.7814	83.6003	128.949	109.028	104.562	108.744	91.4528	116.107	84.7888	103.317	92.494	95.6053	82.1444	81.7022	104.241	62.9103	89.9049	73.5708	114.672	82.4534	50.0203	65.5645	65.045	48.6634	76.3873	51.3249	56.7001	64.6146	56.1307	51.0116	48.5741	53.3136
MTOR	125.221	126.722	144.399	148.167	144.79	128.035	122.088	114.034	135.749	150.441	118.853	125.852	107.031	113.899	112.731	116.135	117.319	130.456	157.02	144.341	143.961	167.04	145.465	131.055	185.379	124.405	143.342	147.953	138.173	131.575	161.057	231.974	145.056	210.62	142.504	155.242	175.229	104.811	107.238	89.1878	109.765	135.334	114.763	116.254	107.043	132.672	100.066	98.185	124.91
MTOR-AS1	0.104612	0.262256	0.267406	0.248951	0.577689	0.393953	0.396533	0.425047	0.261474	0.0854048	0.397501	0.233491	0.0487612	0.102428	0.183005	0	0	0	0.606776	0	0	0	0	0	0.153142	0	0	0	0	0.0898735	0	0.0815659	0	0.0616209	0.138421	0	0.0423055	0	0.271488	0	0.114637	0	0.0574104	0.186105	0	0.100055	0	0.0797604	0
ANGPTL7	1.51687	1.31128	4.76873	9.25267	11.7113	3.3486	6.03612	6.01138	5.31664	7.25941	1.68938	3.32725	0.975224	2.86797	6.03916	4.01139	3.8358	6.57759	8.36003	1.50075	1.29381	4.73769	7.22934	1.06376	3.5478	0.971443	1.57156	4.03953	1.74496	0.0449367	0.0404667	0	1.16156	0.0616209	0.692105	0.0309925	0	0.197597	1.35744	0.0292996	0.0573185	0.337997	0.114821	0.868491	0.871358	3.90213	0.130464	1.19641	2.04561
UBIAD1	17.0517	19.0922	20.7239	24.1067	28.3068	27.6752	20.8841	16.6983	18.1289	18.362	18.931	18.8544	22.5277	19.154	20.5881	18.9807	20.5824	16.6632	26.9678	19.0479	31.4494	30.4618	18.8503	19.0261	30.7561	18.8824	25.9054	24.426	18.2302	14.919	28.7718	33.7275	18.9567	28.4689	18.8945	21.8187	17.7683	15.3844	16.1536	32.5518	11.3491	22.443	12.9748	20.4716	22.4542	18.2099	15.1991	14.4366	15.2142
PTCHD2	0.418448	0.839218	0.757649	0.663869	0.840276	0.295465	0.396533	0.303605	0.522948	0.469726	0.993751	1.45932	1.99921	0.973062	1.37254	4.10923	0.561337	0.219253	0.943874	1.03898	0.447856	0	0	0.212752	0.255237	0.607152	0.354869	0	0	2.96582	1.61867	0.122349	12.5449	0.67783	0.346053	1.6426	2.2845	0.197597	0.678721	0.380894	0.0573185	1.21679	0.229642	2.79158	0.737303	0.400219	0.130464	0.0797604	0.383551
FBXO2	12.6057	15.9451	23.2197	22.53	46.6353	24.5236	24.7172	11.962	17.8238	18.2339	18.5335	14.1846	15.4085	16.4396	11.2548	17.9045	16.3723	8.11237	48.3398	6.27235	5.97141	5.36691	9.72921	6.38255	6.10017	6.92153	6.86924	3.09572	8.17375	0.359494	6.87933	4.20065	8.64203	3.75887	4.36026	12.8929	3.0883	5.13753	8.34827	6.7096	0.114637	3.78557	0.688925	3.72211	5.3622	54.0295	0.391393	3.90826	3.70766
FBXO44	38.8633	30.7364	33.9605	34.1063	45.69	28.2169	28.6826	22.9525	22.3996	26.1339	33.6882	32.1051	42.1785	35.9009	28.1828	39.5269	20.6759	19.5135	54.8121	14.6611	10.1514	11.289	8.58062	7.93259	13.3744	14.2377	9.35332	7.39952	16.9445	20.9855	20.8403	30.3017	29.5966	38.1433	23.7392	36.0133	26.6525	13.239	23.6195	9.63955	8.76973	14.0607	6.65961	17.2458	17.8964	31.217	7.50171	13.32	12.2736
FBXO6	5.49213	3.56668	4.72417	5.47692	6.4071	7.04192	5.11087	5.40417	3.87853	5.55131	6.21095	5.83729	5.55878	7.27236	4.39212	8.02278	4.39714	6.35834	7.14647	5.81058	2.53785	2.44287	7.60095	2.34027	3.26703	1.51788	3.16847	4.75683	5.23487	5.61709	3.07547	16.0277	5.25027	25.6343	7.26711	12.521	14.5108	6.09729	3.80084	7.94018	7.05017	5.67835	5.33917	6.88589	6.83681	6.10333	6.2623	7.25819	6.90393
MAD2L2	12.9196	9.38875	12.2115	10.4144	12.1315	11.5231	8.98808	10.2011	10.9819	9.60804	12.2231	10.0985	10.7275	9.83305	9.97377	12.0342	10.759	7.45461	10.0455	2.46276	2.93594	3.77534	5.10108	2.97852	4.79846	1.76074	3.77681	3.85077	2.89296	11.8184	9.4692	26.7128	17.377	24.2786	7.82079	11.6222	18.6567	11.0654	8.14465	15.4409	5.84648	10.4103	6.83184	9.18119	7.10492	14.1077	6.00137	8.37484	9.71664
DRAXIN	0.156918	0.314707	0.445676	0.290443	0.157552	0.196977	0.176237	0.425047	0.130737	0.384322	0.19875	0.40861	0.341329	0.40971	0.183005	0.0978388	0.187112	0	0.471937	0	0	0	0	0.0303931	0.0510474	0.273218	0.126739	0	0	0	0.1214	2.1615	1.20803	0.801072	0.692105	0.12397	0.888415	0.536335	0.203616	0.0292996	0.114637	0.202798	0	0.24814	0.335138	0.300164	0.0652322	0.159521	0.12785
AGTRAP	24.7407	14.7388	30.8408	24.9366	24.1579	18.0726	16.39	14.6338	16.56	26.3047	23.3532	21.3061	20.0896	19.6661	19.307	23.7748	17.2143	15.1285	28.3836	7.65765	6.7676	6.55133	5.23621	5.258	9.03539	7.71083	6.38763	7.43727	12.9494	22.4684	11.533	25.1631	30.3865	21.136	17.6487	24.1122	24.3256	25.0666	14.4568	18.2536	11.5783	16.8322	11.884	27.5436	10.5904	21.8119	9.98053	16.0318	11.5065
MTHFR	86.0956	68.3438	78.3053	92.6097	94.2159	94.1549	72.6537	66.368	60.1826	62.9006	66.7304	66.4867	60.854	63.3002	87.6594	104.003	78.6807	49.7705	89.1287	62.9544	40.4066	49.7457	42.6329	46.8661	40.1743	49.3615	57.2099	38.6965	49.0884	68.9779	123.383	54.0782	72.3886	127.802	80.8379	93.6594	51.3165	50.726	61.7636	11.6026	38.4034	45.9676	54.3103	76.1791	42.2944	60.9333	35.682	44.1075	47.4325
CLCN6	54.189	54.8639	55.1301	68.5859	74.7845	65.15	57.7176	53.0701	41.8358	42.1473	52.7682	54.3451	48.1273	49.5237	53.9865	62.2255	54.8239	45.3854	61.9586	32.1698	29.7078	37.8275	39.0182	35.8334	24.6049	30.9951	30.7722	24.6902	41.9249	43.0494	49.2479	29.7716	59.8902	61.9906	44.5024	45.8999	47.0014	28.087	48.3249	6.21151	34.2764	28.1213	37.4316	37.159	36.9992	36.62	35.0297	39.1623	36.6931
NPPA-AS1	1.98763	2.1505	1.69357	3.69277	3.15103	2.06826	1.23366	1.33586	1.656	2.73295	1.59	2.33491	1.80417	0.921848	2.47057	1.66326	2.9938	1.53477	2.22485	0.769613	0	1.14741	0.574294	0.39511	0.89333	2.91433	0.963215	1.05707	5.05119	1.03355	3.31827	0.815659	3.29884	3.63563	2.63	2.5104	2.41141	0.846845	1.42531	0.117198	0.573185	1.01399	0.861156	0.868491	1.54163	1.60087	0.456626	0.797604	0.894953
NPPA	0	0.104902	0	0	0	0	0.0440592	0	0	0.0427024	0.0496876	0	0	0.0512138	0	0	0	0	0	0	0	0	0	0	0	0	0	0	0	0.0449367	12.0995	0	0	0	0	0.0309925	0.084611	0	0.0678721	0	0	0	0	0	0.0670275	0.100055	0.0652322	0	0
NPPB	0.052306	0.104902	0	0	0.0525172	0	0	0	0	0	0	0.0583729	0.0487612	0.102428	0.0915025	0.0978388	0	0	0	0	0	0	0	0	0	0	0	0	0	0	0	0.040783	0	0	0	0	0	0	0	0	0	0	0	0	0	0	0	0	0
KIAA2013	46.7615	28.8481	43.0523	41.2014	43.3792	37.1793	31.4142	32.4857	36.5628	37.5781	41.7872	40.2189	61.4879	37.847	42.8232	57.1379	37.7967	38.3693	57.3741	11.7751	7.4145	10.5858	7.83742	12.3092	12.2003	11.627	9.63215	11.7411	12.1688	33.8823	86.113	74.5513	39.9578	68.4608	31.7676	34.8356	42.5593	30.3453	25.5878	29.7683	25.9653	44.7508	33.9296	44.6032	42.8976	65.4357	40.3135	48.3348	45.5148
PLOD1	102.834	61.5776	86.9514	73.5649	78.1456	65.2485	64.5027	61.7532	77.3963	82.8853	98.5801	96.8406	138.872	80.5593	71.0059	91.3815	66.2377	67.7492	96.2077	181.667	124.404	148.127	77.3607	135.796	169.937	180.749	139.413	162.789	180.006	94.9064	118.972	203.262	76.4773	79.491	91.1503	70.694	80.5919	73.6191	69.8404	484.146	55.8282	106.063	62.2329	78.8466	86.1304	106.458	97.3265	86.1412	88.8561
MFN2	94.4123	91.8419	114.672	111.862	127.984	114.788	107.989	103.165	109.078	109.66	97.6361	92.7545	94.3042	107.805	93.8815	98.328	95.4273	99.9794	124.726	166.121	124.006	135.394	129.486	140.598	164.807	145.17	161.617	174.719	180.879	67.4051	121.238	111.908	115.413	122.626	78.4847	106.986	142.866	67.2395	76.8991	171.373	129.712	96.8699	131.699	141.316	129.765	155.985	122.571	139.9	146.9
MIIP	20.6086	16.6795	15.465	17.1361	20.9019	15.0687	11.4113	10.9905	11.5049	12.0848	19.2291	13.8927	13.068	13.1619	14.5489	16.8283	11.1332	9.86639	24.4059	9.65865	5.77237	5.36691	8.31037	6.86884	6.02359	8.5912	5.65255	6.07818	11.9392	17.6152	16.0248	37.6427	14.264	43.2579	14.5342	17.2318	17.8952	8.49668	9.5021	15.646	6.47699	18.1166	11.8265	12.345	10.1882	20.4111	10.3067	10.7677	10.7394
TNFRSF8	4.3937	1.67844	1.60443	2.73846	3.41362	2.51145	2.73167	3.03605	2.30969	2.77566	3.22969	3.32725	4.63232	3.22647	4.30062	4.98978	1.87112	7.0161	3.91034	0.808094	0	0	0.067564	0.607862	1.58247	0.485722	0.177434	1.20808	2.61744	1.43798	0.526067	0.326264	1.99789	16.6376	3.18368	1.20871	2.07297	1.12913	0.339361	0.0292996	3.43911	1.75758	6.02809	3.536	3.01624	3.70202	3.19638	4.70586	5.24187
TNFRSF1B	53.4044	43.4295	43.0969	54.9766	58.0315	83.0257	58.8631	77.6014	55.476	37.6208	60.7182	53.9949	40.3255	66.4755	68.9014	69.0742	58.0984	84.1932	81.6451	22.1649	9.85283	11.8072	25.1338	24.0105	14.7782	20.5521	16.8563	25.181	9.00031	12.9867	31.4021	17.0881	46.5554	199.96	93.5034	45.0941	56.4355	29.5267	46.8996	3.45735	77.0933	42.0468	149.324	111.167	48.729	92.4505	98.1093	96.4303	124.526
MIR4632	0.052306	0.157353	0.0891352	0.165967	0.0525172	0.0492442	0.132178	0	0.087158	0.0854048	0.248438	0.0583729	0.0487612	0.0512138	0.0915025	0.195678	0.0935561	0.219253	0.202259	0	0	0	0	0	0	0	0	0	0	0	0	0	0.139388	0.739451	0.138421	0.0309925	0.253833	0	0.0678721	0	0.0573185	0	0.401873	0.0620351	0	0.200109	0.0652322	0.239281	0
VPS13D	331.149	393.593	404.718	427.531	452.856	413.454	430.415	387.946	409.119	439.365	331.168	388.18	427.538	385.128	403.983	362.884	464.6	385.447	373.235	451.609	401.03	541.725	451.733	470.12	496.206	391.825	458.541	403.878	622.399	334.689	326.849	268.719	371.236	413.846	352.628	446.54	494.847	269.946	399.903	119.982	304.189	395.862	295.262	310.051	401.629	294.861	279.259	286.18	336.758
SNORA59B	0	0	0	0	0	0	0	0	0	0	0	0	0	0	0	0	0	0	0	0	0	0	0	0	0	0	0	0	0	0	0	0	0	0	0	0	0	0	0	0	0	0	0	0	0	0	0	0	0
SNORA59A	0	0	0	0	0	0	0	0	0	0	0	0	0	0	0	0	0	0	0	0	0	0	0	0	0	0	0	0	0	0	0	0	0	0	0	0	0	0	0	0	0	0	0	0	0	0	0	0	0
DHRS3	68.3639	83.8169	61.6816	106.095	126.409	110.208	79.615	99.7646	68.8548	54.6591	81.9348	76.5268	70.0211	71.392	104.496	142.258	133.224	110.942	83.4654	53.6036	39.9587	44.2677	32.228	35.7423	26.4936	37.9774	69.8331	57.686	26.1284	49.5203	5.62487	43.5562	48.5069	46.0308	72.8095	16.736	19.249	23.0907	66.9898	24.2307	192.361	60.9746	186.871	160.485	201.351	230.926	439.143	222.691	198.04
AADACL4	0.052306	0	0.0445676	0.165967	0.0525172	0.0492442	0	0.060721	0	0	0	0	0	0	0.274507	0	0.0935561	0.219253	0	0.230884	0	0	0	0	0	0	0	0.264269	0	0	0	0	0.0464625	0.0616209	0	0.0619851	0	0	0.0678721	0	0	0	0	0	0	0	0	0	0
AADACL3	0	0	0.0891352	0	0	0	0	0	0.130737	0.256214	0	0.0583729	0	0.0512138	0	0	0.0935561	0	0	0	0	0	0	0	0	0	0	0	0	0	0	0.040783	0	0	0	0	0	0	0	0	3.26715	0.135199	2.41124	0.496281	0.402165	0.500273	0.195697	3.11065	1.15065
C1orf158	0	0	0	0	0	0	0	0	0	0.0427024	0.0993751	0	0	0	0	0	0	0.219253	0	0	0	0	0	0	0	0	0	0	0	0	0	0	0.0464625	0.369725	0	0	0	0	0	0	0	0	0.114821	0.0620351	0.0670275	0	0	0	0
PRAMEF12	0	0	0	0	0	0	0	0	0	0	0	0	0	0	0	0	0	0	0	0	0	0	0	0	0	0	0	0	0	0	0	0	0	0	0	0	0	0	0	0	0	0	0	0	0	0	0	0	0
PRAMEF1	0	0	0	0	0	0	0	0	0	0	0	0	0	0	0	0	0	0	0	0	0	0	0	0	0	0	0	0	0	0	0	0	0	0	0	0	0	0.0564564	0	0	0	0	0	0	0	0	0	0	0
PRAMEF11	0	0	0	0	0	0	0	0	0	0	0	0	0	0	0	0	0	0	0	0	0	0	0	0	0	0	0	0	0	0	0	0	0	0	0	0	0	0	0	0	0	0	0	0	0	0	0	0	0
LOC649330	0	0	0	0	0	0	0	0	0	0	0	0	0	0	0	0	0	0	0	0	0	0	0	0	0	0	0	0	0	0	0	0	0	0	0	0	0	0	0	0	0	0	0	0	0	0	0	0	0
HNRNPCL1	0	0	0	0	0	0	0	0	0	0	0	0	0	0	0	0	0	0	0	0	0	0	0	0	0	0	0	0	0	0	0	0	0	0	0	0	0	0	0	0	0	0	0	0	0	0	0	0	0
PRAMEF2	0	0	0	0	0	0	0	0	0	0	0	0	0	0	0	0	0	0	0	0	0	0	0	0	0	0	0	0	0	0	0	0	0	0	0	0	0	0	0	0	0	0	0	0	0	0	0	0	0
PRAMEF4	0	0	0	0	0	0	0	0	0	0	0	0	0	0	0	0	0	0	0	0	0	0	0	0	0	0	0	0	0	0	0	0	0	0	0	0	0	0	0	0.205097	0	0	0	0	0	0	0	0	0
PRAMEF10	0	0	0	0	0	0	0	0	0	0	0	0	0	0	0	0	0	0	0	0	0	0	0	0	0	0	0	0	0	0	0	0	0	0	0	0	0	0	0	0	0	0	0	0	0	0	0	0.398802	0
PRAMEF8	0	0	0	0	0	0	0	0	0	0	0	0	0	0	0	0	0	0	0	0	0	0	0	0	0	0	0	0	0	0	0	0	0	0	0	0	0	0	0	0	0	0	0	0	0	0	0	0	0
PRAMEF7	0	0	0	0	0	0	0	0	0	0	0	0	0	0	0	0	0	0	0	0	0	0	0	0	0	0	0	0	0	0	0	0	0	0	0	0	0	0	0	0	0	0	0	0	0	0	0	0	0
PRAMEF6	0	0	0	0	0	0	0	0	0	0	0	0	0	0	0	0	0	0	0	0	0	0	0	0	0	0	0	0	0	0	0	0	0	0	0	0	0	0	0	0	0	0	0	0	0	0	0	0	0
PRAMEF22	0	0	0	0	0	0	0	0	0	0	0	0	0	0	0	0	0	0	0	0	0	0	0	0	0	0	0	0	0	0	0	0	0	0	0	0	0	0	0	0	0	0	0	0	0	0	0	0	0
PRAMEF5	0	0	0	0	0	0	0	0	0	0	0	0	0	0	0	0	0	0	0	0	0	0	0	0	0	0	0	0	0	0	0	0	0	0	0	0	0	0	0	0	0	0	0	0	0	0	0	0	0
LOC440563	0	0	0	0	0	0	0	0	0	0	0	0	0	0.0512138	0	0	0.0935561	0	0	0.0384807	0.248809	0.0370132	0.50673	0	0	0	0	0.0377526	0.0459199	0.0449367	0	0	0	0	0	0	0	0	0	0	0	0	0	0	0	0	0	0	0
PRAMEF3	0	0	0	0	0	0	0	0	0	0	0	0	0	0	0	0	0	0	0	0	0	0	0	0	0	0	0	0	0	0	0	0	0	0	0	0	0	0	0	0	0	0	0	0	0	0	0	0	0
PRAMEF9	0	0	0	0	0	0	0	0	0	0	0	0	0	0	0	0	0	0	0	0	0	0	0	0	0	0	0	0	0	0	0	0	0	0	0	0	0	0	0	0	0	0	0	0	0	0	0	0	0
PRAMEF15	0	0	0	0	0	0	0	0	0	0	0	0	0	0	0	0	0	0	0	0	0	0	0	0	0	0	0	0	0	0	0	0	0	0	0	0	0	0	0	0	0	0	0	0	0	0	0	0	0
PRAMEF14	0	0	0	0	0	0	0	0	0	0	0	0	0	0	0	0	0	0	0	0	0	0	0	0	0	0	0	0	0	0	0	0	0	0	0	0	0	0	0	0	0	0	0	0	0	0	0	0	0
PRAMEF13	0	0	0	0	0	0	0	0	0	0	0	0	0	0	0	0	0	0	0	0	0	0	0	0	0	0	0	0	0	0	0	0	0	0	0	0	0	0	0	0	0	0	0	0	0	0	0	0	0
PRAMEF19	0	0	0	0	0	0	0	0	0	0	0	0	0	0	0	0	0	0	0	0	0	0	0	0	0	0	0	0	0	0	0	0	0	0	0	0	0	0	0	0	0	0	0	0	0	0	0	0	0
PRAMEF18	0	0	0	0	0	0	0	0	0	0	0	0	0	0	0	0	0	0	0	0	0	0	0	0	0	0	0	0	0	0	0	0	0	0	0	0	0	0	0	0	0	0	0	0	0	0	0	0	0
PRAMEF16	0	0	0	0	0	0	0	0	0	0	0	0	0	0	0.0915025	0	0	0	0	0	0	0	0	0	0	0	0	0	0	0	0	0	0	0	0	0	0	0	0	0	0	0	0	0	0	0	0	0	0
PRAMEF20	0	0	0	0	0	0	0	0	0	0	0	0	0	0	0	0	0	0	0	0	0	0	0	0	0	0	0	0	0	0	0	0	0	0	0	0	0	0	0	0	0	0	0	0	0	0	0	0	0
PRAMEF21	0	0	0	0	0	0	0	0	0	0	0	0	0	0	0	0	0	0	0	0	0	0	0	0	0	0	0	0	0	0	0	0	0	0	0	0	0	0	0	0	0	0	0	0	0	0	0	0	0
PRAMEF17	0	0	0	0	0	0	0	0	0	0	0	0	0	0	0	0	0	0	0	0	0	0	0	0	0	0	0	0	0	0	0	0	0	0	0	0	0	0	0	0	0	0	0	0	0	0	0	0	0
LRRC38	0.418448	0.104902	0.0445676	0.124475	0.525172	0.393953	0.176237	0.121442	0.305053	0.640536	0.894376	0.642101	1.21903	0.460924	0.549015	1.07623	0.280668	0.219253	1.48323	2.27036	0	0	0	0	0.255237	0.273218	0	0	0	0.26962	0	0	0	0	0.0692105	0	0	0.0282282	0.135744	0	0	0.135199	0.0574104	0	0.134055	0.100055	0.456626	0	0.12785
PDPN	34.1558	33.9359	17.2922	27.2186	24.1054	24.1789	21.3687	31.332	28.0649	27.8847	39.8991	31.8132	20.1871	22.9438	25.8037	29.0581	26.5699	27.1874	33.0356	10.2359	11.7935	8.9942	8.00633	13.7985	11.1794	13.5395	7.60433	11.0238	5.87775	9.61646	2.38753	6.07666	16.0296	13.8031	27.8918	4.61789	21.4489	32.7165	28.9135	1.55288	4.06961	16.2239	4.47801	10.7941	14.612	19.2105	3.52254	10.7677	7.92673
PRDM2	141.383	188.929	162.226	187.004	169.631	170.237	189.234	176.394	197.195	191.179	143.1	168.873	161.595	189.645	171.842	157.031	193.1	166.632	136.727	103.321	133.511	116.036	129.182	121.329	109.497	93.6532	106.106	102.574	119.162	213.539	116.342	178.548	173.259	273.905	207.77	201.08	200.866	104.303	189.363	30.6473	126.215	129.858	135.603	144.79	148.935	110.36	123.093	130.807	137.439
KAZN	76.1052	69.3404	46.3503	46.3463	48.5784	53.5777	51.4171	48.8804	55.3453	55.7266	64.1963	61.1748	55.344	62.3784	40.1696	52.3438	56.0401	66.8722	67.487	12.6601	14.8788	9.47537	6.38479	15.9868	14.2422	16.7574	12.1416	13.591	19.516	51.3178	56.9366	64.274	25.8796	14.9739	25.4695	31.3954	18.4875	23.0342	38.3477	15.3237	58.2356	47.1844	43.9764	47.8291	54.9626	62.9344	34.2469	55.6727	52.6744
TMEM51-AS1	5.38752	10.6476	8.60155	9.70908	11.1862	6.94343	10.5302	6.25426	7.97495	9.22372	7.35376	9.74827	3.99842	7.11872	10.8888	11.6428	7.85872	3.94656	18.0684	0	1.14452	0.407145	0	0.759827	0.306284	0.455364	0.481607	0	0.551039	7.68418	4.16807	12.1533	5.06441	5.17616	5.32921	3.78109	7.99574	4.77056	6.31211	0.0292996	0.630503	3.85316	1.20562	2.66751	2.61407	7.80426	0.260929	1.91425	2.17346
TMEM51	10.8796	11.4868	15.2421	12.2401	11.8164	11.9171	14.848	11.8406	14.6425	19.3015	14.6081	14.4181	6.2902	12.9571	13.3594	13.7953	15.4368	4.38506	16.1133	1.69315	1.54262	2.62793	3.61467	6.1394	4.87503	2.36789	2.83895	1.39685	3.26031	12.088	19.1407	18.0669	10.8722	21.5057	10.9353	10.1965	18.4029	13.5778	9.56997	2.43186	4.29889	6.62474	5.16694	9.11916	4.55787	15.8086	3.8487	5.58323	4.60262
FHAD1	6.06749	4.56325	9.04722	8.67178	6.56465	6.50023	10.4861	10.019	6.71116	9.60804	9.1922	9.80664	12.5804	16.6445	3.20259	4.40275	7.29738	1.31552	9.23648	3.15542	6.41927	8.77212	8.37793	7.50709	10.8986	5.67687	7.17341	1.4346	31.547	2.60633	4.4918	1.46819	9.94298	13.6182	10.4508	7.96508	9.22259	10.3033	8.7555	0.996185	1.49028	1.89278	0.975977	4.09432	4.15571	5.90322	0.652322	4.70586	1.78991
EFHD2	39.4387	29.4251	35.4312	35.6829	41.226	54.4641	32.6038	41.4724	43.7097	42.7878	39.2035	37.884	26.8674	42.8659	34.1304	37.1788	40.3227	38.15	43.553	12.2753	14.0328	13.1767	10.54	18.1447	23.201	19.1556	15.158	15.1011	22.0875	38.5557	111.202	32.7079	39.5861	123.303	49.4855	40.2593	53.0511	30.2888	28.9814	21.3008	29.3471	23.0514	40.5318	58.0648	30.3635	69.4379	34.7688	46.8991	45.8983
CTRC	0.156918	0.0524511	0.311973	0.45641	0.105034	0.393953	0.132178	0.242884	0.261474	0.298917	0.447188	0.0583729	0.195045	0.204855	0.457512	0.0978388	0.0935561	0	0	1.07746	0	0.481171	1.21615	0.911792	0.714664	0.728582	0	0	1.46944	0	0.161867	0.244698	0.139388	0.246484	0.207632	0.154963	0.46536	0.0282282	0	8.08668	0.171955	0	0.114821	0	0.335138	0.200109	0.326161	0.239281	0
CELA2A	0	0	0	0	0	0	0	0.060721	0	0	0	0	0	0	0	0	0.0935561	0	0	0	0	0	0	0	0	0	0	0	0	0	0	0	0.0464625	0.0616209	0	0	0	0	0.135744	10.2255	0	0	0.114821	0	0	0.200109	0	0	0
CELA2B	0	0	0.0445676	0.124475	0.0525172	0.0492442	0.0440592	0	0	0	0	0	0	0.0512138	0	0	0	0	0	0	0	0	0	0	0	0	0	0	0	0.13481	0	0	0	0	0	0.0619851	0.126916	0	0.339361	1.25988	0	0	0.0574104	0	0.0670275	0	0	0	0
CASP9	16.3195	15.001	18.139	21.0363	20.5868	16.9892	20.9722	13.6622	17.3444	16.1842	14.6081	12.9588	17.4565	24.6338	16.3789	17.3175	14.5012	11.6204	26.0914	7.73461	13.5352	6.51432	6.7564	9.33068	11.3836	8.07512	10.0884	8.75861	9.13807	19.4576	12.2614	15.0081	10.6864	18.9792	10.8661	12.7069	13.8339	9.1177	18.5291	5.06882	6.19039	11.1539	7.40594	14.6403	9.65197	17.3095	6.13183	10.1296	12.1458
DNAJC16	50.6322	49.5663	61.013	64.3123	47.6856	49.3919	58.9513	50.8842	57.7857	65.292	43.6754	55.3958	54.4175	54.389	59.7511	44.908	55.1046	44.7276	39.845	35.2483	39.6104	27.4638	20.7759	33.402	36.2437	29.0826	33.7886	30.2776	37.838	60.5747	86.5986	69.4126	58.3569	71.0489	48.5858	71.9337	66.9273	51.0083	55.2479	15.646	46.8292	68.5458	47.7655	69.7895	55.7669	40.222	44.6189	46.0217	47.1768
AGMAT	0.993814	0.839218	0.93592	0.497902	0.630207	1.13262	0.925244	0.425047	0.566527	0.341619	0.745314	0.81722	0.633896	1.33156	1.09803	0.489194	0.654893	0.219253	0.741615	1.0005	0	0.518184	0	0.911792	0.561522	0.394649	0.278825	0.0755053	0	0.449367	4.1276	6.19901	1.99789	14.789	3.87579	7.00431	2.3268	2.51231	0.610849	7.85228	0.171955	1.62239	0.401873	0.558316	0.871358	1.00055	0.326161	4.46658	0.894953
DDI2	29.3437	28.8481	30.3505	36.0149	30.7751	24.7698	25.5103	24.7742	25.7116	30.4468	27.3779	30.1204	27.355	24.3778	24.6142	25.0467	29.2831	29.5992	31.5524	22.1264	30.0064	28.8333	30.3024	29.4205	31.5473	32.6041	31.5326	31.901	37.4247	52.576	24.5633	29.2006	26.9018	39.006	24.0853	34.8976	37.6942	19.8444	22.1263	17.7555	21.7237	26.0258	23.8253	29.3426	27.9505	29.7162	24.3969	30.3089	27.2322
RSC1A1	10.4612	11.2245	10.4288	12.1986	13.1293	11.1784	13.1737	11.2334	11.6356	13.3658	7.95001	10.3904	11.1176	10.3452	10.7973	7.72927	10.8525	11.8397	8.36003	3.23238	2.08999	7.69874	0.84455	4.61975	6.55959	4.15899	6.43833	3.69976	6.47471	17.4355	10.1976	13.5399	9.98944	15.775	11.0737	15.6512	16.8799	9.76695	10.8595	1.69937	14.2723	13.7903	13.6063	13.0274	11.7968	7.90432	13.5683	13.7188	10.3559
PLEKHM2	102.677	87.0164	92.656	100.908	99.8878	102.231	76.1784	96.182	95.6559	90.4437	107.673	91.0033	82.6015	99.7644	97.9076	113.787	90.5623	101.733	142.323	53.4112	41.7004	41.9729	38.4777	60.1783	51.3792	54.0669	50.949	67.1242	70.7626	73.0671	90.5644	120.147	100.87	159.105	96.6179	77.8532	88.3761	62.469	75.0666	40.0818	63.4515	56.9863	88.6417	100.435	67.6978	118.765	72.8644	99.7005	89.6232
SLC25A34	4.86446	2.98972	4.76873	6.01631	6.82724	7.33738	6.60889	7.59012	5.09874	5.46591	5.31657	4.90332	5.16869	2.35583	4.66663	7.0444	3.8358	5.70058	7.88809	0.307845	0	0	0	0.212752	0.561522	0.425006	0	0.226516	0	7.36963	5.7058	2.36541	5.34319	5.6075	5.46763	5.17575	2.49602	1.66546	5.22615	0.0585991	2.12078	2.02798	4.01873	3.10175	3.8876	2.90158	1.76127	2.95113	1.78991
TMEM82	0	0	0.356541	0.290443	0.210069	0.246221	0	0.425047	0	0.0427024	0	0	0.0975224	0	0.0915025	0	0.187112	0	0	0	0	0	0	0.638255	0	0	0	0	0	0.0898735	0	0	0	0	0.0692105	0.526873	0	0.592792	0.0678721	0	0	0	0	0.186105	0.0670275	0	0	0.717843	0
FBLIM1	65.4348	49.2516	58.651	52.5701	61.3401	55.8921	43.3983	53.6773	56.3476	66.3595	57.1407	51.3681	48.9075	55.5157	51.4244	65.7477	46.4974	37.4923	73.4873	9.54321	8.01165	7.0325	6.35101	9.57382	13.8594	10.5037	7.3255	5.47413	19.9292	53.5646	19.8691	157.504	46.4161	53.5486	79.2461	18.3166	42.4324	44.5723	33.7324	11.4268	12.8393	55.0259	17.6824	30.6453	30.9667	87.848	9.65437	19.6211	28.7664
UQCRHL	4.55062	2.04559	2.49579	2.40652	3.51865	3.29936	2.81979	3.21821	2.57116	2.69025	3.37875	3.03539	4.38851	3.12404	2.10456	2.34813	0.842005	2.85029	2.7642	4.34832	3.53309	2.47988	3.71602	3.64717	3.31808	6.64831	0.329521	3.66201	3.12255	6.06646	8.82173	7.74876	3.25238	8.50368	3.73737	3.99804	2.83447	2.42762	2.98637	53.4131	1.14637	3.92076	1.6649	2.41937	2.81516	1.90104	3.58777	2.55233	3.32411
FLJ37453	5.43982	4.03874	9.31463	9.83355	7.615	4.6782	5.63958	5.28273	4.05284	4.86807	6.85688	5.95403	8.19188	6.76022	4.66663	5.67465	4.21003	2.85029	7.41615	0	0	0	0	0	0	0	0	0	0	7.63925	10.926	6.56606	8.9208	10.7837	4.5679	8.306	4.90744	4.06486	3.39361	0	1.43296	4.32636	2.64088	4.34246	4.96004	4.90268	2.67452	4.30706	2.81271
SPEN	278.111	384.939	290.402	346.913	389.52	347.91	379.835	332.022	352.641	291.956	249.481	322.218	286.667	355.475	352.468	330.304	356.73	315.725	381.662	234.501	253.138	250.061	244.109	248.281	195.869	168.454	216.115	201.524	295.081	367.358	399.365	389.437	323.193	422.288	282.587	386.88	282.262	197.682	341.736	59.1265	232.713	240.316	227.173	283.624	265.965	295.161	222.703	253.957	248.413
ZBTB17	30.9128	26.0158	31.643	33.2349	31.1952	26.1979	23.4836	23.6812	27.4112	27.842	33.8869	29.1864	25.7459	27.7579	22.7841	33.363	27.0377	23.4601	48.3398	18.3938	14.63	13.2507	13.1412	12.1876	17.5093	21.2503	14.9045	15.8561	17.5873	31.95	19.0598	23.6541	32.1521	36.4796	23.3239	24.3601	28.3447	13.8883	18.597	8.46757	10.8332	17.6434	16.649	24.752	18.8347	33.2181	14.5468	16.2711	21.7346
C1orf64	8.05512	4.03874	11.2756	14.8541	16.5429	6.59872	9.86927	3.70398	4.48863	5.55131	1.63969	2.74352	2.48682	5.27502	3.38559	2.25029	1.77757	4.38506	12.2029	0.769613	0.84595	1.33247	4.45922	0.0911792	1.32723	0	0.152087	0	1.97456	63.226	0	0.0815659	0	0	0.138421	32.5112	35.3674	14.2552	17.1716	0	0.114637	0.270398	0.287052	12.9653	3.61949	7.20393	0.130464	1.03688	1.66206
HSPB7	7.47975	9.1265	7.88847	17.1776	14.4422	30.8269	16.39	57.2599	11.1126	14.2626	26.9307	16.9865	4.87612	4.25074	6.31367	9.09901	12.5365	97.7869	15.911	0.346326	1.44309	2.07274	1.11481	5.98744	1.32723	1.63931	0.633694	9.58917	0.413279	4.26899	0.687933	0.367047	3.90285	0.492967	4.22184	2.10749	0.719193	2.08889	5.76913	0	216.205	17.3054	192.784	229.53	186.068	109.86	213.505	173.16	198.68
CLCNKA	1.7261	0.944121	2.05011	3.48531	5.40927	2.16674	1.32178	0.728652	1.13305	1.66539	2.08688	1.98468	1.46284	1.53641	0.73202	1.17407	1.12267	0.657759	1.95517	4.61768	1.59238	0.888316	3.81736	4.13346	4.33903	7.07332	3.87821	3.02021	4.17871	7.23482	0	0.489396	3.99578	0.616209	0.138421	3.99804	3.63827	1.01621	2.10404	0.0878987	0.229274	0.811193	0.172231	0.868491	2.21191	1.90104	0.326161	0.877364	1.78991
CLCNKB	0.313836	0.524511	0.534811	0.331934	0.94531	0.59093	0.396533	0.425047	0.566527	0.683238	0.447188	0.700474	0.585135	0.307283	0.36601	0.684872	0.187112	0.438506	0.741615	0.769613	0	0.962342	0.304038	0.79022	2.32266	1.03216	0.582998	0.906064	0	0.629114	0	0.163132	0.418163	0.0616209	0.207632	1.14672	0.0423055	0.31051	0.475105	0.117198	0.286592	0	0.172231	0.372211	0.53622	0.400219	0.130464	0.558323	0.639252
FAM131C	0.52306	0.262256	0.267406	0.124475	0.577689	0.246221	0.264355	0.364326	0.217895	0.17081	0.795001	0.642101	0.828941	0.460924	0.549015	0.489194	0.0935561	0	0.202259	3.15542	0.447856	0	0	0	0	0	0	0	0	0	0.1214	2.69168	3.15945	0	0	0.0619851	0	0.169369	0.203616	0.410194	0	0.473196	0	0.12407	0.469193	0.200109	0	0.0797604	0
EPHA2	54.0844	56.9095	39.576	55.682	51.0467	57.074	55.6468	59.628	60.2697	39.03	40.1972	37.7089	46.4694	62.2247	55.359	77.3905	64.2731	27.1874	72.8131	86.543	70.1641	68.3263	76.0432	75.3748	65.647	54.0365	91.7589	47.8326	67.4105	6.33608	6.02953	35.1957	12.1732	26.2505	34.3976	12.7689	8.92646	8.2144	26.538	7.09049	16.5077	36.3685	23.1938	24.8761	42.7636	66.9366	24.0055	27.0388	28.3828
ARHGEF19	38.0787	23.7079	21.3479	25.5175	24.7356	14.9702	18.9895	12.3871	16.3421	19.3442	27.7257	20.9559	26.4286	22.7901	19.856	31.0149	14.7819	7.45461	35.3953	8.23486	4.32927	6.40328	5.47268	4.28542	5.13026	6.34474	5.42442	4.15279	6.56655	44.3975	1.5782	8.84991	63.2355	23.1695	25.1926	68.3075	26.4409	14.3964	18.1219	3.51595	2.57933	19.4686	3.15757	15.5088	10.3222	38.0208	1.95697	3.4297	5.88112
RSG1	3.08605	2.67501	6.23946	5.31095	6.45962	4.82593	4.49404	3.58254	3.48632	3.88592	5.36626	3.56074	4.09594	3.63618	3.29409	5.2833	2.52602	1.09627	6.06776	1.46227	2.63737	1.85066	0.33782	0.577469	2.42475	1.73038	0.861824	1.39685	1.97456	5.88671	11.4521	1.9168	6.13305	5.79236	1.79947	6.78737	3.93441	3.13333	3.93658	1.02548	1.83419	4.32636	2.41124	4.83874	3.15029	6.80372	2.0222	2.23329	2.30131
FBXO42	45.6631	46.5242	43.8991	46.0559	51.2043	44.7137	42.7815	46.3908	36.432	38.7738	51.2776	49.0916	39.8867	47.4752	52.7969	49.6043	38.5451	53.9363	69.3747	66.687	34.1366	31.054	44.2206	44.3739	35.9884	43.6239	44.9923	52.2497	39.4911	38.5557	47.1437	38.9885	39.4467	42.6417	32.1829	41.8709	38.2442	28.0588	43.9133	23.9377	32.6142	37.1121	35.1926	37.159	37.4684	38.0208	31.4419	33.1803	36.1817
SZRD1	106.338	87.8032	112.711	108.377	118.479	120.796	102.306	99.7039	95.438	98.1301	106.431	101.394	97.815	87.7292	96.9926	103.122	91.1237	84.851	118.996	18.3553	16.4214	20.0241	19.1544	14.3455	17.9687	15.7252	14.8538	16.6489	15.8424	93.1089	90.443	103.956	90.9272	164.651	100.909	87.9258	132.966	84.995	84.7044	28.8308	87.5253	84.9048	92.2585	109.74	95.7153	117.464	98.1745	109.351	115.833
SPATA21	0.209224	0.104902	0.133703	0.207459	0.315103	0.344709	0.352474	0.121442	0.217895	0.128107	0.397501	0.175119	0.195045	0.204855	0.0915025	0.293517	0.187112	0	0.471937	0	0	0	0	0	0.255237	0	0	0	0	0.0898735	0.0809333	0.0815659	0.0464625	2.15673	0.968947	0.0309925	0	0.0282282	0.271488	0	0	0.0675994	0	0	0.0670275	0	0.195697	0	0
NECAP2	38.8633	33.6212	42.1164	43.0685	42.3814	47.8161	36.481	38.8007	33.5122	35.2722	49.936	41.5615	41.4958	42.5587	45.5682	45.5929	36.1127	41.8774	50.4298	34.3632	11.2959	30.3878	21.3164	31.3961	26.2384	41.1042	25.8547	27.1442	44.4964	27.8158	34.7204	41.721	29.8754	109.192	46.5095	40.5382	46.4514	33.1681	32.2393	27.6881	34.0472	38.802	40.7614	51.8613	35.9268	49.527	42.7271	50.7276	43.597
CROCCP3	50.5799	57.3815	38.3727	47.1762	49.2086	33.2891	41.2394	32.3643	39.7876	36.1262	42.2841	41.4447	41.2032	40.9198	49.3198	61.345	54.9175	39.0271	55.4863	10.89	5.57332	12.9546	8.04011	5.258	7.3253	11.4448	7.2748	8.34333	12.3065	60.0804	35.7725	35.6443	53.0137	28.1608	28.7916	50.5178	30.0792	23.3165	40.7911	0.966885	11.5783	14.6691	11.5395	19.9753	23.8618	33.1181	13.8945	14.0378	16.4927
MIR3675	0.052306	0	0	0	0	0	0	0	0	0	0	0	0	0	0	0	0	0	0	0	0	0	0	0	0	0	0	0	0	0	0.161867	0	0	0	0	0	0	0	0	0	0	0	0	0	0	0	0	0	0
NBPF1	84.6311	87.3312	49.3809	63.3995	105.717	91.151	78.073	64.6678	75.3481	72.4233	86.4564	101.627	77.189	73.9527	86.8358	74.4554	77.2774	114.45	68.296	716.125	954.68	550.904	1090.58	644.759	853.538	1100.64	540.744	943.967	1347.2	70.9102	69.6026	38.9885	51.3411	31.4883	50.939	252.062	47.636	38.3621	98.9575	191.062	49.2939	34.4081	52.5305	45.5338	45.8468	67.4368	34.7688	43.5492	54.4643
CROCCP2	58.1119	46.9438	21.5707	22.945	38.7052	29.8912	35.7761	27.4459	27.019	24.8528	44.4704	44.0131	27.16	36.8227	33.4899	48.4302	36.3933	39.0271	43.553	5.42577	16.4214	7.06952	1.6891	8.23653	6.40645	12.2341	7.83246	11.6656	16.8067	34.6912	32.3733	16.7618	35.4509	37.0958	31.6984	37.16	33.929	11.4889	38.8907	3.42805	7.96727	18.5898	14.41	16.5634	17.8964	37.4204	9.45868	19.3818	21.8624
MST1P2	15.1164	16.3648	8.82439	6.63869	12.0264	6.69721	12.5128	6.49715	8.54148	9.65074	19.1297	16.8114	15.116	11.8816	12.5358	17.9045	7.57805	12.9359	24.8104	14.6227	17.2673	11.6221	6.45236	4.46778	10.1329	19.3985	11.0263	10.7218	11.6177	8.76266	0.9712	3.8336	11.755	3.38915	4.91395	15.3723	7.78421	3.13333	8.82338	3.98474	2.00615	8.17952	2.69829	5.58316	5.56329	8.20448	1.43511	4.6261	4.34692
ESPNP	0.889202	0.681865	2.67406	2.94592	0.682724	0.393953	1.10148	0.971536	0.174316	0.298917	0.397501	0.175119	1.5116	0.614565	1.28103	1.17407	0.654893	0.877013	2.7642	0	0.497618	1.07338	0	1.79319	0	0	0.887171	0.0755053	0	0.404431	0	0.570962	0.325238	0.985934	0.346053	3.68811	2.24219	2.79459	0.678721	0.468793	0.114637	0.0675994	0	2.35733	0.201083	1.20066	0	0.319042	0.639252
MST1L	5.33521	6.50394	1.7827	1.70116	4.35893	2.26523	3.92127	2.18596	4.53221	4.82537	3.03094	4.02773	20.2847	15.4666	1.92155	3.033	2.15179	2.85029	2.29227	1.92403	14.7295	3.84937	2.22961	3.61678	5.23236	5.76794	2.25595	2.68044	14.6025	2.60633	0.323733	1.01957	0.604013	1.23242	2.07632	7.34523	1.18455	2.54054	3.66509	3.04715	1.5476	4.39396	2.06677	0.868491	4.69193	8.30454	1.10895	1.75473	1.91776
CROCC	109.006	104.325	71.9321	79.9132	86.6534	69.2373	74.5923	57.8671	69.5956	62.7298	90.332	74.9508	69.1434	84.9637	71.0974	98.328	79.1485	72.3535	167.807	27.2443	26.523	28.9073	14.7965	28.0528	24.7325	33.5451	24.0804	26.2758	64.7471	70.6406	39.1313	58.809	51.9451	51.3918	32.7366	85.3534	48.3975	34.8336	66.3789	4.57073	22.6981	27.0398	23.366	39.7645	41.9592	110.56	31.0506	36.2112	37.0766
MFAP2	15.4303	6.55639	7.48736	9.87505	10.4509	9.94732	7.75443	13.4193	8.36716	5.50861	11.5275	11.7913	9.801	6.86265	8.05222	12.6212	9.07495	12.4974	8.49487	15.0844	15.1276	8.03186	12.1615	19.5124	10.9752	16.9395	10.7981	16.2714	5.09711	4.35886	1.5782	2.32463	25.5079	9.11989	17.8563	5.85759	29.2331	28.9903	24.2982	60.152	4.41352	8.51752	2.81311	2.23326	3.95463	4.30235	1.63081	5.50347	3.96336
ATP13A2	45.1924	27.904	53.7931	48.7943	48.3158	42.3007	34.7187	32.4857	38.0444	47.1434	42.8307	40.1022	42.5685	34.0572	35.503	41.4837	41.3518	33.5457	53.8682	49.1398	36.1768	73.8413	62.3953	42.1552	80.5783	56.4044	60.8346	53.6088	57.9969	23.412	105.497	54.119	44.0929	80.7234	31.4216	140.334	77.3344	45.6167	24.2982	105.039	28.7739	44.6156	32.7813	54.9011	34.05	65.3357	25.832	33.8982	40.0172
SDHB	27.2514	22.6064	29.5483	27.924	24.9457	28.3646	25.0697	25.017	23.1404	27.2014	28.471	23.9329	27.2575	28.9358	27.7252	23.9705	24.7924	27.1874	27.7769	89.7754	123.807	101.638	105.907	105.889	118.047	120.398	112.468	105.594	51.1548	22.2886	49.4503	48.6133	20.397	32.2894	24.5005	33.038	34.3944	27.466	21.244	360.707	42.9889	30.7577	34.5037	39.3923	32.9105	24.1132	39.2046	41.8742	35.4146
PADI2	137.355	146.444	89.5809	36.8447	58.0315	52.9867	62.7404	69.8898	106.943	163.678	98.4808	152.82	287.886	169.364	51.7904	76.1186	61.6535	28.7222	65.2621	21.7801	49.9608	14.9533	26.181	25.9253	68.0207	41.6506	28.8204	8.83412	66.7676	12.1779	3.35873	584.542	5.9472	246.853	96.8255	33.4409	27.2447	60.1542	53.1439	110.196	53.0196	837.489	36.6278	24.0696	109.523	88.3482	2.73975	33.4196	68.5279
PADI1	0.156918	0.0524511	0	0.0829836	0	0.196977	0.0440592	0.060721	0	0.0854048	0	0.175119	0	0.204855	0	0	0.374225	0	0.0674196	0	0	0	0	0	0	0	0	0	0	0.0449367	0.1214	0.0815659	0.0464625	0.123242	0.138421	0.0309925	0.0423055	0.225825	0.0678721	0.146498	0	0	0.229642	0.0620351	0	0	0	0	0
PADI3	0.679978	0.524511	0.17827	0.0829836	0.157552	0.196977	0.0440592	0.303605	0.348632	0.256214	0.347813	0.116746	0.0975224	0.256069	0	0.293517	0.187112	0	0.809035	0	0	0	1.21615	0.0303931	0.127619	0	0.430912	0.113258	0	0	0	0	0.3717	0	0	5.7956	0.169222	21.03	0.135744	0	0.0573185	0.743593	0	0.186105	0.335138	0.100055	0.130464	0.159521	0.12785
PADI4	0.26153	0.0524511	0.445676	0.414918	0	0.196977	0.0440592	0.121442	0.522948	0.341619	0.149063	0.0583729	0.0487612	0	0.0915025	0.0978388	0.0935561	0	1.21355	0	0	0	0	0	0.357332	0.546437	0	0	0	0	0.0809333	0.040783	0	0.431346	0.207632	0.340918	0.0423055	0.282282	0.0678721	0.0585991	0.286592	0.270398	0.459283	0.24814	0	0.500273	0.260929	0.0797604	0.511402
PADI6	0	0	0	0	0	0	0	0	0	0.0427024	0	0	0	0.0512138	0	0	0	0	0	0	0	0	0	0	0	0	0	0	0	0.26962	0	0	0	0	0.0692105	0.0309925	0.0423055	0.0282282	0	0	0	0	0	0	0	0.100055	0	0.0797604	0
RCC2	159.586	122.683	148.499	127.131	129.56	124.834	116.493	102.072	121.062	151.807	123.325	133.44	155.109	124.859	112.365	130.223	117.319	76.0808	136.727	47.2543	43.2927	34.4222	44.4571	40.6963	54.3144	55.8883	51.9629	32.5428	52.7161	149.01	201.403	339.763	166.615	391.046	222.373	183.662	232.426	186.814	110.767	73.3368	74.7433	241.871	72.5094	130.212	104.429	136.775	53.5557	83.6686	83.4864
ARHGEF10L	139.395	116.704	91.3636	88.0456	92.5879	87.7039	68.0715	87.4382	99.4036	91.3404	119.002	104.663	122.976	110.673	94.156	154.977	110.864	104.803	160.661	86.7739	71.1096	45.2301	45.8084	61.546	59.0619	65.2385	65.8028	64.557	96.891	49.3405	66.163	312.031	119.083	78.2585	70.664	73.1424	80.6342	50.7543	68.0079	42.8652	51.5293	93.2195	52.3583	83.8094	59.5875	126.869	36.4648	71.6248	68.1443
ACTL8	0	0	0	0	0	0	0	0	0	0	0	0	0	0	0	0	0	0	0	0	0	0	0	0	0	0	0	0	0	0	3.60153	7.21859	0	0.308105	0.0692105	0	0	4.57296	0	74.6553	0	0.135199	0.114821	0	0	0	0	0	0
IGSF21	5.2829	4.03874	4.27849	9.95803	10.5034	4.82593	6.65294	4.25047	5.40379	7.174	8.14876	6.42101	2.58434	7.83571	2.83658	1.07623	7.48449	3.94656	19.8888	0	0.945474	3.59028	2.77012	2.49223	3.59884	2.39825	3.90355	1.69887	4.63791	0.449367	61.0642	1.83523	73.9683	0.616209	2.69921	0.557866	3.42674	4.26245	17.8504	0.585991	1.03173	0.608394	2.00936	14.5782	5.22815	22.2121	1.23941	2.55233	2.55701
KLHDC7A	8.83971	5.97943	71.531	68.7104	35.3441	14.2808	12.1163	3.58254	6.88548	27.7139	1.1925	1.16746	5.11993	5.53109	7.13719	3.22868	2.9938	1.31552	30.7433	1.07746	0	8.95719	1.3175	1.18533	3.64989	0	0.0253478	0.264269	0	8.13355	0	0.122349	12.7772	0	0.346053	40.6312	0.0423055	7.22641	35.4292	0	47.4024	2.29838	3.15757	14.7644	8.31142	33.018	2.54406	15.633	9.84449
PAX7	0.104612	0	0	0	0	0.147733	0	0	0	0	0	0	0	0	0	0	0	0	0	0	0	0	0	0	0	0	0	0	0	0	0	0.122349	0.092925	0	0	0	0.592277	0	0	0	0	0.0675994	0	0.12407	0	0.100055	0	0	0
TAS1R2	0.052306	0.104902	0.133703	0.0414918	0.157552	0.246221	0.264355	0	0.087158	0	0	0.0583729	0.0487612	0	0.0915025	0	0	0	0.202259	0	0	0	0	0	0	0	0	0	0	0.0898735	0	0.040783	0	0.0616209	0	0	0	0.0282282	0	0	0	0	0	0	0	0	0	0	0
ALDH4A1	18.7255	15.0535	44.3002	34.1063	30.6701	39.1984	26.3474	24.8349	15.6884	30.5749	23.9991	26.9099	13.7994	17.0542	11.0718	14.0888	20.3952	48.4549	36.4066	8.04246	7.1657	12.3254	21.9583	13.0082	15.4674	9.65372	7.62967	36.0538	11.1126	30.6019	2.71127	12.6019	29.3179	9.428	10.8661	25.5378	14.13	23.4294	9.63784	16.1734	151.607	35.7601	132.503	126.49	70.8481	92.6506	106.459	158.085	132.837
MIR4695	0	0	0	0	0	0	0	0	0	0	0	0	0	0	0	0	0	0	0	0	0	0	0	0	0	0	0	0	0	0	0	0	0	0	0	0	0	0	0	0	0	0	0	0	0	0	0	0	0
IFFO2	94.7784	129.659	119.352	141.28	162.226	181.317	169.055	106.869	150.347	93.2193	137.287	133.732	87.3313	216.788	113.555	137.072	129.669	86.605	278.308	52.4876	56.8777	51.0041	53.308	49.875	37.5198	51.0008	59.77	32.2408	59.1908	16.9861	8.41706	79.6491	67.603	63.5928	70.4563	31.2715	29.3177	28.1717	74.9308	21.5645	25.1055	72.2637	31.8628	33.2508	63.9443	278.052	26.0929	46.9789	57.6606
UBR4	471.329	516.854	505.887	564.33	615.292	584.528	569.95	565.616	579.295	562.988	487.982	519.635	453.284	543.532	541.786	549.952	545.245	587.379	636.036	721.705	655.96	663.535	705.841	663.299	734.623	622.118	737.315	736.328	649.537	510.931	573.048	502.609	561.918	776.115	649.956	620.347	502.335	383	543.927	291.648	406.445	436.016	453.887	430.896	453.24	496.771	396.938	415.631	494.398
EMC1	81.3881	73.3791	82.1381	84.2698	81.1916	73.0291	79.3507	67.8253	63.9739	75.9249	78.3573	75.0675	73.8732	70.5726	79.2411	73.2813	68.5767	73.0113	78.0719	82.8489	74.7422	77.9497	82.6645	75.4052	74.0187	70.0046	76.7023	76.5246	82.7936	79.3133	105.578	94.6573	78.6611	76.2251	68.1032	101.191	54.7856	59.9849	58.0985	57.3685	74.8006	88.5552	78.2504	79.4669	87.8731	84.6462	81.9969	75.6128	76.966
MRTO4	33.7897	23.4457	26.8743	25.8909	27.2039	20.1901	19.5623	18.1556	19.567	21.8636	23.3532	22.6487	33.0113	23.8656	21.6861	23.4813	22.9213	19.2943	32.6985	10.7361	13.585	27.7229	18.6477	16.5946	16.4117	13.5091	18.6052	9.81569	11.8933	20.1766	32.7375	38.1729	20.49	38.8828	21.04	26.2197	17.3029	21.9051	17.6468	47.2602	14.1577	32.5153	16.2471	19.9133	21.7169	27.8152	11.7418	14.995	14.9585
AKR7L	3.13836	2.2554	5.25898	4.68857	4.51648	2.65919	2.59949	2.55028	2.39684	3.24538	1.1925	3.15213	4.19346	3.58496	2.74507	3.033	1.4969	2.19253	2.69678	1.53923	10.649	1.18442	1.24993	1.48926	1.73561	0.0607152	3.24451	3.5865	6.24511	1.48291	3.92527	2.4062	4.36748	1.29404	1.66105	22.7485	5.66893	1.72192	2.30765	0.849687	0.286592	1.62239	0.344462	1.98512	1.80974	2.00109	0.978484	1.43569	0.639252
AKR7A3	2.77222	2.98972	14.9301	17.2191	11.1337	6.10628	4.97869	2.3074	3.92211	4.86807	2.88188	3.50237	4.48603	6.35051	3.8431	6.26169	4.30358	3.7273	8.76454	11.6596	2.13976	35.7177	13.0398	4.01189	10.5668	6.67867	9.48006	5.6629	29.4347	3.01076	4.4918	4.81239	7.0623	1.4789	2.49158	42.8007	45.6899	13.3519	4.27594	11.3975	0.286592	3.58277	1.03339	6.0174	3.75354	5.20284	0.717555	3.74874	2.30131
LOC100506730	9.6243	8.91669	8.28957	10.4144	11.7639	9.99657	12.7772	8.44022	8.80295	12.2129	5.41595	9.4564	11.9953	11.011	9.69926	9.49037	6.92315	9.42789	8.15777	0	0.895712	0	0	0	0.48495	0	0	0	0	7.50444	14.3657	8.31973	11.1975	5.91561	12.8732	23.4304	9.13798	6.69008	9.56997	0.0292996	5.78917	11.6271	6.20032	8.93305	9.85305	5.10279	5.08812	4.14754	6.52037
AKR7A2	37.0849	28.2712	45.4144	48.255	49.2086	37.6718	37.4504	32.9108	32.4663	37.7062	34.6322	32.9223	38.8139	35.5936	39.6206	40.9945	33.6802	33.9842	56.9695	99.3571	63.1477	86.1667	86.4819	80.6328	98.7767	98.8747	79.744	89.8513	107.958	39.7241	56.6938	31.3213	32.6167	24.9565	27.5458	54.2059	36.7212	41.9471	32.0356	153.178	29.0031	42.3172	38.4076	55.2112	39.6803	41.2225	40.2483	40.279	38.0994
PQLC2	13.6519	8.70689	13.9942	14.2732	12.6567	10.9322	8.63561	10.0797	8.23643	11.4442	11.4778	9.80664	11.2151	11.1134	9.15025	12.132	10.4783	8.55087	13.821	4.50224	1.49285	10.1416	3.7498	3.28245	3.13942	1.76074	2.61082	2.49167	8.54111	11.4139	17.2388	8.15659	13.6135	13.7415	12.8732	20.3311	9.18029	9.56935	6.51572	4.07264	6.24771	8.31472	6.88925	11.5385	7.84222	13.7075	7.82787	9.89029	10.1002
CAPZB	145.568	135.219	160.31	173.477	176.72	168.957	146.012	148.463	136.664	140.576	162.975	149.493	119.221	145.089	142.561	124.745	137.34	151.065	174.954	131.527	135.103	155.381	170.531	161.357	149.799	176.256	151.225	153.465	146.622	107.713	131.679	105.098	180.182	225.409	161.33	189.86	162.242	164.034	137.373	207.148	119.796	109.376	131.872	163.524	118.438	162.389	131.704	153.698	132.453
MINOS1	18.2548	15.578	26.4732	26.8037	18.6436	22.6031	22.6024	20.9487	21.0051	23.5717	20.2725	20.0219	21.9425	20.9977	26.0782	22.5029	20.9566	24.9949	18.8775	1.96251	3.83166	5.03379	5.67537	6.5953	3.39465	5.13043	4.18238	7.96581	9.87278	22.2886	33.1422	12.5612	21.7445	17.8701	17.0258	50.3319	15.3569	26.4216	20.158	46.6742	27.4555	22.3754	24.6291	31.9481	25.2694	18.5101	25.8972	25.284	25.5701
C1orf151-NBL1	0	0	0	0	0	0	0	0	0	0	0	0	0	0	0	0	0	0	0	0	0	0	0	0	0	0	0	0	0	0	0	0	0	0	0	0	0	0	0	0	0	0	0	0	0	0	0	0	0
NBL1	12.4488	7.34316	8.42328	13.8583	9.61065	11.3754	5.28711	5.82921	6.0139	3.11727	7.85064	6.94637	3.60833	5.32623	9.60776	16.6326	12.9107	5.26208	8.89938	0.153923	0	2.813	0	1.09415	0.102095	2.12503	1.49552	0.868311	0.918399	5.79684	0.161867	1.38662	5.25027	1.35566	4.91395	4.12201	4.39977	3.50029	5.09041	0	1.60492	0.405596	3.96132	2.41937	1.74272	5.10279	3.26161	1.59521	3.45196
HTR6	0.052306	0.0524511	0.222838	0.373426	0.210069	0.393953	0.528711	0.182163	0.174316	0.0854048	0.546563	0.466983	0.0975224	0.102428	0.36601	0.88055	0.280668	0	0.337098	0	0.646903	0.0370132	0	0	0	0	0	0	0	0.0449367	0	0.530179	0.18585	0.369725	0.207632	0.216948	0.0423055	0.0282282	0	0.175797	0	0.0675994	0.0574104	0.0620351	0	0	0	0	0.12785
TMCO4	53.2998	42.3281	47.4645	41.1184	46.8454	29.842	33.1766	35.7647	41.6179	45.9051	47.0541	47.5155	66.5103	54.0818	38.248	54.8876	34.8029	30.0377	64.588	31.9774	23.1392	28.4631	15.033	22.7036	23.2776	32.8469	24.6634	18.6498	47.5271	41.0272	6.9198	12.1125	41.584	43.6892	26.0232	44.0714	23.3103	25.9982	33.1216	20.5976	24.303	66.7882	27.3274	36.0424	40.6857	48.9267	26.2886	27.5173	31.3234
RNF186	1.09843	1.36373	0.490244	0.248951	1.15538	0.787907	0.925244	0.728652	1.00232	0.597834	2.68313	2.21817	1.56036	0.973062	1.37254	2.25029	2.71313	0.219253	0.471937	0.885055	1.34357	0	0	0.39511	0.433903	0.63751	1.29274	0.0755053	0.596959	0	0	0	0	0	0	0.0309925	0.126916	0.197597	0.271488	0	0.114637	2.97437	0.0574104	0.0620351	0.603248	2.30126	0.0652322	0.319042	0.511402
OTUD3	39.0203	51.4546	39.8434	41.0769	37.0772	36.4407	58.5988	44.5692	55.3453	48.211	46.3088	61.992	43.4462	36.4642	49.1368	47.354	55.4788	34.4227	26.4285	16.2004	10.9476	16.2488	7.53338	16.7162	13.6041	10.2305	11.0516	4.9456	14.5566	42.7348	41.5593	47.2267	41.0264	43.3195	39.1732	54.4539	31.3907	44.3747	47.5105	4.62933	30.78	44.2776	26.581	25.8066	38.1387	24.4133	22.6356	21.7746	26.9765
PLA2G2E	0	0	0	0	0	0	0	0	0	0	0	0	0	0	0	0	0	0	0	0	0	0	0	0	0	0	0	0	0	0	0	0	0	0	0	0	0	0	0	0	0	0	0	0	0	0	0	0	0
PLA2G2A	2.87683	2.2554	0.93592	0.995803	1.36545	21.7659	0.793066	8.86526	26.8011	9.18101	9.63939	4.96169	0.585135	0.307283	0	0.684872	10.4783	15.567	0.674196	0	5.77237	0.0370132	20.8097	6.92962	10.6434	11.7787	10.9756	24.275	1.46944	1.84241	2.9136	0.040783	9.06019	5.97723	4.15263	0.619851	0.338444	1.27027	0.542977	2.63696	33.5886	3.44757	39.2113	112.656	7.97628	46.0251	159.101	33.5791	7.67103
PLA2G5	1.30765	4.45835	0.980487	0.788344	1.62803	1.92052	1.4099	1.33586	2.87621	1.7081	2.48438	2.39329	1.46284	1.22913	0.183005	0.782711	4.30358	0.219253	0.404517	0.346326	0.646903	0	0.472948	0.820613	1.42933	0.819655	1.92643	1.20808	0.918399	3.10064	1.214	0.040783	1.67265	0.184863	2.00711	0.557866	0.126916	0.536335	0.678721	0.0292996	0.229274	0.675994	0.803746	0.496281	2.81516	1.80098	1.50034	3.11065	0.639252
PLA2G2D	1.15073	0.314707	1.06962	0.746852	0.630207	2.80692	0.57277	2.18596	0.740843	3.5443	1.93782	0.992339	0.780179	3.89225	0.73202	0.293517	0.654893	0.877013	0.741615	0	1.045	0	1.48641	1.18533	3.13942	0.182146	0.78578	0.188763	0.596959	0.0449367	1.17353	0.040783	1.4868	94.8346	12.5963	5.33072	2.07297	0.254054	0.610849	0.0585991	0.171955	0.0675994	0.229642	0.12407	0.134055	1.30071	0.195697	0.558323	0.255701
PLA2G2F	0	0	0	0	0	0	0	0	0	0	0	0	0	0	0	0	0	0	0	0	0	0	0	0	0	0	0	0	0	0	0	0	0	0.123242	0	0	0.0423055	0.959758	0	0	0	0	0	0	0	0.100055	0	0	0
PLA2G2C	0.156918	0.209805	0.222838	0.0414918	0.210069	0.0984883	0.176237	0	0.217895	0.341619	0.19875	0.40861	0.292567	0.102428	0.457512	0.293517	0.187112	0.438506	0.741615	0	0	0	0	0	0.102095	0	0	0	0	0.449367	0.0809333	0.489396	0.139388	0.369725	0.276842	0.24794	0.0423055	0.0846845	0.271488	0	0	0.135199	0.401873	0.0620351	0	0.300164	0.0652322	0.0797604	0
UBXN10	9.67661	10.7	12.7463	9.50162	10.3984	7.5836	7.97472	7.2258	11.2434	14.0918	16.4466	10.2736	5.21745	9.01363	14.9149	12.719	9.1685	8.11237	20.6304	6.34931	1.09476	2.18378	3.64845	3.19127	3.64989	6.07152	2.50943	3.96403	3.90319	18.1095	18.3314	0.448613	9.47835	0.862693	4.42947	10.0416	4.94974	8.9201	8.55189	0.322295	1.83419	3.58277	1.77972	15.5708	3.4184	5.3029	0.521858	4.06778	2.94056
VWA5B1	0.26153	0.314707	0.0891352	0.414918	0.262586	0.147733	0.132178	0.182163	0.697264	0.341619	0.546563	0.233491	0.195045	0.102428	0.183005	0.195678	0.374225	0.438506	0.606776	0.923536	0	0	0	0	0	0	0	0	0	0.13481	3.2778	0	1.02218	0.492967	0.138421	0.309925	0.0423055	0.338738	0.135744	0	0.171955	0	0.0574104	0	0.335138	0.200109	0	0	0
LOC339505	0.052306	0.157353	0.222838	0.124475	0.367621	0.393953	0.0440592	0	0.043579	0.256214	0.149063	0.291864	0.0975224	0.0512138	0.0915025	0.0978388	0.374225	0	0.0674196	0	0	0	0	0	0	0	0	0	0	0.13481	0.283267	0.244698	0.836325	0	0.276842	0.24794	0.084611	0.169369	0.203616	0	0	0	0	0	0.134055	0.200109	0	0	0
CAMK2N1	26.153	39.6006	67.7428	71.6563	34.2937	32.5996	44.8523	31.7571	51.4668	65.6763	38.9054	39.2266	19.8946	40.5613	37.699	29.4495	43.5036	26.0911	36.0695	2.11644	3.18475	5.14483	3.54711	4.71093	5.76836	4.82686	5.6272	4.07729	4.95935	83.6273	106.711	2.89559	153.233	4.4367	21.1784	94.4652	45.6476	54.3957	34.8184	0.996185	10.7186	28.1889	9.3579	27.6056	22.9904	30.2165	7.11032	22.0936	12.4015
MUL1	21.6024	19.6692	22.3729	22.7375	25.1558	23.0463	20.4875	20.463	21.223	23.0593	26.086	21.6563	24.0393	22.2268	22.7841	23.677	21.9857	23.6793	39.3056	8.31182	3.13499	10.2526	4.66191	5.77469	8.06549	13.9341	8.31406	13.7042	13.4545	16.4468	31.4021	11.9086	21.9768	20.5198	13.3576	18.5645	13.7916	19.675	16.4929	8.05738	19.8322	20.0094	20.1511	27.4195	21.918	37.2203	21.4614	26.64	23.908
FAM43B	2.6676	0.629414	1.15876	0.995803	1.68055	1.72355	0.704948	1.4573	1.61242	1.62269	2.13657	1.75119	1.56036	1.02428	3.01958	1.7611	1.30979	3.7273	1.07871	0	0	0	0	0.39511	0.48495	0	0	0	0	0	0.283267	0.326264	3.717	0.246484	0.622895	2.26246	0.169222	1.38318	1.62893	0.0585991	0.630503	0.743593	0.344462	0.620351	1.27352	0.800437	0.652322	0.478562	1.2785
CDA	0.209224	0.209805	1.02505	0.497902	0.315103	0.443198	1.14554	1.4573	1.13305	0.811345	1.09313	1.05071	0.0975224	0.102428	0.457512	0.489194	0.280668	1.31552	0.741615	4.3868	2.53785	3.77534	0	2.03634	0.740187	1.60895	1.31808	1.58561	0	0.13481	0.2428	0.203915	1.16156	0.554588	0.830526	0.588858	0.803804	0.677476	0.95021	0.791088	0.802459	0.405596	0.631515	0.868491	0.603248	0.600328	1.63081	2.55233	2.17346
PINK1	66.6901	51.0874	81.6033	82.4027	77.3579	71.5518	62.1235	69.3434	67.4167	70.16	81.0404	65.903	67.8756	63.249	70.7314	86.0982	60.063	77.6156	93.6458	124.408	78.1757	128.399	64.4898	106.801	103.422	113.811	76.094	119.374	100.656	44.1728	119.619	22.4714	54.3147	33.2137	35.3666	44.4123	29.8254	38.8984	46.2888	102.695	97.2121	49.4827	101.272	96.9608	99.0667	115.863	108.938	128.334	129.001
DDOST	135.211	93.9924	148.811	136.881	145.21	121.83	118.519	109.237	105.112	112.136	138.38	121.007	141.798	117.638	126.822	144.801	99.918	87.2628	134.502	164.697	92.1588	137.911	114.994	110.175	132.698	125.013	117.639	92.8338	127.887	112.162	162.109	102.651	77.9177	132.054	96.7563	94.3103	72.7231	95.9758	93.935	202.196	69.6419	194.686	75.6095	100.993	94.7769	110.16	81.8012	100.658	89.8789
KIF17	3.60911	2.09805	1.47073	2.07459	3.46614	2.46221	1.98267	2.06451	2.04821	1.28107	3.13032	2.10142	1.07275	2.66312	2.01305	1.66326	1.40334	1.75403	2.09001	2.69365	2.13976	1.44351	6.41858	3.55599	2.65447	7.04296	4.00494	7.05974	0.826559	0.539241	1.214	0.203915	2.46251	1.72539	1.45342	3.50216	1.01533	0.846845	1.6968	0.67389	2.86592	0.946391	4.53542	1.92309	2.54705	2.10115	4.63149	2.79161	4.09122
SH2D5	0.26153	0.0524511	0.93592	1.16177	0.997827	0.689418	1.1896	0.910815	0.217895	0	0.149063	0.350237	0.292567	0.460924	1.00653	0.684872	0.374225	0	0.471937	0	0	0	0	0	0	0	0.0253478	0.415279	0	0.674051	0.2428	1.30506	0.278775	0.308105	0.346053	0.185955	0.211527	0.225825	0.271488	0	0	0.135199	0	0.310175	0.26811	0.300164	0.260929	0.0797604	0
HP1BP3	208.439	258.269	226.582	247.747	221.098	231.448	285.592	246.892	215.629	203.434	221.607	237.811	239.076	223.292	242.207	198.515	235.2	222.98	173.471	148.535	189.99	156.455	153.573	152.543	123.943	132.42	164.456	132.55	138.219	232.997	251.784	195.024	184.874	264.169	216.629	385.423	145.912	166.97	274.814	73.9814	217.466	248.698	217.126	253.91	252.962	182.8	209.917	207.058	201.748
EIF4G3	151.007	153.052	153.847	158.789	132.606	148.225	148.876	134.861	159.281	176.275	120.691	143.13	100.302	148.827	128.286	110.362	139.305	160.055	113.872	127.833	170.484	134.025	164.687	148.561	156.613	130.052	129.983	164.488	132.8	157.773	239.805	83.6051	200.207	184.616	153.855	193.889	196.72	148.057	147.147	67.096	153.27	112.553	153.515	164.021	130.369	118.665	139.662	138.145	131.175
ECE1	342.343	241.118	302.881	261.938	365.415	291.082	293.963	273.123	299.475	334.018	270.35	243.707	190.218	256.427	260.233	325.118	203.578	263.981	411.057	404.624	322.854	294.81	312.044	337.211	466.293	323.217	292.057	367.409	326.353	261.667	175.949	70.2691	231.709	175.127	113.782	285.627	189.105	141.621	170.223	117.169	192.017	145.879	261.562	269.232	244.114	464.654	262.56	245.183	271.171
LOC100506801	0.732284	0.47206	0.267406	0.497902	0.735241	1.18186	0.528711	0.546489	0.305053	0.128107	0.944064	0.583729	1.07275	0.768207	0.915025	1.95678	0.280668	0	1.01129	0	0	0	0	0	0.127619	0	0.0253478	0	0	0.763925	0.3642	0.163132	0.789863	5.11453	1.59184	0.805806	0.592277	0.479879	0.407233	0	0.171955	0.202798	0.401873	0.310175	0.402165	0.900492	0.260929	0.239281	0.255701
NBPF3	20.6086	19.7741	26.6514	30.4135	26.4162	16.546	27.493	22.5275	16.255	19.5577	12.1735	15.0602	25.5509	19.2564	11.3463	12.6212	16.1852	21.9253	19.4843	30.3612	70.2636	72.8789	44.4233	58.5371	61.0782	31.0862	53.94	49.3805	73.8852	13.1665	30.7951	8.64599	16.4477	16.6993	9.8279	34.5877	8.08035	15.5537	16.6965	17.3453	18.4565	15.4127	17.9695	17.4939	19.7731	16.3089	7.8931	8.69388	18.4105
ALPL	40.9033	34.0932	29.0135	29.2517	36.1319	28.9063	25.4222	39.7115	48.9392	57.0077	34.8807	30.6458	36.5709	47.0143	27.1762	27.297	20.863	48.0164	54.8795	18.1244	18.3123	19.9871	19.5598	38.0521	38.26	32.7255	19.2896	40.0933	37.7462	7.32469	2.14473	5.34257	15.0074	24.7716	22.2858	5.48568	5.11896	15.0738	11.3346	2.08027	11.4637	43.0608	36.8575	30.9555	20.7785	42.8234	17.2865	64.6857	25.4422
RAP1GAP	25.4207	10.6476	52.0104	45.5165	42.4864	23.8834	22.0737	9.8368	16.1678	23.3155	13.3163	16.1109	33.4502	35.5936	15.3724	19.4699	15.1561	4.16581	43.4856	19.0479	8.50926	28.6482	22.9717	7.26395	23.3542	10.4734	13.1555	8.72086	34.6236	91.0868	28.8123	6.28058	380.946	3.45077	6.78263	25.5069	10.9571	14.9609	39.298	18.6052	1.60492	16.2239	1.03339	29.4046	23.4596	23.4128	0.195697	4.78562	5.88112
USP48	101.107	132.754	104.689	104.85	91.2749	98.9315	114.774	94.8462	97.094	96.4647	91.4251	112.601	123.22	111.851	103.489	94.9037	117.039	93.6211	75.7796	119.675	162.821	143.944	132.662	113.852	106.715	103.368	139.59	111.861	98.2227	99.7146	125.002	117.496	123.265	153.066	119.665	128.557	73.0616	74.4942	116.469	48.315	95.6072	114.649	69.9259	79.0327	93.7715	63.8349	83.3016	77.2878	81.8243
LDLRAD2	4.49831	2.88481	2.89689	3.77575	4.30641	4.38273	2.86385	4.00758	3.13769	2.56214	3.13032	2.1598	3.46205	2.50948	4.57512	5.08762	3.46158	5.70058	6.33744	0.538729	0	1.81365	1.35128	0.820613	0.0255237	1.66967	0.988562	0.339774	0.780639	3.68481	2.87313	1.6721	5.71489	4.68319	5.46763	2.32444	2.45372	3.02042	7.5338	0	1.43296	1.14919	1.6649	1.73698	2.21191	4.20229	2.34836	1.51545	2.94056
HSPG2	1601.19	1121.88	959.674	1016.63	1374.06	1550.99	931.853	1683.85	1489.49	1256.73	1569.28	1260.8	990.925	805.234	1015.59	1393.71	1451.06	2386.13	1466.51	1723.7	1373.33	1060.98	1533.53	1995.52	1735.36	1906.88	1973.07	3318.46	1250.63	490.754	456.949	500.407	1932	415.017	1136.85	717.384	820.515	910.472	1175.21	221.622	1522.03	675.115	2096.11	1736.36	1769.73	1992.49	1854.88	1826.03	2132.8
CELA3B	0	0	0	0	0	0	0	0	0	0	0	0	0	0	0	0	0	0	0	0	0	0	0	0	0	0	0	0	0	0	0	0	0	0	0	0	0	0	0	5.80131	0	0	0.172231	0	0	0	0	0	0
CELA3A	0	0	0	0	0	0	0	0	0	0.0427024	0	0	0	0	0	0	0	0	0	0	0	0	0	0	0	0	0	0	0	0	0	0	0	0	0	0	0	0	0	19.9237	0	0	0.574104	0	0	0.100055	0	0	0
LINC00339	10.8796	9.54611	11.8995	13.2359	9.40058	8.42075	8.06284	7.59012	5.75243	6.87509	6.21095	7.64684	11.4101	7.98935	10.9803	11.545	9.26206	8.33162	10.45	0	0	0	0	0	0.306284	0	0	0	0	9.61646	12.5851	5.01631	10.0359	12.4474	6.02132	7.4692	3.13061	6.29488	8.48401	0	12.1515	11.4919	5.85586	8.62288	12.7352	12.2067	12.2637	9.01292	8.69383
CDC42	154.198	150.849	238.214	192.563	172.729	216.576	211.661	202.869	197.892	205.74	207.595	202.087	199.726	208.44	209.175	139.616	183.183	209.606	131.333	89.5445	98.8766	131.989	129.284	134.277	130.299	142.074	114.521	106.727	91.7021	147.213	191.205	164.845	191.565	218.323	202.787	280.173	157.419	219.7	208.91	121.945	284.93	231.595	280.967	256.267	263.552	195.607	297.002	278.443	264.65
WNT4	9.41508	10.3329	3.298	2.86293	4.35893	2.26523	5.02275	3.82542	6.23179	7.94265	9.49033	11.5578	6.63153	3.02161	10.2483	10.0774	4.02291	5.70058	10.6523	11.5057	14.1821	0.0740263	0.371602	2.15791	8.11654	11.9913	3.80216	3.02021	4.13279	5.03291	1.25447	1.30506	1.81204	2.21835	2.00711	14.4425	3.76519	5.64564	3.25786	3.19365	2.06346	28.5269	0.861156	3.41193	2.27894	8.6047	0.130464	1.35593	3.06841
ZBTB40	90.7509	101.231	99.2075	112.775	122.733	109.618	106.139	90.535	91.1236	88.8637	105.536	113.243	104.544	95.9234	101.659	103.122	96.3628	91.2093	120.479	118.097	118.284	154.641	145.668	131.997	127.67	129.263	130.693	113.9	178.674	119.756	113.63	50.8156	92.7392	175.311	133.576	122.328	65.7004	59.9002	92.0346	35.892	56.9172	72.0609	59.6494	76.9855	72.3227	76.7419	48.1414	56.3108	64.3088
EPHA8	0.052306	0	0	0.0414918	0.0525172	0.0492442	0.0440592	0	0.087158	0.0854048	0.0496876	0.0583729	0.0487612	0.40971	0.0915025	0.0978388	0	0	0.876454	0	0	0	0	0	0	0	0	0	0	1.79747	0.647467	5.66883	0	0.184863	0.0692105	3.78109	0	1.12913	0	0	0	0	0	0	0	0	0.0652322	0	0.12785
C1QA	63.761	27.7991	35.0747	42.1142	30.8276	78.446	42.5172	71.59	47.8497	33.3506	105.288	64.5604	40.7156	60.9444	61.0321	13.7953	44.1585	71.4765	103.017	19.856	43.7904	59.4431	111.548	132.97	63.0691	168.606	76.753	136.4	17.4037	9.30191	125.77	48.3686	38.471	144.131	42.9797	44.5673	61.0045	53.944	30.8139	74.5088	121.744	39.4104	152.712	150.807	51.4772	103.056	168.364	252.84	129.129
C1QC	79.6097	38.4467	45.2807	52.6116	38.3376	88.5903	49.6548	86.4667	67.591	57.7763	110.952	77.6359	45.4942	59.6128	60.2086	12.8169	42.8487	77.1771	98.5	3.3863	15.675	21.8748	27.6674	38.5688	25.881	52.5794	28.7697	43.2645	6.84207	20.7608	148.351	93.7193	60.3548	172.169	56.6142	72.7085	93.1144	85.729	31.6963	48.0513	150.002	54.0119	159.314	197.396	51.7453	120.366	152.97	276.21	138.462
C1QB	49.7953	26.5403	39.7543	44.6452	26.1011	65.544	39.1687	73.9582	54.2994	48.1256	76.4692	64.3853	28.8179	53.3648	52.4309	10.7623	46.4974	78.0541	86.1622	6.19539	27.8666	26.2793	52.531	72.3355	43.7987	77.1083	36.4754	72.7494	15.3832	18.7836	206.097	92.3327	56.9631	212.407	57.0295	71.2828	99.4179	85.9548	29.8637	78.8451	164.103	49.0771	151.793	212.532	44.1041	115.363	167.451	280.677	133.348
EPHB2	8.05512	7.02845	6.23946	8.5888	8.08765	10.292	6.52077	9.53319	7.40843	7.174	10.6828	10.8574	8.58197	7.47721	7.4117	7.33791	9.91695	8.55087	8.02293	7.04196	5.67284	8.36498	8.98601	8.60124	9.18853	9.74479	6.71715	9.77794	7.80639	12.5374	63.6945	8.84991	21.9303	39.4374	30.5911	22.5936	14.3416	20.0702	14.0495	16.6714	10.6612	6.69234	10.3339	6.63775	10.4563	9.50519	10.6981	10.9272	14.4471
MIR4684	0	0.0524511	0	0.0414918	0	0.0492442	0	0	0	0.0427024	0	0	0.0487612	0	0	0	0	0	0.0674196	0	0	0	0	0	0	0	0	0	0	0.179747	0.2428	0.203915	0.092925	0.0616209	0.0692105	0.0929776	0	0.112913	0	0	0.0573185	0	0.0574104	0	0	0	0	0	0.255701
MIR4253	0	0	0	0	0	0.0492442	0	0	0	0	0	0	0	0	0	0	0	0	0	0	0	0	0	0	0	0	0	0	0	0.0898735	0.0404667	0	0	0	0	0.0309925	0.0423055	0	0	0	0	0	0	0	0	0	0	0	0
LOC729059	0.052306	0	0.0891352	0.207459	0.262586	0.0492442	0	0.182163	0.043579	0	0	0	0.0975224	0.153641	0	0.293517	0	0	0	0	0	0	0	0	0	0	0	0.0755053	0	0	0	0.040783	0.139388	0.0616209	0	0.24794	0.0423055	0	0.135744	0.0585991	0	0.0675994	0	0.12407	0.0670275	0	0.0652322	0	0
KDM1A	105.083	89.6915	101.882	99.9122	95.3713	88.3933	95.7848	78.2693	83.5409	86.0026	87.4004	101.16	108.689	100.43	99.0057	99.3064	91.8721	74.1076	83.9374	97.7024	116.044	113.223	99.1163	94.0058	96.9135	104.066	80.7072	80.4886	106.902	91.1766	127.025	106.321	85.9557	97.854	86.9284	99.4241	62.316	78.1921	87.2835	206.796	45.7975	112.959	45.3542	63.3999	71.1162	63.2345	55.3169	53.6787	53.3136
MIR3115	0.104612	0.104902	0.0445676	0.0829836	0.0525172	0	0.0440592	0.060721	0.130737	0.128107	0.149063	0.0583729	0.146284	0.102428	0.183005	0	0.187112	0	0	0	0	0	0	0	0	0	0	0	0	0	0	0.040783	0.18585	0.184863	0.0692105	0.0309925	0.211527	0.0846845	0.0678721	0	0.0573185	0	0	0.12407	0	0	0	0.0797604	0
LUZP1	74.5883	84.0267	78.2607	87.3817	90.4347	105.53	128.036	106.99	103.762	93.988	72.047	81.5469	68.5095	88.2926	111.725	103.122	96.7371	88.7975	86.769	53.1803	33.838	37.8645	48.2407	37.2923	36.0905	26.3504	33.9913	35.7518	30.2153	69.7868	50.988	95.7992	101.706	77.704	111.221	55.8176	65.9965	63.6545	87.6229	9.81535	104.377	76.6577	116.486	80.8938	90.8893	102.456	104.176	90.0495	110.846
HTR1D	0	0	0	0.0414918	0.105034	0	0.264355	0.121442	0.043579	0.0854048	0.149063	0	0	0	0	0.0978388	0.0935561	0	0	0	0	0	0	0	0.0255237	0	0.202782	0	0	0.13481	0.0404667	16.9249	3.3453	0.369725	0	0.216948	0.761499	0.592792	0.339361	0.0292996	0	0.135199	0.0574104	0	0	0	0	0	0.12785
HNRNPR	141.54	157.353	152.065	151.487	136.125	147.043	159.891	133.404	151.393	160.219	125.262	147.567	150.575	152.873	129.476	116.037	156.8	137.033	99.5113	97.1252	140.975	189.211	142.526	113.579	134.561	118.516	145.369	111.106	99.1411	171.209	192.743	140.049	154.116	206.492	166.659	203.125	145.235	156.187	154.002	100.615	95.2633	175.082	107.817	123.884	132.446	96.8529	99.2183	102.492	98.1892
ZNF436	80.865	72.9071	81.7815	80.4526	70.163	81.3514	66.8379	69.647	77.4834	80.1524	66.8298	80.9048	95.2307	54.9012	66.3393	71.7159	116.103	70.3803	44.9014	34.8635	37.6199	30.6099	41.7545	38.6296	38.7195	30.813	47.2736	39.6403	14.9699	127.036	26.1819	47.1043	77.453	22.3068	76.27	84.0518	41.1632	42.3987	63.5962	13.6829	88.6717	58.6087	121.653	80.3975	82.3769	69.638	71.8859	72.8212	68.9114
C1orf213	4.3937	2.88481	5.57095	5.26946	6.14452	4.33349	3.52474	4.00758	3.74779	5.08158	4.02469	5.25356	5.60754	3.73861	4.11761	4.30491	4.30358	5.04282	4.31485	0.192403	0.398094	0	0	1.61083	2.42475	0.607152	0.861824	1.05707	0	6.69557	11.2497	3.8336	6.73707	4.55995	5.26	6.50843	3.00369	2.42762	2.98637	0.205097	9.05632	7.97673	9.07085	4.21839	8.98169	4.80262	12.0027	6.38083	5.49757
TCEA3	37.7126	32.6771	36.6346	41.6578	44.9547	33.5353	33.0004	22.3453	27.5419	22.8031	30.21	34.6735	55.1002	35.6448	31.8429	43.4404	36.2998	23.4601	48.8792	45.4072	26.0752	32.8677	26.2824	19.7859	17.8921	29.8719	35.3601	14.195	29.8939	113.735	1.3354	64.274	42.5132	6.22371	16.3337	101.687	35.9174	40.9026	44.9313	100.585	10.8332	17.1026	12.171	33.9952	27.2802	34.1186	12.5246	20.8175	12.2736
ASAP3	84.9972	76.1066	68.1884	66.0964	65.2789	67.3168	63.0928	60.3567	78.1371	62.6017	75.4257	77.5192	69.9236	59.6641	63.0452	90.9901	85.4168	63.5834	73.4873	58.9139	57.2758	36.9762	45.9097	53.5526	50.3583	62.4152	76.753	48.2479	49.0425	83.7621	4.93693	74.9183	122.382	31.6115	66.3729	113.402	42.517	67.2677	61.4243	23.9377	33.9899	33.0561	34.1018	39.5164	39.9484	72.6397	31.9638	51.2859	35.1589
E2F2	3.60911	1.52108	1.55987	0.746852	0.787758	2.1175	0.969303	1.57875	2.00463	2.04971	1.68938	1.86793	1.07275	1.07549	1.09803	1.07623	0.935561	1.53477	0.943874	0	0	0	0	0.243145	0.229713	0	0.0253478	0.151011	0	0.224684	12.3828	47.6345	5.99367	35.5553	3.59895	13.9776	8.96876	7.05704	0.542977	2.75416	0.974414	6.69234	1.14821	0.868491	1.2065	2.10115	0.456626	1.27617	1.91776
ID3	18.8825	21.505	45.2361	60.2876	36.9196	53.6269	51.4612	35.2182	55.476	25.3652	30.4585	31.0544	16.0912	27.2457	66.9798	50.7784	43.2229	28.0644	45.0363	15.5462	3.98094	11.9553	10.9791	10.6376	9.82663	10.9591	18.9094	14.3083	8.31151	16.5817	11.7353	6.28058	36.8912	24.5251	20.9016	18.9364	25.5948	39.3501	73.7091	4.01404	43.562	10.4779	49.4304	45.8439	35.3235	57.2313	37.5085	40.5183	38.7387
MDS2	0	0	0.0445676	0.0829836	0.105034	0.147733	0.0881185	0.060721	0.043579	0.0427024	0.0993751	0.175119	0.146284	0.358496	0	0	0	0.219253	0	0	0.895712	0	2.83769	0	0	0	0	0	0	0	0	0	0.092925	3.75887	0.899737	0.991761	0.126916	0.0564564	0.203616	0	0.0573185	0.0675994	0	0	0	0	0.0652322	0	0.12785
RPL11	603.506	460.206	537.753	448.568	551.168	484.907	522.631	462.026	408.858	364.807	624.871	589.741	894.671	645.857	599.158	655.031	456.554	372.95	380.853	1974.37	1275.05	1524.72	1464.79	1445.92	1072.28	1967.08	1307.13	1065.76	1121.23	474.487	355.014	266.721	232.638	355.491	343.561	217.816	157.969	233.927	514.063	6342.88	260.742	797.064	259.897	343.798	482.062	273.049	363.539	381.653	300.449
TCEB3	54.8167	60.5286	61.3696	77.4237	67.9573	68.5971	70.7151	63.2713	63.2331	64.0963	51.3273	59.9489	60.0251	54.7987	56.091	53.1265	68.6702	57.8828	55.6886	33.0549	42.0985	53.8171	43.9504	40.0885	37.137	39.1613	43.1926	37.4506	50.1446	113.6	142.928	73.0015	64.1647	84.7287	67.2726	73.5143	48.8628	63.5134	53.076	21.0957	86.6655	82.4036	85.3119	86.2908	83.7174	77.0421	98.6964	88.534	81.8243
LOC100506963	4.13217	3.77648	3.96652	4.39813	4.09634	3.29936	3.3485	3.21821	4.00927	3.587	3.42844	3.56074	4.48603	3.07283	2.65357	3.81571	3.92936	2.41178	4.11259	0	0.199047	0	0	0	0.382856	0	0	0	0	7.14494	8.33613	2.12071	5.29673	5.6075	4.29105	3.53315	1.81914	2.11711	3.52935	0	3.84034	5.20515	2.98534	2.4814	3.48543	3.00164	3.00068	2.95113	1.91776
PITHD1	24.5838	32.6246	36.8574	35.434	37.3397	30.8269	37.5385	31.5749	28.675	31.5571	31.3032	31.6965	33.9866	33.9547	32.7579	35.1241	29.6573	30.6954	34.1817	13.2758	22.9402	18.2845	24.5933	21.0624	19.398	19.3681	20.6077	20.4242	26.358	37.3424	34.2348	33.6052	27.2735	37.8969	28.8608	35.8894	20.9835	24.3045	27.8954	26.897	38.6326	34.1377	35.25	41.3154	32.5754	34.3187	33.4641	43.4694	42.4464
LYPLA2	31.5405	16.4697	32.3115	30.6624	28.5694	26.1979	21.8974	22.5275	22.9661	27.116	31.0547	28.2525	29.403	24.3778	22.4181	32.3847	18.1499	12.4974	30.9456	16.4697	15.4262	14.8793	3.58089	12.9171	21.4144	18.2753	11.153	9.74018	17.22	55.9462	30.7142	27.4062	31.3622	56.8145	23.5316	27.1805	20.8989	25.1795	17.0359	32.1123	13.7564	31.2985	19.1177	34.6156	21.784	37.1203	15.46	18.983	18.5383
GALE	11.7688	6.8711	13.0583	10.7049	11.3437	10.883	7.8866	7.46868	9.5438	13.1096	14.1113	9.16454	11.0688	11.6767	12.0783	14.4801	8.13938	7.0161	15.102	24.974	3.88142	10.9929	12.1615	5.83547	18.4536	14.4502	10.8742	6.94649	11.7096	95.895	9.91433	20.4323	19.0961	13.8031	8.23605	23.4923	11.634	20.8324	6.85508	25.2269	5.84648	21.429	5.62622	17.8041	10.0541	12.0066	4.17486	7.49748	8.18243
HMGCL	17.7317	17.3613	23.4871	23.1524	27.5715	21.6674	21.4568	20.3415	17.8238	20.2409	18.2353	21.2477	20.1384	21.7659	20.222	20.3505	16.0917	21.4868	22.653	40.7125	31.2006	43.1574	43.5112	53.0055	48.9034	43.1078	40.6324	37.8659	47.1138	34.6462	21.5283	5.46492	16.8194	21.1976	12.4579	20.1451	11.7609	17.9531	17.3753	40.9901	22.3542	22.781	21.0122	32.6925	20.5104	28.5156	26.7452	31.9839	24.9308
FUCA1	23.7992	21.977	29.994	35.1435	39.493	39.7893	40.5786	42.0189	26.8882	32.2403	43.2779	33.2725	30.232	31.4453	39.4376	32.0911	29.4702	35.9575	39.7775	59.6835	52.0508	74.9887	81.347	72.5179	62.5841	92.2567	69.5289	53.118	49.2721	63.7203	37.3103	12.1533	27.3664	73.0208	25.3311	45.807	23.6065	21.8204	41.1984	41.5175	63.5662	22.9162	55.1714	72.3949	37.9376	41.2225	49.3156	73.6188	37.588
CNR2	0.052306	0.104902	0.401108	0.331934	0.577689	3.05314	0.308415	0.425047	0.043579	0	0.347813	0.350237	0.682657	1.28034	0.640517	0.684872	0.0935561	0	0.0674196	0	0	0	0.912114	0.0607862	0	0	0.0506955	0	0	0	0.1214	0	1.1151	29.4548	4.77553	2.66536	0.169222	0.197597	0.0678721	0.0292996	0.114637	0.811193	0.172231	0	0	0	0	0.159521	0.12785
MIR378F	0	0	0	0	0	0	0	0	0	0	0	0	0	0	0	0	0	0	0	0	0	0	0	0	0	0	0	0	0	0	0	0	0	0	0	0	0	0	0	0	0	0	0	0	0	0	0	0	0
PNRC2	57.5366	72.2252	94.0822	79.2078	54.3553	82.8287	103.627	87.3775	94.915	95.8669	63.7492	71.6235	82.7478	107.856	82.5352	59.2903	86.8201	84.851	40.5866	31.5926	23.7861	29.3144	28.8498	28.4479	24.6049	20.036	25.0689	22.9536	32.0521	116.791	88.1364	39.6003	57.7065	82.6952	75.5779	128.154	46.6629	76.7524	88.9125	11.5147	123.063	92.6111	120.275	105.77	118.438	62.4341	111.482	109.272	81.4408
SRSF10	89.9663	117.333	114.316	125.056	81.8744	117.694	138.434	114.459	128.514	126.783	104.741	117.329	134.045	144.474	110.443	96.5669	124.43	95.8136	61.5541	40.751	57.7734	71.9536	54.9971	50.6349	54.5442	41.8024	50.8222	38.3567	49.1802	126.767	96.5939	79.8123	118.851	124.906	115.997	184.189	94.0451	103.851	128.007	37.1225	93.945	138.173	96.1624	84.7399	125.878	63.6348	84.0191	79.9199	79.9065
MYOM3	7.58437	6.34659	3.60998	3.15338	8.29772	4.6782	7.00542	8.13661	7.14695	7.174	8.3972	6.0124	3.60833	3.07283	4.84963	3.22868	6.36182	2.85029	12.4726	2.65517	7.61355	0	2.0607	6.04822	3.31808	3.36969	3.9289	1.77437	1.33168	0	0.768866	0.244698	2.13728	0.492967	3.04526	1.11573	1.77683	1.2985	2.10404	0.146498	0.458548	2.36598	0.459283	1.30274	3.08327	18.8103	0.848019	0.797604	2.55701
IL22RA1	0.889202	3.25197	1.29246	2.07459	6.45962	1.96977	3.61286	2.18596	1.96105	1.66539	3.13032	3.50237	2.43806	1.38277	1.09803	2.83733	2.9938	0.877013	3.30356	0.153923	1.09476	0.296105	0	0.364717	0.331808	0.212503	1.52087	0	0.551039	0.763925	0	0	0.0464625	0.123242	0.207632	2.54139	0.126916	0.395195	1.6968	0	0.114637	0.473196	0.0574104	0.310175	0.603248	4.70257	0	0.638083	0.255701
IFNLR1	9.67661	12.4309	14.1279	16.7627	17.3307	13.2467	17.0509	8.50094	13.8145	10.8037	10.8319	12.4918	14.2383	13.2132	12.5358	17.611	14.3141	3.50805	22.4507	2.65517	2.58761	2.813	1.48641	0.759827	1.63352	2.88397	3.65008	0.830558	2.38784	18.5139	1.41633	8.72756	4.59979	43.566	9.55105	4.5559	5.88046	8.69428	10.9953	1.08408	0.802459	5.20515	0.459283	8.93305	6.50167	16.0087	0.0652322	3.58922	3.32411
LOC284632	0.052306	0.104902	0.0445676	0	0.105034	0	0.0881185	0.121442	0	0.298917	0.248438	0.0583729	0.0975224	0.0512138	0.0915025	0	0.0935561	0	0	0.115442	0	0	0	0	0	0	0	0	0	0.26962	0	0.774876	0	0.308105	0	0.0619851	0.0423055	0.0282282	0.0678721	0	0	0	0	0	0	0	0	0	0.12785
GRHL3	1.15073	0.891669	2.13924	2.531	1.68055	1.82203	2.86385	2.24668	2.04821	2.69025	2.13657	1.34258	0.780179	2.25341	1.64704	1.46758	2.15179	1.09627	1.55065	0.500249	0.447856	0.999356	0	1.45887	1.99085	2.27682	0.659042	0.679548	4.72975	0.404431	0.0809333	4.52691	0.604013	5.17616	2.21474	0.37191	1.09994	4.57296	0.814465	2.37326	0.802459	6.75994	0.574104	2.35733	1.34055	3.00164	0.195697	0.319042	1.91776
STPG1	5.33521	8.81179	8.20044	9.29416	9.19051	9.06093	10.9707	9.77608	9.93601	8.32697	8.14876	7.88034	8.48445	8.70634	9.69926	8.02278	9.44917	7.0161	10.45	4.92553	9.05664	6.21821	4.39166	3.0697	5.79388	3.43041	5.77929	6.71997	1.51536	7.23482	16.0653	6.68841	6.59768	6.10047	6.99026	8.12004	6.68427	6.66185	7.26232	4.51213	8.3685	6.01634	11.2524	10.608	10.3893	9.30508	10.959	7.57724	8.43813
NIPAL3	43.8847	42.6952	66.2275	59.8727	70.8457	54.2671	60.7577	46.998	71.208	71.2276	51.6254	63.5097	76.4088	55.4645	56.274	59.2903	70.3542	33.9842	44.7666	13.2758	16.6204	17.2481	25.9108	15.0142	23.3031	17.4253	18.3264	8.72086	18.8731	27.2317	84.4944	46.411	42.4667	80.9699	41.9416	70.663	39.0057	35.257	51.99	25.1683	41.1547	85.8512	35.3648	60.2981	65.4859	56.2307	38.2261	40.6778	42.4464
RCAN3AS	0.366142	0.104902	0.401108	0.207459	0.210069	0.147733	0.264355	0.060721	0.217895	0.17081	0	0.116746	0.487612	0.256069	0.0915025	0	0.280668	0.219253	0.134839	0	0	0	0	0	0	0	0	0	0	0	0.687933	0.040783	0.418163	1.35566	0.207632	0.24794	0	0.0564564	0	0	0	0.405596	0.0574104	0.0620351	0	0	0	0	0.383551
RCAN3	20.0332	26.1731	29.4146	31.4508	29.7773	29.645	32.9122	22.8918	30.8975	34.1192	21.2663	30.4706	33.889	34.4669	23.9736	22.2094	27.7862	16.8825	24.271	7.27285	0.895712	9.21628	9.59408	3.31285	7.63159	7.07332	6.33694	3.02021	7.80639	8.67279	37.1079	42.8629	29.5037	58.9712	38.9655	49.5261	21.4912	20.1831	31.9678	4.24844	13.2979	33.4617	8.72638	28.5361	21.918	18.5101	7.56694	12.2033	14.9585
NCMAP	6.85208	11.8015	16.9357	9.75057	6.092	5.56459	11.0589	8.07589	11.3305	15.2021	9.24189	10.2153	7.1679	9.26969	7.77771	5.38114	13.4721	8.55087	8.15777	1.96251	0.646903	0.481171	0.439166	3.10009	3.24151	1.2143	1.19134	0.7173	1.01024	0.0449367	0.3642	3.26264	7.48047	0.862693	15.8492	0.278933	0.46536	1.77838	4.75105	0.263696	1.14637	20.3474	0.746335	1.42681	2.34596	8.90486	0.0652322	1.83449	3.32411
SRRM1	173.29	210.067	178.538	193.435	192.633	179.938	222.103	181.556	192.009	186.823	153.038	184.225	201.969	180.99	173.397	163.097	196.281	162.247	142.39	213.106	252.641	237.439	259.513	200.655	199.008	175.437	214.341	170.944	197.502	189.408	166.601	134.217	153.466	251.167	184.654	174.705	107.879	111.275	185.834	72.0183	132.864	192.388	128.485	143.797	164.821	124.568	129.29	124.506	143.193
CLIC4	142.063	167.267	225.156	178.705	131.766	238.588	244.881	288.303	263.566	259.631	238.948	249.661	192.022	252.279	260.325	155.368	245.211	290.072	108.276	53.8345	49.0153	45.8223	56.6862	99.4462	60.4401	69.701	61.0374	66.2559	70.4412	42.6899	97.646	420.105	218.327	135.381	223.827	188.497	244.737	295.38	248.073	31.7021	393.778	210.369	421.679	266.565	313.153	205.012	435.882	334.116	341.872
RUNX3	21.1839	16.627	25.6709	22.0736	28.3593	33.683	22.6464	21.0702	24.84	19.2161	21.7632	26.7931	27.8427	35.4399	22.6011	18.3937	23.9504	7.67386	30.4736	1.30834	3.03547	3.3682	2.02692	1.00297	4.23694	3.24826	2.8136	1.62336	0.826559	2.96582	13.7587	147.471	17.2841	161.139	60.2132	31.4574	27.3716	11.1784	24.8412	0.64459	4.98671	8.85552	5.91327	5.08688	9.92008	21.1115	5.21858	12.2831	8.56598
SYF2	28.2452	34.5653	38.6847	39.2512	41.3836	42.35	44.9404	37.9506	39.7876	33.2652	33.9366	40.2189	45.6405	39.537	41.9996	40.6031	50.8945	38.3693	30.3388	60.5301	65.6358	78.9121	81.5497	62.397	65.8767	73.2529	93.3051	68.068	84.0794	35.8146	44.918	26.876	22.9525	35.9866	29.2761	28.0173	14.5954	25.8852	41.3341	47.6704	44.8804	41.9116	40.2447	41.6876	46.316	28.6156	44.8798	44.4265	33.6247
C1orf63	89.0771	97.0346	93.6365	86.137	63.8609	62.0477	71.376	67.8253	81.7542	87.9669	86.0589	87.9679	107.714	77.3328	60.1171	87.3701	93.369	55.0325	68.2286	56.1433	120.125	83.7238	87.5291	66.5305	76.5201	73.7993	78.9582	46.7	67.5482	92.3001	95.3394	52.8955	56.5914	98.1005	55.4376	102.802	37.525	36.2732	73.5734	36.8002	46.8865	89.0284	49.5452	45.906	65.2848	57.6315	41.8791	46.4205	42.9578
RHD	0	0	0.0891352	0.0414918	0.105034	0.0492442	0.308415	0	0	0	0	0.0583729	0.0975224	0	0	0	0.187112	0.219253	0.134839	0	0	0	0	0	0.0255237	0	0.0253478	0	0	0.314557	0.161867	0.122349	0.18585	0	0	0	0	0.0564564	0.407233	0.0585991	0	0.0675994	0.172231	0	0.0670275	0.100055	0.130464	0	0
TMEM50A	46.4477	49.6712	56.4226	51.7403	41.9087	54.8088	56.8805	48.9411	54.4301	59.8688	52.4701	54.7537	73.8245	62.8905	46.3918	33.8522	51.5494	54.8133	28.6533	58.7215	34.3854	38.5307	93.1707	65.953	52.8851	60.9884	58.2998	63.2734	48.5833	46.5994	71.0594	55.5872	56.359	56.7528	60.9745	83.6489	46.6629	61.3398	55.7909	76.5011	76.6348	67.5318	71.476	83.5613	66.2902	42.7233	77.7568	77.5271	66.2265
RHCE	0.418448	0.209805	0.579379	0.414918	0.577689	0.393953	0.264355	0.121442	0.087158	0.427024	0.447188	0.466983	0.536373	0.819421	0.0915025	0.782711	0.187112	0	1.48323	5.04097	5.97141	2.813	1.18237	0.455896	2.55237	3.73398	3.75147	0.830558	3.16847	1.25823	3.43967	1.30506	0.139388	0.67783	0.622895	2.88231	0.084611	0.366966	0.0678721	3.45735	0.114637	0.473196	0.0574104	0.24814	0.335138	0.600328	0.326161	0.159521	0.255701
TMEM57	39.9618	48.4124	45.7264	45.5995	44.4296	44.369	47.0112	40.5009	52.3384	50.3034	38.7066	48.3327	51.8332	49.114	39.6206	36.8852	49.5848	43.8506	30.8107	23.3578	31.748	36.3099	34.559	37.1707	37.2391	27.079	36.9063	31.1082	39.1238	81.2906	69.4408	41.8433	75.8733	59.8339	54.884	105.22	41.9247	55.7507	46.2209	29.2703	41.3266	62.1238	37.7186	55.2112	49.8015	34.5189	40.9659	42.9111	37.9716
LDLRAP1	38.9156	38.9712	44.6567	48.172	63.1257	48.801	45.2048	28.6603	36.1706	36.297	42.3835	44.0715	35.2544	39.9467	35.1369	39.0377	35.1771	36.396	61.1496	34.5172	30.9021	37.0872	33.0726	27.992	41.7568	43.7453	29.7583	27.5594	68.7421	48.4418	5.8272	29.2414	38.2851	97.2994	35.505	78.1012	32.2791	26.1675	36.108	23.4103	22.5262	28.7973	20.84	39.0821	33.4467	48.0262	24.2664	27.5173	27.4879
MAN1C1	44.3032	50.0908	28.3004	39.2927	44.7447	57.271	45.1607	48.4553	34.9939	21.949	35.3776	32.7472	26.2823	33.8523	39.4376	48.4302	63.1504	45.1661	50.295	24.6661	12.8883	14.2871	26.4175	30.2107	11.2304	22.7378	32.7493	19.7069	27.552	26.6475	5.62487	7.30015	119.873	35.8634	42.5645	39.4845	11.8032	15.4126	38.8907	2.22677	16.2784	4.39396	21.0696	46.8365	30.5646	33.7184	19.3087	46.1015	18.0269
SEPN1	201.378	129.607	163.296	164.183	195.364	180.923	143.104	162.125	165.034	168.504	161.385	151.478	143.114	140.428	167.084	180.317	133.972	173.21	207.046	122.753	72.2043	98.6031	123.237	114.855	131.728	110.562	111.099	125.716	120.218	270.025	33.6278	154.608	212.752	164.035	135.307	201.297	104.198	124.994	125.835	72.8387	114.752	136.078	182.68	200.932	157.917	197.208	161.646	150.747	161.347
MTFR1L	38.1834	32.7295	46.8405	46.4293	48.631	40.6264	39.0805	38.1328	36.9986	37.6635	35.2285	38.8763	45.2992	37.6421	38.7055	36.5917	32.9318	30.2569	41.8001	18.6631	18.7602	36.7171	31.4848	25.8341	23.9923	19.9753	23.8776	22.6893	31.1796	51.9469	46.8604	26.7128	35.0792	33.4601	26.2308	32.7281	18.4452	27.3813	32.2393	24.0549	42.8169	48.604	37.7761	39.0201	51.7453	40.5221	48.2066	43.7884	36.9488
LOC646471	0.836896	0.47206	0.623946	0.290443	0.735241	0.443198	0.484652	0.910815	0.610106	0.384322	0.347813	0.466983	0.731418	0.204855	0.457512	0.489194	0.374225	0.219253	1.21355	0	0	0.851303	0	0	0	0	0	0	0	1.3481	1.29493	1.10114	0.836325	0.431346	0.553684	0.960769	0.549971	0.197597	0.475105	0.175797	0	0.473196	0.172231	0.0620351	0.201083	0.400219	0.0652322	0.0797604	0.383551
AUNIP	0.889202	0.576963	0.579379	0.414918	0.472655	0.492442	0.616829	0.485768	0.610106	1.28107	0.397501	0.525356	0.195045	0.204855	1.00653	0.293517	0.467781	0.219253	0.337098	0	0	0	0.67564	0	0.306284	0.182146	0.887171	0.453032	0	0.359494	1.86147	9.05382	1.71911	4.86805	4.08342	4.18399	1.5653	1.18558	0	8.08668	0.229274	2.83917	0.172231	0.620351	0.201083	0.300164	0	0.0797604	0.383551
PAQR7	27.0945	25.0192	28.2559	27.592	32.2456	24.0804	27.9336	20.4022	21.223	19.8566	25.3903	23.174	25.6972	24.5826	27.3592	28.1776	20.2081	18.4173	32.9682	8.65815	4.87665	5.0708	4.45922	7.08159	7.65711	4.03756	4.71468	5.13436	8.31151	33.2083	4.08713	16.6802	31.2693	11.8928	19.0329	31.1475	11.9301	15.8925	18.5291	2.72486	7.85263	15.2099	8.09487	14.7644	16.8239	26.3144	7.24078	16.5902	12.5293
STMN1	36.928	26.3829	23.7991	23.9408	22.95	28.7094	26.8321	27.8102	25.4065	26.0485	29.7132	30.1788	31.8411	30.3186	32.1174	22.6986	24.231	26.9681	18.7426	17.3548	20.5516	11.104	18.5463	19.6643	20.419	16.5145	14.8538	19.1406	26.1744	39.6342	54.63	111.093	90.7878	116.71	77.8618	104.011	54.9125	44.4312	24.434	100.527	28.5446	76.9957	32.3221	40.3848	21.7169	27.3149	23.8098	28.8733	25.8258
MIR3917	0	0	0	0	0	0	0	0	0	0	0	0	0	0	0	0	0	0	0	0	0	0	0	0	0	0	0	0	0	0	0	0	0	0	0	0	0	0	0	0	0	0	0	0	0	0	0	0	0
PAFAH2	19.3009	15.6829	22.1055	23.8578	19.1163	16.6445	17.4915	16.0303	16.8651	22.675	16.3969	19.0296	18.3342	23.3535	15.6469	16.6326	17.3079	16.6632	20.0236	7.92702	7.26522	15.9157	9.52652	6.47373	8.62701	12.2948	5.52581	5.24762	8.54111	35.7247	25.2107	14.274	22.9525	21.9987	22.4934	27.7693	16.6684	24.1351	18.4612	6.8561	18.9151	27.9185	15.1563	24.6279	18.1645	20.111	13.1769	16.989	15.7256
EXTL1	7.74128	4.19609	14.841	5.14498	9.55814	6.99267	4.09751	2.55028	3.48632	11.2307	10.3847	12.4334	9.02083	5.9408	6.22217	8.12062	3.46158	1.75403	6.94422	0.923536	0.497618	0.777277	1.24993	0.881399	2.67999	1.88217	0.811128	0.453032	1.69904	2.65127	0.445133	1.14192	1.1151	0.184863	4.91395	5.64064	4.35746	6.15374	2.03616	7.38349	1.43296	24.2682	0.746335	0.434246	6.70275	13.3073	0.195697	0.159521	1.15065
SLC30A2	0.209224	0.104902	1.02505	0.373426	0.367621	0.196977	0.616829	0.182163	0.392211	0.683238	4.22344	0.81722	0	0.256069	0.274507	0.293517	0.374225	0	0.674196	0	0	0	0.439166	0	0.791235	3.33934	0.126739	0	0	0.404431	0.0809333	0	0.139388	0	0	0	0.211527	1.15736	0.0678721	0.0585991	0.974414	13.5875	0.459283	0.24814	0.402165	1.80098	0	0.159521	0.383551
TRIM63	2.35377	3.40932	0.490244	0.70536	1.78559	1.18186	0.881185	1.33586	0.522948	0.768643	1.44094	0.933966	0.39009	0.358496	1.09803	0.782711	0.654893	0.877013	0.876454	0	1.24404	0.296105	0.743204	0.303931	0.331808	0.455364	0.101391	0.641795	0	0.674051	0.0404667	0	0.139388	0.246484	0.553684	0.0619851	0.296138	0.254054	2.10404	0	0.114637	0.135199	0.0574104	0.310175	0.469193	0.700382	0	0.797604	0
PDIK1L	15.5872	16.7319	27.8102	24.4802	17.5933	19.8946	25.2019	16.1518	17.0394	21.6928	19.0303	23.3491	28.5741	23.8144	15.4639	15.165	19.3661	9.42789	9.77584	8.50423	5.17522	8.77212	6.95909	8.72281	5.13026	8.25727	5.42442	4.3038	10.883	34.1519	25.5345	16.354	26.1584	24.7716	17.7871	44.9392	16.5414	30.4017	23.2123	4.95162	15.6479	33.5293	12.1136	22.4567	25.4705	12.1066	15.2643	19.0627	17.132
FAM110D	4.96907	3.82893	7.44279	8.46433	10.4509	12.1633	6.38859	8.80454	11.8971	5.59401	15.0553	5.13681	4.19346	11.6255	10.0653	15.165	9.07495	10.0856	21.5068	2.1934	0	0	0.574294	0.39511	1.12304	2.15539	0.608346	1.3591	1.56128	1.61772	0.7284	0.40783	4.0887	1.29404	1.73026	0.991761	0.888415	1.75015	8.7555	0	9.28559	2.50118	27.4996	14.9505	8.84764	19.5107	11.6766	8.93316	15.0864
ZNF593	10.5135	6.81865	9.40376	9.25267	9.34807	5.81081	7.09354	6.49715	7.62632	8.9675	9.29158	6.82962	9.41091	7.0675	7.22869	16.0456	7.6716	3.06954	9.10164	3.30934	1.24404	1.29546	1.52019	3.10009	2.11847	3.21791	1.21669	1.24584	3.58175	11.5937	9.55013	11.0114	8.03802	8.56531	4.70632	6.32248	4.06133	5.19398	5.63339	11.1631	4.12693	10.9511	3.67427	8.80898	6.76978	17.2094	4.2401	4.30706	5.36972
CNKSR1	27.3037	21.9246	44.1219	45.0601	32.1405	16.6445	19.1658	13.8444	22.7918	29.2938	26.1854	28.019	34.1816	29.7552	21.6861	29.6452	18.7112	9.64714	40.4517	69.3037	42.6458	97.6037	28.8498	30.8186	69.5521	64.7528	44.9923	23.6332	83.4365	41.7462	16.4699	36.827	20.8617	22.1835	14.465	47.8835	17.9375	18.433	20.0901	22.0626	1.49028	25.7554	2.23901	22.0225	11.5287	29.0158	0.391393	2.95113	6.00897
CATSPER4	0	0.104902	0.445676	0.290443	0.0525172	0.0984883	0.132178	0.242884	0.087158	0.256214	0.0496876	0.233491	0.146284	0	0.0915025	0	0	0	0.0674196	0.692652	0.199047	0	0.472948	0	0.178666	0.0303576	0.304173	0.490784	0	0	0	0.367047	0	0.0616209	0	0.216948	0	0	0.135744	0.117198	0	0	0	0	0.0670275	0.200109	0	0	0
CEP85	12.3442	10.7525	18.0053	16.4307	12.6041	11.6216	11.3673	8.74382	12.8122	13.7929	11.3785	15.9358	12.6292	15.0056	9.88227	8.70766	11.6945	9.86639	13.0794	4.69464	9.45474	10.9929	4.62813	6.1394	15.0335	13.9949	7.65502	6.49346	17.1741	14.919	34.3967	37.6019	22.8131	37.5887	15.78	59.7536	23.0142	19.9573	11.9455	29.0945	9.45755	18.9954	7.75041	15.5708	10.3222	13.7075	6.52322	10.5284	9.71664
SH3BGRL3	48.2261	31.1035	52.5898	35.9734	39.703	51.5586	38.684	51.4914	49.68	48.1683	44.4704	40.0438	30.0369	34.6205	46.3918	39.4291	46.3103	59.4176	35.3953	5.9645	4.52832	1.9617	4.66191	9.26989	10.235	3.94649	6.97063	7.85255	4.72975	32.1298	65.4751	56.3213	71.32	143.084	78.0695	62.8219	57.8316	51.8269	28.9135	17.3453	83.7996	37.3825	69.8685	138.462	40.6857	44.8245	56.8173	77.8461	62.0075
UBXN11	32.7958	24.7569	31.5539	32.0317	39.703	22.8985	22.0737	21.0702	25.8859	28.4398	29.8125	23.9912	27.0625	32.7256	24.4312	32.3847	21.8921	14.9092	46.3172	23.5117	14.7792	16.1007	7.97255	8.84439	15.7992	17.8503	11.3051	10.0422	17.0363	34.1969	22.2971	4.97552	24.9968	31.858	18.5484	44.6602	19.5028	14.0012	25.452	6.7975	7.62336	16.8998	9.53013	36.6007	15.0812	29.4161	7.69741	13.7985	15.9813
CD52	2.30146	1.73089	6.01663	3.07039	2.46831	13.8869	4.44998	6.25426	2.65832	3.92862	5.91282	4.61146	5.6563	12.8034	5.39865	1.07623	3.36802	3.7273	2.56194	0.269365	0.796188	1.29546	8.31037	5.34918	2.27161	5.61616	1.03926	1.58561	1.51536	1.30317	3.1564	1.99837	8.59557	75.8553	33.7747	17.0769	6.64196	4.85525	7.39806	7.44209	2.63665	4.59676	3.78909	26.7371	2.54705	2.30126	2.80499	11.0867	6.13682
AIM1L	0.366142	0.314707	0.757649	0.580885	0.315103	0.541686	0.528711	0.425047	0.305053	0.555131	0.745314	1.2842	0.536373	0.358496	0.457512	0.587033	0.748449	0	0.539357	0.0769613	0.54738	0.70325	0	0	0	0	0.45626	0	0	0.494304	0.283267	2.07993	0.7434	1.84863	2.42237	6.44645	7.31885	2.2018	0.339361	0.908286	0.0573185	0.135199	0.114821	1.17867	0.335138	1.30071	0	0.638083	0.12785
ZNF683	1.15073	1.83579	1.55987	1.78415	0.787758	1.28035	1.10148	0.850094	1.00232	1.06756	2.53407	3.03539	1.85293	2.20219	0.640517	0.587033	2.3389	0.438506	1.14613	0	0	0.444158	0.912114	0.0911792	0.102095	0.151788	1.74899	0	0	0	0.283267	0.570962	1.53326	9.24314	7.61316	5.11377	4.78052	0.733933	4.75105	0.380894	0.114637	1.28439	0.631515	0.558316	0.804331	0	0.195697	1.27617	0.12785
LIN28A	0.052306	0	0	0	0	0	0	0	0	0	0	0	0	0	0	0	0	0	0	0	0	0	0	0	0	0	0	0	0	0	0.0404667	0.040783	0.0464625	0	0	0.340918	0	4.85525	0	0	0	0	0	0	0	0	0	0.0797604	0
DHDDS	37.0326	30.7888	37.3031	44.1058	45.1648	52.4943	39.6974	56.9563	36.9986	48.638	38.3588	38.2926	34.7667	30.8307	31.0193	34.1458	40.3227	73.4498	39.7775	35.1713	34.3854	44.4158	60.2671	56.0144	44.8962	37.3398	36.5008	53.9485	41.1902	40.5779	51.3522	47.2675	63.3284	49.6664	41.734	52.6873	33.379	28.4822	29.3886	36.2143	165.192	46.7112	134.34	95.8442	137.339	82.345	142.206	138.065	153.037
HMGN2	107.436	107.525	143.151	144.06	143.372	131.236	141.959	110.209	102.062	102.614	120.393	124.101	170.177	141.094	120.417	117.7	99.1695	97.7869	134.03	271.789	190.538	320.941	250.629	215.791	215.931	220.609	221.261	190.311	268.081	154.537	190.598	68.8009	116.296	158.612	99.5247	191.658	88.3338	138.233	113.618	409.403	90.2766	153.856	103.683	139.393	130.704	126.969	123.485	113.898	99.0841
RPS6KA1	33.842	24.7569	45.1024	31.7827	32.9283	32.1072	27.0964	23.5597	30.636	42.0192	32.6447	35.5491	31.1584	35.7984	21.7776	19.4699	22.1728	12.7167	50.4298	16.6621	18.7602	40.7515	24.8635	23.585	41.961	29.6594	20.3542	17.4417	27.2764	28.1753	55.5203	30.8727	18.3062	99.5794	39.7961	41.9639	40.8671	39.4912	23.8231	34.6907	12.0369	26.0258	14.6971	47.2087	17.8964	48.8267	10.111	20.1794	19.0497
MIR1976	0.052306	0	0	0	0	0	0	0.060721	0	0.0427024	0	0	0	0	0	0	0	0	0	0	0	0	0	0	0.0255237	0	0	0	0	0	0.0809333	0	0	0.0616209	0.0692105	0.0619851	0	0.0282282	0	0	0	0	0	0	0.0670275	0	0	0	0
ARID1A	249.186	224.858	238.481	241.69	237.798	224.307	225.539	209.791	233.453	241.696	213.557	223.159	208.747	237.683	219.606	239.803	209.846	186.804	260.037	212.105	176.256	186.991	166.376	165.49	209.294	163.202	199.385	166.451	204.895	508.639	271.005	206.076	271.202	377.12	224.45	335.928	176.287	195.48	210.879	70.7291	133.609	232.474	168.27	229.592	177.087	223.322	145.403	163.269	184.36
PIGV	13.7565	9.2314	18.6293	18.6713	22.3198	17.1862	17.9762	15.7267	15.2962	16.1842	15.2541	15.7607	20.1871	15.5178	11.0718	10.3709	12.8172	8.55087	18.6752	6.11843	8.70831	17.6183	20.2692	9.02675	18.3771	14.8752	13.8399	13.3644	18.8731	20.1766	29.9858	10.4812	15.1468	13.4334	8.30526	17.0459	10.5764	16.8805	15.3391	6.5338	17.3675	19.8066	15.5008	16.1912	18.5666	15.4084	13.5031	16.5902	15.8535
ZDHHC18	29.396	26.1207	33.3811	34.8531	35.5016	32.5996	29.2113	31.4535	29.4594	29.7636	33.8372	30.4123	28.1352	30.0625	28.7318	30.2322	30.4057	29.3799	34.9908	17.3933	12.739	12.5105	15.033	18.5702	11.8685	13.4788	13.409	13.4777	9.4595	44.038	29.5811	52.8547	28.8532	85.2833	42.6337	57.925	22.8027	19.0822	23.7552	18.2243	36.7985	26.9722	41.8522	37.159	37.6695	40.322	44.7493	30.7875	43.9806
SFN	13.4949	17.4138	21.3479	15.1445	25.2608	13.6899	18.9455	14.573	16.2114	17.6788	16.546	16.5195	11.1176	15.1593	10.3398	10.6644	14.969	5.48133	24.8104	4.04047	5.82213	2.22079	2.83769	4.68053	7.04454	2.70183	4.99351	0.7173	2.7552	7.90887	2.02333	32.9526	17.9345	1.1708	6.22895	25.4759	9.22259	8.80719	8.21253	13.4485	0.74514	11.2215	1.26303	10.9182	7.50708	63.5347	0.0652322	4.14754	6.77608
GPN2	16.2149	15.4731	17.7825	19.6671	19.0638	13.9853	14.6717	12.4478	14.7733	15.8853	18.4341	15.5856	13.8969	17.976	17.66	19.0786	16.2788	12.9359	25.4172	8.69663	2.98571	7.66173	11.1818	7.65906	7.4274	6.64831	7.14807	7.96581	6.24511	19.4576	19.424	9.3393	14.264	17.4387	10.52	17.8517	10.0264	9.93632	11.0632	5.18602	10.9478	15.1423	12.9173	15.3847	13.0704	21.912	10.3719	12.1236	14.0636
GPATCH3	15.3257	12.326	13.504	18.0904	21.8472	14.2808	13.8346	12.2656	10.1103	10.8464	16.4963	14.8267	16.7739	14.0326	13.6339	17.3175	13.285	8.77013	17.8662	10.6976	11.7438	14.9163	9.59408	11.4278	11.7409	14.1163	11.1277	9.3249	12.3065	13.3911	17.0365	5.30179	11.1045	21.5673	12.5963	12.9549	6.76888	8.58137	8.95912	9.49306	8.31118	12.1679	11.4821	13.0894	13.0033	20.3111	14.0249	12.3629	12.5293
NR0B2	0	0	0.0891352	0	0	0	0.0440592	0	0	0	0.0496876	0.0583729	0	0	0	0	0	0	0	0	0	0	0	0	0	0	0	0	0	0	28.8123	0	0	0	0	0	0	0	0	0	0	0	0	0	0	0.100055	0.0652322	0.957125	0
NUDC	59.6811	51.7693	75.141	70.2871	68.4825	56.2861	58.4666	59.3244	52.7741	58.5023	55.1532	53.9365	51.6381	51.6235	50.9669	57.7249	55.1046	39.2463	64.588	171.008	124.703	182.697	121.953	153.12	164.424	150.908	160.071	155.163	204.252	74.2355	122.574	37.1941	38.8427	61.7441	38.0658	55.0117	30.9253	43.8101	48.0535	168.414	38.8046	47.0492	41.2781	52.7298	48.729	73.9404	50.6202	43.4694	46.5376
C1orf172	7.79359	5.82208	12.8355	10.5389	10.9761	5.56459	7.40195	5.03984	8.28001	9.47993	7.9997	10.6239	10.9225	10.6013	7.5032	5.67465	7.20382	3.7273	12.4052	2.15492	4.17999	2.33183	1.45263	1.7628	3.67541	0.425006	2.02782	1.05707	0	14.3348	17.8458	14.7227	8.96727	5.48426	4.36026	10.4755	7.48807	10.388	8.14465	7.03189	0.859777	13.4523	0.459283	5.95537	5.3622	10.7058	0.0652322	1.51545	2.81271
TRNP1	18.7255	21.4525	20.412	19.6671	27.3615	16.4476	18.4608	11.4155	14.9912	17.1237	23.1047	18.5626	16.4813	10.294	18.941	20.5462	13.0979	9.42789	35.4627	0	0.497618	0	0	0.729434	0	0	0.177434	0	0	1.97722	35.7725	10.8075	15.7973	2.34159	5.32921	5.14476	1.39608	6.18197	10.7917	0.146498	2.1781	14.8719	1.77972	3.47397	6.76978	24.5134	0.913251	3.74874	3.83551
FAM46B	33.4758	45.9997	29.2809	32.1561	63.6509	28.2662	29.6078	20.0379	31.3769	23.8279	31.3032	23.8161	29.5981	19.3588	28.8233	50.974	16.0917	14.9092	95.1964	10.6207	10.3007	2.33183	7.128	2.6442	4.97712	5.82866	2.94034	3.66201	3.12255	0.179747	18.3314	13.4584	1.16156	3.01942	4.15263	7.43821	1.81914	14.0859	20.3616	2.10957	1.71955	11.2215	1.37785	12.2829	10.7244	90.0492	3.00068	9.49149	11.2508
SLC9A1	65.0163	60.8433	98.4944	77.9216	91.9577	72.8321	70.9354	60.3567	75.3045	88.3513	60.4201	64.035	61.2928	66.8852	63.4112	78.3689	63.0568	45.3854	94.32	51.1023	40.0085	48.4872	53.0039	39.2983	62.3799	44.656	49.3014	35.0722	53.7263	98.8159	36.3795	37.8466	124.055	66.6738	59.5903	62.6669	45.6053	65.3482	74.1164	24.6702	29.0605	55.9047	28.9923	68.7349	60.3248	100.755	28.0499	43.1504	46.9211
WDTC1	92.9477	98.9229	114.048	128.251	141.061	113.557	113.144	97.3357	101.016	95.3117	95.4001	96.9573	86.1611	94.9504	106.326	104.198	95.5208	79.8081	143.132	55.643	43.0439	84.5381	55.7403	50.3613	54.9781	54.7044	53.1542	45.9827	89.9112	80.7963	108.613	38.1321	64.7688	100.134	65.75	79.2169	68.3657	63.0053	80.0212	29.4461	64.4833	82.4036	74.6909	90.6333	87.0018	136.775	76.1913	86.3805	82.7193
TMEM222	25.5776	18.3579	24.3785	29.5007	32.9283	26.0009	24.7172	20.7059	21.1358	21.6501	25.9369	20.7807	26.2823	24.5314	25.8952	25.9273	20.2081	25.8719	34.9908	8.966	2.83642	6.4773	7.36447	9.48264	10.3116	9.31978	7.17341	5.88941	11.1126	39.0051	26.9508	12.5612	20.7223	24.8332	20.2095	23.1204	14.5108	15.7513	18.054	19.7772	13.9284	19.739	16.9361	24.0076	21.851	27.515	18.6564	18.1056	20.9675
LOC644961	3.87064	5.92698	5.08071	6.92913	6.66969	4.6782	6.96136	3.82542	4.968	6.83238	4.62094	4.20285	8.38693	5.17259	3.6601	4.01139	5.80048	3.06954	4.31485	0.923536	0.895712	1.70261	2.90525	2.09712	3.39465	1.97324	2.45873	0.264269	1.65312	6.6057	8.57893	6.56606	8.31679	13.002	10.3816	14.0706	5.16127	3.72612	4.6153	0.556692	3.03788	4.05596	3.10016	4.34246	5.63031	3.10169	2.41359	1.75473	3.96336
SYTL1	47.5461	39.2859	45.3698	35.9734	46.2152	25.9517	34.5424	22.9525	30.4617	39.03	38.2594	38.351	46.2256	37.0276	29.0063	51.2676	29.2831	10.9627	65.397	9.00448	11.9428	15.5825	7.46582	7.11198	13.8338	12.7198	10.3926	2.94471	18.8731	102.725	20.1929	24.8368	6.82999	71.85	17.7871	146.874	31.1791	27.3531	18.9363	6.7096	3.78302	47.7252	4.24837	24.4418	14.4109	66.7364	1.43511	7.657	9.71664
MAP3K6	96.3476	95.7758	102.951	83.5645	117.271	74.014	67.0141	76.387	58.1344	65.2066	145.883	106.939	76.7502	47.8849	82.2607	91.2836	65.9571	115.327	253.7	34.6326	40.4563	22.6891	26.5189	34.253	28.3313	47.8436	32.3184	39.225	21.9038	31.995	17.603	63.9477	70.5301	47.6946	32.9442	81.8513	32.3214	29.0186	72.9625	26.1352	43.0462	41.9792	63.8404	54.0946	53.421	118.765	47.9457	53.7585	86.4269
FCN3	1.04612	0.419609	1.20333	0.70536	0.997827	0.492442	0.660889	0.667931	0.43579	1.06756	0.944064	1.22583	1.70664	0.716993	0.549015	1.07623	0.748449	0.877013	1.95517	2.00099	0	0	0	0	0.306284	1.30538	0.582998	1.01932	0.367359	0.224684	0.526067	0.285481	0.55755	0.862693	0.622895	0.24794	0.338444	0.254054	0.339361	0.410194	2.92324	1.89278	4.4206	1.30274	2.07785	3.50191	3.45731	6.85939	3.19626
CD164L2	3.76603	3.56668	3.52084	2.44802	6.24955	2.70843	2.90791	1.33586	2.78905	2.09242	6.8072	6.18752	7.89932	3.38011	2.65357	4.10923	2.15179	1.75403	6.33744	1.61619	0.646903	0.481171	0.50673	0.425503	0.48495	2.36789	1.06461	0.302021	0.505119	0	0.2428	1.18271	0.232313	1.91025	0.830526	1.82856	0.169222	0.592792	3.12212	1.25988	0.229274	4.59676	0.229642	0.186105	2.41299	5.90322	0.0652322	0.957125	0.894953
GPR3	0.679978	0.734316	0.713082	0.373426	0.630207	1.18186	0.528711	1.27514	0.784422	0.640536	0.745314	0.700474	0.243806	0.256069	1.09803	0.489194	0.0935561	0.438506	2.49452	0	0	0	0	0.881399	0.408379	0	0.304173	0	0	0	1.29493	0.203915	3.15945	0.308105	0.761316	0.433895	0.549971	0.197597	0.610849	0.175797	0.229274	0.337997	0.803746	0.372211	0.335138	0.400219	0.195697	0.478562	0.511402
WASF2	296.313	308.413	334.881	341.063	423.446	378.195	344.587	356.371	308.452	282.946	369.328	354.265	367.172	285.619	391.722	396.052	347.748	343.131	353.076	234.078	220.295	187.583	255.696	207.554	167.946	271.64	203.416	225.044	158.516	199.519	230.7	256.239	251.641	345.816	260.232	252.217	131.232	195.339	276.782	77.6438	370.679	398.566	372.134	350.622	375.89	367.701	447.95	361.235	385.469
AHDC1	205.458	170.991	146.85	127.338	194.576	140.592	140.196	115.491	122.37	122.684	152.69	151.886	194.557	134.283	175.868	209.864	148.567	99.5409	225.586	47.716	35.729	21.8748	26.1473	26.2292	34.7378	31.9362	31.4819	28.4277	37.1033	112.387	106.63	52.243	134.416	59.4025	85.6134	89.6614	45.2669	64.4449	108.392	10.6943	26.825	109.849	38.8094	57.5686	88.0742	157.786	36.4648	62.0536	67.3772
FGR	10.0427	9.54611	12.3452	10.6219	9.97827	18.7128	8.3272	13.2979	10.5461	15.6718	12.1735	9.39803	6.33896	12.9571	14.9149	13.5018	8.70072	10.9627	20.6304	6.04147	3.98094	11.6221	7.02665	8.11495	11.4601	8.89478	3.3966	8.34333	3.21439	4.4038	6.23187	15.2528	13.8458	68.7689	17.6487	9.20478	10.7879	9.85163	11.6061	3.25225	13.2979	6.28674	19.2325	36.0424	6.97086	12.0066	9.85007	13.639	20.5839
IFI6	27.2514	17.6236	22.5066	25.6834	24.263	95.0905	21.9415	27.0208	19.044	18.3193	28.8685	19.0296	25.3071	25.402	25.6207	27.297	16.3723	19.5135	45.1711	9.96649	3.48332	5.40392	14.2898	6.35215	3.93065	7.31618	5.0442	4.34155	6.01551	92.7045	25.5345	54.9754	27.924	115.169	84.2292	145.541	291.696	198.077	22.5335	23.674	51.1281	22.3078	44.6079	50.0003	15.7515	38.8212	34.8993	102.811	55.1036
FAM76A	24.793	30.8937	26.384	27.6335	24.9457	30.6791	24.9816	27.8102	30.7668	26.1339	29.2163	28.1357	26.1848	24.7875	27.5422	25.7316	27.3184	39.6848	28.0465	16.3543	18.5611	17.9514	16.1478	12.218	11.7154	13.9949	14.6763	21.8588	15.1995	14.1551	23.4302	18.3931	25.2291	19.9652	25.7463	30.4037	18.3606	17.5297	24.7055	12.7453	34.1045	20.6854	30.2553	27.0473	31.3019	26.3144	43.249	26.7995	32.8576
STX12	59.5765	71.9105	60.7902	59.3748	52.3597	68.5479	71.2438	86.9524	81.4055	75.327	73.1898	67.012	69.8261	77.5889	77.7771	53.2243	67.1733	97.5676	57.1044	46.831	45.333	56.149	50.7405	60.5734	47.2699	51.7901	44.9162	62.4429	36.69	26.8272	83.9278	56.2397	59.3791	49.5432	63.6737	59.6916	52.4588	57.1338	79.2068	43.4219	139.8	90.8536	146.167	92.1841	99.871	76.5418	130.073	114.456	107.778
PPP1R8	29.396	28.2712	32.2224	37.882	35.7117	33.9785	34.234	30.239	33.3815	30.2333	31.7504	32.3386	31.4997	33.4938	35.1369	30.2322	31.3413	30.9147	31.8895	14.9305	9.15617	24.0586	32.228	19.6035	24.0944	25.2272	19.7206	18.6876	19.1486	29.5684	34.1539	39.6818	33.4066	44.2438	35.7818	37.16	28.3447	31.5309	29.5244	32.9327	34.3911	34.3405	31.9202	31.5138	35.3235	24.9136	32.2247	30.7077	28.5107
SCARNA1	1.41226	1.15393	0.623946	0.954311	1.26041	0.738663	0.837125	0.789373	0.43579	0.512429	1.14281	0.525356	1.31655	0.870634	0.549015	1.36974	1.59045	0.438506	0.674196	50.5636	9.90259	21.6157	38.1061	41.7905	27.1827	37.097	32.6479	20.7262	49.1343	3.0557	3.68247	1.38662	1.16156	0.308105	0.761316	1.30169	1.69222	0.762161	1.76468	1059.56	0.286592	0.405596	0.0574104	0.310175	0.53622	0	0.326161	0.0797604	0.255701
THEMIS2	29.2913	24.4422	20.5902	24.8951	21.2695	41.0696	18.4608	31.4535	30.1567	27.7566	41.6382	30.3539	12.9217	34.6205	28.8233	17.611	24.8859	40.1233	45.9127	6.07995	9.00688	12.0293	9.1887	11.8533	8.42282	13.9341	9.63215	10.4575	8.35743	5.48228	14.8513	77.039	24.1605	143.022	51.5618	24.5151	39.3864	29.2162	26.6059	3.92614	33.1301	10.2075	64.9312	59.7398	12.7352	40.7222	36.4648	33.1803	48.4553
RPA2	23.8515	20.1412	40.2	41.5333	26.3636	26.6411	28.0657	24.2884	25.2322	19.6004	29.5144	29.0697	33.1576	34.8254	28.7318	23.7748	23.8568	23.2408	32.294	35.787	24.8809	40.1593	22.5664	30.7274	22.4353	33.4237	28.5669	24.4637	25.21	23.6817	30.3905	22.2675	19.6536	33.152	20.0018	35.0216	16.0338	22.018	27.2846	46.0882	25.3348	26.2962	22.6771	27.6056	24.5321	21.1115	21.7223	25.5233	20.2004
SMPDL3B	8.05512	5.03531	8.06674	5.5599	6.03948	3.54558	4.22969	2.85389	4.3579	6.23455	6.4097	6.65451	8.87454	6.35051	2.83658	3.32652	5.23914	0.877013	5.93292	4.7716	4.17999	7.0325	2.87147	4.28542	6.78931	7.13404	3.59938	1.13258	12.4902	8.58292	0.768866	18.8417	0.3717	6.90154	7.40553	19.5253	6.21891	4.68588	4.20807	4.13124	1.14637	16.5618	1.0908	7.87846	3.28435	4.70257	0.0652322	0.957125	1.66206
XKR8	10.9843	7.86767	10.2951	10.5389	10.661	9.50412	7.1376	5.222	6.8419	6.36266	9.44064	8.63918	8.43569	7.11872	7.13719	11.3493	8.88783	5.48133	9.43874	3.88655	0.796188	1.55455	1.52019	1.21572	1.17409	0.607152	0.887171	0.679548	0.780639	9.61646	2.38753	7.87111	5.62197	11.8928	4.49868	14.1016	4.69591	6.37957	6.37998	2.13887	5.33062	7.70633	5.68363	7.50625	7.70817	9.10497	6.71892	6.46059	8.18243
EYA3	51.5737	51.8742	59.8989	64.8102	61.025	52.3466	58.5988	52.6451	59.1803	50.4742	53.7123	60.2408	56.6118	55.823	58.1041	51.4632	56.4144	52.4015	48.8118	50.2173	35.4304	67.8081	29.1539	34.5873	45.1004	41.2256	46.0569	42.3585	42.7515	53.2051	67.4579	48.6133	56.452	100.627	60.9053	77.4813	109.233	46.9717	54.3656	21.5645	39.8363	67.5994	43.7467	52.3576	46.9193	37.5205	31.2462	35.3338	39.1222
PTAFR	9.67661	7.65787	15.4204	10.9538	8.71786	20.2886	12.1163	15.5446	16.56	14.1772	14.7075	13.7176	7.46047	12.0865	12.3528	9.09901	12.2559	17.7595	15.5065	1.57771	2.43833	2.07274	2.90525	3.4952	3.80303	3.55184	2.8643	2.00089	0	2.56139	16.9151	10.8483	15.2862	74.0067	26.2308	29.4739	23.1411	23.9375	8.2804	1.49428	39.5497	11.1539	44.3782	57.8787	15.6844	22.4122	28.2456	35.0148	31.5791
DNAJC8	54.1367	52.6085	62.5729	69.4988	63.7559	64.7068	68.424	65.8823	52.2076	54.7872	52.7682	55.6293	47.8348	52.5453	51.4244	46.4734	55.5723	59.4176	48.5421	101.435	119.179	168.114	120.264	121.937	111.819	114.053	145.724	141.837	123.892	39.5443	60.1335	33.5644	50.0401	76.3483	55.0224	51.9745	44.04	52.1939	56.266	87.6936	70.2724	51.7135	63.3811	61.5388	62.6708	57.6315	72.5383	72.901	59.0669
ATPIF1	31.3313	21.6623	39.8434	31.2433	26.6262	25.5577	30.0925	20.5844	23.3583	29.2938	27.1791	26.9683	33.4014	29.4991	28.6403	28.0797	25.9151	21.2676	24.4059	16.6621	13.6347	21.4676	16.4856	17.5672	21.7207	16.8788	12.5471	15.9694	27.8275	63.1811	47.5483	24.7553	39.7255	37.3423	31.6292	70.601	29.5292	34.1843	28.642	93.9344	17.6541	33.5293	18.4862	32.0101	23.9288	17.2094	19.6349	27.0388	19.0497
SESN2	15.3257	12.0638	22.8186	20.7044	15.0724	19.0575	19.0776	16.2125	17.4316	18.5328	16.9435	15.1769	12.3853	17.3615	12.7188	19.1764	16.7465	19.7328	23.7991	4.81008	2.28904	6.40328	0.878332	4.04228	6.07464	9.01621	3.77681	5.43638	2.47968	23.457	6.47467	7.38172	12.5913	14.8506	13.9805	13.1718	23.268	24.0222	7.80529	2.28537	23.214	15.2099	28.0163	23.6354	22.1191	35.9196	24.2664	20.0199	26.0815
MED18	7.79359	5.92698	10.3843	8.79626	10.1883	6.59872	7.62225	6.19354	6.58043	9.18101	9.44064	8.52244	10.1423	7.52843	6.86269	8.02278	9.07495	4.38506	5.12389	1.3853	1.19428	5.73704	3.85115	1.48926	5.43655	3.0054	4.35981	1.96314	2.70928	11.7734	13.354	6.32136	10.1753	18.9792	5.67526	10.2275	7.02271	9.68227	6.99083	5.18602	7.4514	10.0723	7.92264	12.2829	9.9871	9.10497	8.2845	9.09268	12.5293
PHACTR4	86.0956	89.5865	102.639	103.439	95.2137	86.1773	85.6071	78.6337	84.5868	85.7891	74.581	84.2904	81.7238	80.8666	75.215	73.8683	64.3666	69.9418	58.1157	63.2237	42.2477	74.7296	67.7329	51.7898	57.3773	54.6133	46.2596	40.2821	75.0791	66.2817	67.7816	67.7405	121.685	92.5546	80.9071	120.189	76.2768	65.6587	76.3561	22.0333	51.8732	74.5621	52.3583	66.7498	62.6708	61.8338	48.2719	54.3168	61.2404
SNHG3	22.0731	21.0854	19.4315	19.8331	14.8624	15.7581	15.9054	12.63	18.4339	23.3582	14.3597	15.5856	22.0401	12.3425	16.3789	12.5234	19.4597	7.23535	7.28131	0	0.54738	0	0.878332	1.27651	0.357332	0	0.152087	0	0	15.0538	32.6161	75.8155	24.4393	78.505	39.0347	33.038	43.1516	19.5057	10.5881	0.585991	10.0881	55.9047	8.61156	12.5311	12.6682	10.0055	7.95833	7.49748	10.9951
RCC1	31.959	20.4559	27.8993	24.5216	20.1666	14.6748	15.2445	17.9127	18.5646	24.3831	24.7941	25.2754	30.1344	20.5879	18.941	27.1014	20.2081	12.9359	20.4956	16.2773	12.6395	13.991	11.925	12.5219	13.9615	13.9038	11.66	10.0045	17.5873	18.7836	30.3905	68.5562	16.076	58.6015	22.4242	26.4056	25.8486	33.9303	14.1853	72.4578	12.4381	50.0911	9.24308	22.1465	14.4109	29.7162	8.15403	9.97005	12.785
TRNAU1AP	15.3257	19.302	22.0164	22.779	17.8033	16.94	17.0069	16.8197	15.7756	16.9956	17.2416	17.5702	19.407	18.0785	18.3005	17.611	18.0563	14.4707	12.6749	13.6222	12.8385	18.8397	10.4049	10.6984	11.0773	14.5716	13.4343	11.1748	12.4902	17.076	20.5166	19.2496	12.6378	19.7187	16.6797	20.579	13.2839	15.1303	14.3889	18.0485	15.4187	16.0887	14.123	15.5708	14.9471	12.3067	15.0034	13.32	14.3193
SNHG12	21.9685	17.3613	14.4399	18.4224	11.7639	9.94732	9.78115	10.444	11.4613	11.7432	14.6578	13.2506	14.2383	14.3399	13.5424	16.9261	14.7819	8.98938	16.1133	0	0	0	0	0.486289	0.331808	0	0	0	0	6.74051	24.6847	20.2691	8.82788	25.0181	16.8182	14.4425	14.68	9.08947	9.77358	0.0292996	3.7257	12.8439	4.07614	6.57572	7.50708	8.10443	3.65301	7.81652	6.52037
SNORD99	0.679978	0.681865	0.93592	0.995803	0.840276	0.738663	0.793066	0.546489	0.566527	0.341619	0.546563	0.350237	1.12151	0.870634	0.36601	0.587033	0.561337	0	0.606776	0.384807	0.646903	0	0.540512	0.364717	0	0	0.202782	0.528537	0	4.76329	2.5494	1.6721	0.3717	1.54052	2.28395	1.79757	1.14225	0.875074	2.37552	0.937586	0.114637	0.405596	0.344462	0.558316	0.26811	0.300164	0.0652322	0.159521	0.383551
SNORA61	9.36277	6.66129	3.43171	4.64708	3.09852	3.74256	4.00939	3.09677	3.87853	4.22754	2.98125	3.15213	7.55799	5.37745	3.11108	2.93517	4.58425	1.75403	1.28097	21.8185	12.2912	13.4728	10.5738	15.9868	12.2769	9.3805	21.5963	10.4575	26.7713	34.1519	20.1524	4.48613	2.69483	7.14802	13.5653	5.45469	7.10732	4.14954	19.5472	327.716	1.03173	2.83917	0.975977	0.992561	0.737303	0.600328	0.260929	1.11665	1.0228
SNORA44	1.93532	3.04217	1.5153	2.32354	1.36545	1.2311	1.85049	1.33586	0.915159	1.57999	1.34156	1.40095	2.04797	1.99734	1.46404	1.66326	2.90024	1.09627	1.82033	3.54022	1.34357	0.407145	1.92557	2.52263	1.37828	2.12503	3.09243	2.22741	7.76047	13.6608	5.26067	1.46819	1.20803	4.49833	4.15263	2.20047	2.24219	1.35495	4.1402	44.3009	0.859777	2.43358	0.574104	0.806456	1.40758	2.2012	0.195697	0.717843	1.15065
SNORA16A	4.75984	3.14707	2.00554	3.48531	2.15321	2.1175	1.58613	1.82163	1.17663	1.66539	2.18625	2.33491	2.77939	2.76554	1.92155	2.25029	2.15179	1.75403	2.22485	5.34881	2.93594	0.777277	2.19583	4.31582	2.62894	5.61616	4.38516	0.453032	5.46447	8.35823	7.1626	2.89559	1.57973	3.8205	4.70632	2.4794	2.62294	1.86306	3.86871	45.4436	1.03173	1.48719	0.688925	0.434246	1.00541	0.400219	0.195697	0.797604	0.255701
RAB42	1.93532	1.41618	1.3816	1.90862	1.41797	2.06826	1.76237	1.82163	1.26379	1.92161	2.08688	1.75119	2.48682	3.12404	1.28103	2.34813	1.21623	1.09627	1.95517	0	0	0	0.067564	2.1883	1.04647	0	0.354869	0.339774	0	0.808861	2.50893	3.26264	2.09081	3.08105	3.11447	3.03727	1.98836	2.0042	1.42531	0.468793	2.80861	2.50118	1.77972	2.97768	1.9438	3.20175	2.0222	5.42371	2.55701
TAF12	10.1474	9.44121	14.7964	12.655	10.9761	14.0838	12.9094	13.055	12.943	10.5048	10.0866	11.266	10.6787	10.6525	7.77771	8.60982	11.5074	12.4974	6.80938	7.65765	4.97618	4.73769	4.45922	4.61975	5.02817	5.40365	4.61329	7.173	7.34719	17.2557	20.5975	13.0506	12.2661	19.4106	10.4508	20.61	10.1956	12.4486	13.0993	8.17458	12.3235	15.4127	11.3673	13.1514	13.6736	10.906	14.0902	13.0009	11.6344
RNU11	17.8363	17.7285	18.7184	6.68018	5.40927	11.5231	10.0896	10.1404	11.592	8.66859	17.6888	20.6056	12.873	17.0542	7.13719	7.33791	6.36182	6.35834	3.4384	0	0.84595	0	0	7.32473	1.22514	0	0.0760433	0.113258	3.62767	91.2216	32.778	12.5612	7.66632	12.1393	16.4029	8.83287	14.0877	8.18617	32.8501	0.146498	0.74514	4.79956	1.14821	1.73698	3.61949	1.60087	4.37056	1.91425	4.47477
GMEB1	19.3009	17.3613	21.7936	23.8163	20.3767	19.5499	19.6504	16.5161	18.3032	19.7712	20.6203	20.0219	18.7243	19.1027	20.039	18.198	22.3599	16.6632	19.5517	22.4342	16.2721	23.3553	15.2019	11.6406	17.739	12.2645	17.0083	18.6876	18.6894	18.3342	15.9034	14.845	16.8659	30.4407	18.4792	13.9776	12.3955	14.5093	21.244	7.00259	13.9284	15.2099	13.9507	16.1912	14.2098	15.2083	12.916	12.7617	16.8763
YTHDF2	70.5085	69.0782	75.0073	68.8349	63.1257	68.5479	70.1864	65.4572	75.6531	86.4723	71.9973	76.8771	80.1634	77.7937	75.581	74.9445	72.7867	62.2679	61.0821	32.4777	27.5183	40.3444	32.8023	32.2167	39.5873	30.8737	36.3487	28.994	23.3732	81.1558	72.6781	90.3343	73.3179	84.1125	78.8308	92.2338	58.6354	76.6395	68.2115	39.027	59.4966	116.744	67.5146	78.1642	73.3281	49.0268	58.2524	65.0047	64.948
OPRD1	0.052306	0.104902	0.445676	0.0414918	0.0525172	0	0	0	0.174316	0.427024	0.0993751	0	0	0	0	0.195678	0.0935561	0	0.134839	0	0	0	0	0.0303931	0	0	0	0	0	0.0898735	40.669	0.978791	1.57973	0.0616209	0	8.24401	2.66525	0.62102	0.203616	0	0	0.0675994	0.0574104	0	0.134055	0.500273	0	0.0797604	0.12785
EPB41	60.8318	68.2914	95.5975	108.667	90.4872	94.5488	79.3066	85.3737	80.3596	96.3366	73.5873	74.4254	77.5791	99.6108	71.3719	67.8023	75.5934	82.4392	73.6896	70.2657	72.5527	147.646	161.782	107.987	121.978	91.771	88.0834	112.427	117.509	74.2804	198.125	73.8987	88.0929	239.952	143.819	223.239	105.552	65.6587	80.2927	58.5112	142.322	84.9048	129.116	100.621	111.735	90.0492	113.047	100.737	119.924
TMEM200B	20.8178	18.0956	15.6432	24.3557	22.6349	26.5426	23.043	22.2846	14.0324	10.8464	17.3907	13.9511	13.4581	18.0273	20.4051	27.1014	28.6282	24.3371	24.743	4.7716	1.99047	0.370132	5.30377	3.19127	0.459427	1.24466	2.38269	3.13347	4.40831	11.3241	2.0638	0.938008	11.151	1.10918	12.1811	50.1149	7.57268	8.12972	13.4387	0.175797	19.8322	4.25876	24.5142	19.5411	34.2511	32.3176	40.6397	26.7197	19.0497
SRSF4	74.1176	83.5022	80.4891	87.5062	80.6139	81.4499	91.9957	89.6849	91.7337	86.4723	78.6554	79.9708	74.9948	85.527	78.5091	75.1402	89.0654	78.7119	68.0263	65.725	95.2938	77.9867	80.9078	75.5268	81.0888	72.1296	90.1366	67.313	63.1399	77.9203	74.58	73.7764	74.4794	108.699	84.7137	110.86	60.0738	55.0167	86.0618	43.4512	83.8569	77.6041	94.5549	79.591	81.3044	77.9426	91.2599	76.1712	77.8609
MECR	21.6547	18.2005	19.5206	20.7874	23.1076	19.4022	17.139	16.8804	15.2962	17.6361	20.0241	19.6717	24.1368	16.8493	15.1894	18.9807	19.5532	19.952	22.653	14.0839	11.3954	18.1365	8.91844	10.2729	14.1146	13.4788	12.5218	15.2143	12.4902	19.188	20.0715	36.0521	15.1932	14.4809	11.9042	19.0914	9.64565	12.3639	13.1672	44.8283	32.8435	26.7018	27.7292	21.7123	26.677	20.0109	20.8743	32.5422	31.5791
PTPRU	49.7953	58.8502	45.3698	49.5827	77.3579	63.2788	52.7389	61.4496	48.5906	42.4462	66.3826	63.0427	49.8827	56.3352	52.0649	63.8888	65.5829	51.963	120.142	34.1708	41.8497	38.1606	39.5925	51.4555	30.6284	51.3347	46.2343	36.6578	36.6441	39.9488	13.0303	233.523	35.962	15.0971	21.9397	27.9553	50.2589	87.1404	36.7188	86.4044	27.3982	19.5362	29.8534	30.4592	43.9701	49.6271	29.8111	52.4026	43.4692
MATN1	0.679978	0.419609	0.490244	0.497902	0.630207	0.787907	0.837125	0.425047	0.566527	0.597834	0.546563	0.525356	0.438851	0.819421	1.46404	0.782711	0.374225	1.31552	0.471937	0	0	0.518184	0	0	0	0.607152	0	0	0	0.584178	0.0404667	0.40783	0.092925	0.369725	0.0692105	0.588858	0.253833	0.197597	0.339361	0	0	0.202798	0.0574104	0.0620351	0.603248	0.200109	0	0	0.255701
MATN1-AS1	5.91058	4.7206	6.64057	9.41864	8.35024	6.25401	5.85988	5.16128	3.74779	4.18483	8.04939	5.60379	6.77781	8.04056	7.86921	11.545	7.95227	3.7273	11.9333	0.153923	0.248809	0	0.84455	0.212752	0.612569	0.88037	0.278825	1.47235	2.43376	6.33608	0.9712	4.40456	5.71489	8.87341	4.36026	7.96508	3.46905	1.83483	5.837	0.292996	0.630503	4.05596	0.861156	4.15635	3.55246	3.10169	0.782787	1.11665	2.30131
LAPTM5	56.8043	45.6849	55.9769	42.778	41.3311	132.418	62.1676	85.3737	53.1664	78.1027	76.9164	81.6636	48.81	104.835	79.3326	34.3414	59.5953	65.9952	59.3966	12.6986	28.414	18.9137	60.2671	34.7393	40.8635	27.2004	34.625	29.7113	14.6485	23.7715	150.9	142.455	130.327	586.384	193.789	163.269	192.49	145.742	72.691	50.1608	152.352	67.5994	141.057	278.91	46.5841	74.7408	80.7575	136.789	115.577
MIR4420	0.104612	0.104902	0.0891352	0.124475	0.157552	0.984883	0.308415	0.242884	0.087158	0.427024	0.347813	0.40861	0.146284	0.256069	0.274507	0	0.187112	0	0.674196	0	0	0	0	0	0	0	0	0	0	0	0.161867	0.326264	0.278775	2.6497	0.553684	0.278933	0.507666	0.197597	0.135744	0	0.0573185	0.0675994	0.287052	0.186105	0.0670275	0.100055	0.260929	0.159521	0.12785
SDC3	240.032	137.737	192.309	148.375	153.35	163.934	168.174	142.694	179.284	238.621	198.949	191.988	187.633	177.302	156.835	180.61	137.715	149.969	237.654	25.7051	20.2033	14.7312	22.8028	22.4605	39.6383	20.3396	16.5014	24.6902	29.9398	39.6791	100.924	84.3392	260.144	145.24	133.161	106.831	101.745	97.613	98.5503	6.8854	102.027	116.068	174.757	207.321	109.59	329.68	112.069	153.778	156.233
PUM1	209.852	252.815	231.083	226.296	232.231	215.296	248.626	203.962	225.565	230.636	237.854	253.455	257.898	266.056	232.599	230.117	214.805	191.627	219.316	201.947	227.013	189.841	176.916	166.493	167.512	182.055	216.647	157.693	188.869	191.431	196.425	196.003	173.63	197.125	178.079	177.401	191.855	162.453	214.204	89.8031	182.502	253.768	153.228	178.351	205.037	169.292	162.689	167.577	182.059
SNORD103B	0	0	0	0	0	0	0	0	0	0	0	0	0	0	0	0	0	0	0	0	0	0	0	0	0	0	0	0	0	0	0	0	0	0	0	0	0	0	0	0	0	0	0	0	0	0	0	0	0
SNORD103A	0	0	0	0	0	0	0	0	0	0	0	0	0	0	0	0	0	0	0	0	0	0	0	0	0	0	0	0	0	0	0	0	0	0	0	0	0	0	0	0	0	0	0	0	0	0	0	0	0
SNORD85	0.679978	0.576963	0.846784	0.622377	0.420138	0.738663	0.484652	1.1537	0.610106	0.982155	0.596251	1.05071	0.536373	0.819421	0.915025	0.978388	0.467781	0.877013	0.337098	0.192403	1.79142	0	0	0.364717	0.357332	0	0	0	0	1.88734	1.01167	0.652528	0.882788	0.739451	1.59184	0.743821	0.973026	0.677476	0.542977	0.468793	0.401229	0.878792	0.229642	0.620351	0.335138	0.400219	0.391393	0.319042	0.511402
NKAIN1	1.56918	0.576963	0.980487	0.580885	0.0525172	0.0492442	0.396533	0.485768	1.8739	3.92862	0.298125	0.291864	0.585135	1.22913	0	0.0978388	0	1.31552	2.02259	0.923536	0	0	0	0.121572	0.535998	0.789297	0	0.56629	0	0.179747	0.0404667	1.50897	5.62197	0.246484	0.207632	91.397	49.2013	39.463	0.542977	0.0585991	0.0573185	0.135199	0.114821	6.76182	0.134055	0.500273	0	0.398802	1.0228
SNRNP40	30.9128	26.3829	33.2474	33.0275	28.8845	27.823	32.3835	24.3491	28.5878	31.0873	31.2038	27.2601	27.7939	29.6528	28.7318	24.5575	26.9442	27.6259	28.8556	33.94	27.8168	30.0917	37.5318	23.2507	32.4662	29.7201	28.6683	24.426	21.3987	23.0076	30.8761	25.8972	28.2957	39.1293	27.6842	36.7881	32.3637	25.2642	23.348	60.7673	23.3859	35.2193	22.1604	23.9455	27.0791	24.5134	21.7223	22.4924	23.1409
ZCCHC17	19.3532	22.0295	24.7796	21.3268	21.0594	20.5841	21.9856	19.9772	23.8813	23.0166	20.8688	22.2401	24.917	22.995	22.2351	20.5462	19.9275	20.6098	15.911	23.3578	30.6533	18.6176	18.3436	15.9564	20.7763	18.2753	21.8751	19.0273	16.9904	21.6146	23.066	15.5791	18.5385	28.5921	21.4553	34.8666	30.6715	19.675	22.9408	44.0372	22.6408	31.5689	21.7585	21.4021	24.0629	18.8103	20.4177	21.1365	22.7574
FABP3	3.08605	2.62256	1.96097	1.78415	1.99565	2.06826	2.55544	4.55407	3.57348	2.43404	66.2832	3.96935	11.3614	1.79248	1.73855	1.7611	2.15179	3.2888	2.83162	3.03997	2.23928	1.62858	1.45263	6.74726	3.26703	92.2567	3.24451	7.24851	1.148	1.3481	3.68247	1.50897	1.67265	1.10918	3.46053	2.32444	1.69222	16.203	5.15828	17.4039	15.304	186.101	7.29112	8.87102	6.97086	3.90213	1.69604	3.11065	8.43813
SERINC2	67.4224	51.7693	84.0099	69.3743	63.6509	34.1262	50.4478	32.9715	71.3388	94.7139	47.0044	54.2868	118.246	63.1466	51.0584	66.1391	31.622	32.011	83.0609	37.5956	18.0635	32.4976	16.1816	21.8222	47.2954	22.0093	18.9094	20.915	38.7564	124.475	114.885	39.3964	34.057	28.6537	31.9061	136.057	170.618	96.6815	50.2254	80.2222	13.0686	150.611	11.4821	79.591	42.6965	62.7343	3.65301	19.0627	24.5473
LOC149086	0	0	0.311973	0.45641	0.0525172	0.0492442	0.0881185	0.121442	0.305053	0.811345	1.29188	0.642101	0.39009	0.358496	0	0	0.561337	0	0.0674196	0	0	0	0	0	0.255237	0.12143	0	0	0	0.314557	0.202333	0.0815659	9.15312	1.91025	1.59184	0.309925	0.211527	0.818617	0.0678721	0	0.0573185	0	0	0.12407	0.670275	0.200109	0.130464	0.0797604	0
LOC284551	0	0	0.356541	0.580885	0.0525172	0.443198	0.264355	0.060721	0.305053	1.19567	1.44094	0.758847	0.146284	0.307283	0	0	0.374225	0	0.337098	0	0	0	0	0	0	0	0	0	0	0.674051	0.647467	0.163132	9.57128	3.01942	1.52263	0.433895	0.592277	0.875074	0	0	0	0.202798	0	0	1.07244	0	0	0	0
TINAGL1	130.033	136.95	108.745	109.663	144.002	121.535	111.029	114.034	133.526	102.955	128.641	122.7	164.569	118.56	160.587	203.211	125.459	138.129	198.685	96.7789	53.5437	56.3711	41.9572	58.1116	51.5068	59.3187	51.0757	68.8608	45.8281	45.2962	23.673	29.69	43.3495	20.2117	55.0224	20.92	10.7456	35.1159	98.0752	60.9138	133.896	148.245	198.984	112.904	126.146	183.6	144.424	97.5469	174.644
HCRTR1	0.418448	0.367158	0.222838	0.248951	0.630207	0.443198	0.264355	0.60721	0.43579	0.213512	0.248438	0.233491	0.731418	0.102428	0	0.684872	0.187112	0.438506	0.202259	0.307845	0	0	0	0	0	0	0	0.113258	0	0.0898735	0.1214	0	0.139388	0.246484	0.207632	0	0	0.451651	0.475105	0	0.74514	0.135199	0.516694	0.310175	0.335138	0.300164	1.17418	1.03688	0.255701
PEF1	40.3279	31.2084	40.1108	44.5207	45.5324	41.4636	39.9177	36.4326	36.0398	35.9127	39.9985	36.3663	36.8635	37.13	43.5552	46.767	35.2707	39.6848	57.6437	22.7421	16.8195	18.0624	14.256	16.3211	17.5603	16.1199	14.9298	19.0273	14.2811	29.838	37.2293	17.6998	33.3601	36.8493	29.8989	36.5092	53.0088	29.7807	35.9043	28.8308	34.2764	46.1028	42.5985	45.0995	39.6803	43.0235	33.9208	38.3647	36.6931
COL16A1	687.248	477.253	384.396	393.591	485.837	335.402	365.295	291.521	412.649	340.21	453.3	412.93	350.057	262.675	287.226	422.077	372.541	333.046	632.935	268.326	319.918	245.508	207.388	204.728	251.128	328.135	228.966	249.016	269.274	490.934	46.9413	13.5807	443.345	53.5486	378.028	198.011	135.42	239.318	660.599	11.3975	83.9716	93.8279	58.6734	83.7474	102.284	418.228	31.9638	96.0315	88.089
BAI2	23.3808	6.50394	14.1725	7.88344	10.8185	8.47	7.57819	6.0721	9.06443	19.3869	10.9313	11.3827	11.02	15.5178	8.96724	11.545	4.39714	8.11237	16.5852	4.15591	2.7369	11.4741	4.76326	4.07267	12.6342	5.22151	3.82751	3.73751	8.81663	58.238	1.74007	1.54975	80.5196	6.65506	11.0045	69.4543	55.2933	31.6156	14.5246	0.527392	2.92324	8.44992	3.15757	40.8191	7.77519	23.4128	7.76264	6.85939	5.49757
MIR4254	0.052306	0	0.0445676	0.0414918	0	0	0	0	0.043579	0.0427024	0.0496876	0	0.0487612	0	0	0	0	0	0.0674196	0	0	0	0	0	0	0	0	0	0	0.808861	0	0	0.650475	0	0	1.02275	0.46536	0.197597	0	0	0	0	0.0574104	0.12407	0	0	0	0	0
SPOCD1	0.52306	0.262256	0.401108	0.331934	0.262586	0.246221	0.176237	0.364326	0.697264	2.51944	0.645938	0.642101	1.07275	1.28034	0.183005	0.293517	0.561337	0.657759	1.01129	0	0	0	0	0.39511	1.02095	0.273218	0	0.453032	0.321439	8.17849	0.3642	2.85481	1.99789	1.35566	1.315	12.645	6.76888	9.08947	0.135744	0.146498	1.03173	0.405596	1.20562	7.19607	0.335138	1.1006	0.391393	1.19641	1.66206
PTP4A2	131.393	115.183	189.234	193.767	148.256	185.158	186.855	181.799	168.912	179.692	156.118	165.954	153.452	165.113	166.809	115.743	151.374	187.9	111.647	32.7855	34.3356	62.3672	57.9699	72.062	66.3616	56.6169	52.774	57.384	40.5473	212.416	167.208	124.837	166.011	247.654	193.513	342.653	262.929	232.205	178.639	55.4641	381.454	165.551	311.279	326.553	277.092	185.701	310.897	315.851	291.116
KHDRBS1	169.837	164.382	196.409	174.514	181.762	181.662	185.886	168.683	167.387	167.436	181.062	170.565	198.214	200.143	203.501	190.981	196.281	160.713	195.786	81.7714	80.5146	91.1264	92.5289	95.8598	84.5345	81.753	86.7147	79.5826	94.3654	186.263	204.802	130.873	171.54	166.068	157.8	179.943	202.093	171.091	161.604	86.0821	110.567	193.334	125.614	134.554	160.062	149.682	138.227	132.642	121.969
TMEM39B	14.5411	14.3192	13.7268	17.551	16.2803	16.0044	14.5836	13.1765	13.8145	11.4869	13.9622	13.776	12.2391	12.3425	15.5554	15.3607	15.4368	9.20863	16.1133	1.57771	5.62308	5.77405	5.33755	6.71687	5.8194	4.18935	6.84389	3.32223	12.9494	11.5038	17.5625	11.093	15.472	20.15	14.5342	15.7132	12.3109	7.56515	10.2487	8.49687	8.3685	11.0187	8.55415	11.6006	8.91466	11.5063	10.3067	12.6021	10.7394
KPNA6	111.15	128.348	126.884	137.462	138.961	131.679	139.403	132.493	141.937	144.932	114.679	131.164	110.493	140.121	128.469	120.146	118.723	139.006	128.771	51.2947	47.4727	47.71	54.2876	56.44	59.5979	53.4597	54.7004	54.3638	57.6295	122.048	274.647	142.618	135.671	171.06	129.216	161.285	194.055	122.059	119.387	65.1329	166.969	139.458	158.338	158.252	158.118	136.475	158.775	165.264	168.251
TXLNA	139.657	127.614	147.697	144.723	148.991	131.58	131.076	117.313	137.361	143.907	133.262	133.732	115.515	116.46	125.907	129.636	142.58	119.274	140.974	43.5601	51.9015	46.9327	43.4774	41.5777	50.052	43.2292	46.9694	40.5463	49.5935	125.643	195.697	144.413	164.245	205.506	150.325	179.447	144.642	106.336	108.12	27.2193	106.956	126.073	111.663	139.765	107.981	163.289	88.8463	102.093	117.111
CCDC28B	4.44601	2.72746	1.73814	3.11188	2.94096	3.00389	2.33514	2.12523	1.83032	1.49458	2.63344	2.33491	2.29178	1.89491	2.01305	1.95678	1.87112	1.97328	2.35969	0	0	0	0	0.0303931	0	0	0.177434	0	1.28576	1.30317	20.031	3.50734	3.20591	6.53182	5.26	8.64692	2.19988	2.34294	2.85063	0.175797	1.14637	2.83917	1.26303	0.992561	1.34055	2.40131	0.848019	1.11665	1.0228
IQCC	3.24297	3.67158	5.61552	5.72587	5.46179	3.93953	3.92127	3.03605	2.17895	2.34863	2.83219	3.38563	3.55957	4.50681	3.38559	3.22868	3.8358	2.41178	8.09035	2.88605	3.98094	2.92404	4.18897	2.37066	1.88875	2.48932	4.03029	4.07729	8.86255	8.22342	8.90266	1.6721	6.04013	3.01942	1.86868	12.428	4.73821	3.16156	3.32573	4.39493	2.98056	4.32636	1.43526	3.66007	2.81516	3.20175	0.782787	3.19042	1.78991
DCDC2B	0.26153	0.524511	0.356541	0.373426	0.577689	0.0492442	0.220296	0.303605	0.130737	0.213512	0.19875	0.116746	0.438851	0.307283	0.0915025	0.587033	0.0935561	0	0.337098	0.654171	0.149285	0	0	0	0	0	0	0	0	1.03355	1.13307	0.122349	0.511088	0.431346	0.0692105	0.309925	0.380749	0.112913	0.271488	0	0.114637	0.135199	0.172231	0	0.134055	0.100055	0	0	0.12785
TMEM234	25.5253	17.0991	18.0053	20.165	20.1666	13.8376	12.6891	13.6015	15.2526	17.3372	21.3657	17.1616	20.5772	21.1513	18.392	31.4063	14.5012	12.2782	24.9452	12.6986	10.3007	10.4007	6.24967	7.75024	8.09101	12.2038	7.14807	8.07907	14.2811	19.6374	19.1407	5.62805	11.0581	13.9879	12.5963	19.4943	13.4531	8.83542	10.7917	5.24462	6.70626	13.4523	8.38192	11.7246	9.2498	12.3067	6.97985	7.97604	9.07738
EIF3I	82.0158	58.7453	91.4973	70.1626	82.9247	74.5557	68.0715	64.9107	66.6758	71.5265	80.9411	77.9278	86.5512	73.2869	66.3393	68.7807	56.6015	51.086	78.9483	63.8394	47.8211	71.2133	64.0169	62.6097	68.4291	70.9761	68.3122	63.8775	97.0288	56.4855	82.552	78.4257	50.2724	64.2706	46.4403	67.2228	64.9812	66.4491	56.809	223.644	53.7647	112.215	63.5533	70.782	82.779	82.0448	72.7992	74.9748	71.0849
MTMR9LP	30.7036	23.8128	25.7601	36.1394	32.6132	25.7055	19.4301	23.5597	23.2276	19.2588	30.1107	22.8822	22.3326	23.6608	30.2873	50.0935	31.1542	22.1446	32.9008	0	0	0	0	0.79022	0.612569	0	0.45626	0	0.413279	18.469	8.78126	2.56933	21.9303	16.8225	20.3479	28.6371	31.0099	9.54112	21.3118	0	13.9284	12.3031	14.9841	10.1738	14.8801	19.5107	19.2435	11.645	18.6662
FAM167B	2.45838	2.30785	3.69911	2.94592	3.62369	2.51145	2.29108	2.55028	2.30969	2.86106	3.27938	2.68515	2.14549	1.79248	2.47057	3.22868	2.80668	3.7273	4.04517	0	0	0.0740263	0	0	0.0510474	0.485722	0.0760433	0.56629	0.964318	1.39304	3.5206	1.30506	2.88068	2.6497	1.52263	5.54766	4.94974	2.31471	1.35744	0.615291	2.40738	1.55479	1.89454	3.16379	2.27894	6.70366	4.17486	2.63209	2.55701
LCK	3.87064	3.25197	8.37871	5.76736	6.30207	14.4778	6.82918	7.59012	3.05053	2.73295	6.85688	6.94637	7.4117	13.5204	4.39212	3.42436	4.02291	1.09627	6.00034	2.23188	3.33404	2.14676	8.98601	6.23058	1.55695	2.39825	2.30665	1.01932	1.6072	0.808861	6.47467	0.856442	8.9208	99.2097	41.3879	24.0192	11.1263	3.13333	8.61976	4.98092	1.31832	2.23078	3.78909	1.79902	3.01624	2.40131	1.17418	4.14754	1.66206
HDAC1	50.1614	43.0099	75.5421	77.3822	62.1279	56.5323	62.9166	43.0512	53.6893	55.9401	52.9173	60.9996	53.1497	60.2786	56.9145	49.5065	49.0234	36.8345	57.1718	62.0693	46.9254	81.0588	51.4162	48.2034	70.1136	64.6313	51.6334	40.2066	81.8293	59.676	90.9286	50.9787	37.3094	106.789	52.9461	84.4237	63.4582	30.5147	55.2479	278.492	25.8506	57.7299	31.9776	56.514	44.5063	40.8223	35.7473	36.5303	40.2729
MARCKSL1	139.762	71.386	155.853	96.5514	78.9334	82.8779	76.6631	59.2637	69.2906	125.588	87.4501	110.908	92.4513	90.1363	71.3719	89.7182	62.9633	40.3426	102.68	3.69414	3.33404	4.44158	3.95249	5.04525	9.06092	2.91433	4.20773	1.20808	12.1229	214.483	95.7441	136.705	171.354	205.629	143.197	176.564	208.82	166.151	58.7094	23.5275	26.7677	151.085	29.2793	110.36	58.5821	173.895	20.6786	23.9281	45.5148
FAM229A	6.1721	4.93041	4.8133	6.72167	7.615	5.66308	4.14157	4.18975	5.57811	4.05673	4.91907	3.85261	5.55878	5.01895	6.95419	8.41414	4.86492	3.94656	9.43874	0	0	0	0	0.303931	0	0	0	0	0	4.44874	5.30113	1.30506	3.85639	0.67783	0.415263	2.97528	1.98836	2.11711	2.71488	0	1.43296	2.83917	1.77972	2.17123	2.54705	4.80262	1.95697	1.83449	2.17346
TSSK3	1.09843	0.891669	1.3816	1.61818	1.26041	0.787907	1.14554	0.667931	0.915159	0.469726	0.944064	1.10908	1.56036	1.22913	0.549015	1.56542	0.935561	0.219253	1.48323	0.346326	0	0	0	0.0303931	0.331808	0.63751	1.14065	0	1.74496	2.42658	1.90193	0.367047	0.92925	0.739451	0.346053	0.340918	0.380749	0.423423	0.882338	0	0.171955	0.337997	0.0574104	0.186105	0.335138	0.700382	0.195697	0.239281	0.255701
BSDC1	117.479	99.867	122.472	123.231	128.562	105.924	95.3442	92.1137	92.6925	99.3258	120.095	111.842	115.467	121.684	97.4501	130.419	91.2172	89.6745	176.774	45.869	42.198	34.4963	23.8839	32.6726	37.3412	47.6007	29.6062	33.9019	49.1802	110.949	98.6577	69.7797	99.5227	106.419	78.4847	104.879	104.833	64.7272	84.365	32.8155	71.9347	86.7976	86.6323	98.6358	91.5596	118.064	84.0844	80.0794	91.5409
ZBTB8B	0.52306	0.419609	0.445676	0.539393	0.892793	0.738663	0.396533	0.303605	0.392211	0.256214	0.645938	0.758847	0.828941	0	0.274507	0.391355	0	0.438506	0.809035	0	0	0	1.18237	1.03336	0.408379	0	0.329521	0	0	0.404431	2.95407	0.040783	0	0.67783	0.484474	0.402903	0.676888	0	0.610849	1.25988	0	0.743593	0	0	0.201083	0.700382	0	0.0797604	0
ZBTB8A	27.4083	27.3795	23.9774	25.4345	21.217	20.2394	22.338	23.499	22.9225	25.1517	25.1916	21.598	24.2343	23.4559	29.7383	25.0467	23.2019	27.8451	16.2481	6.46475	13.8835	10.1786	5.87807	16.6554	6.94245	8.62156	8.06058	13.5154	10.2861	18.2893	21.4878	27.9363	32.7096	9.55124	22.9779	31.8293	35.5366	23.3165	24.1625	3.51595	22.9847	32.9885	23.8253	22.2706	22.1191	19.1104	26.6148	19.1425	29.1499
ZBTB8OS	12.815	13.6897	15.1976	11.9911	8.50779	9.7011	13.5702	12.2049	13.2916	13.9637	12.9188	14.6516	14.1895	13.7253	11.2548	12.132	11.6945	12.4974	7.55099	8.08094	13.3859	5.88509	10.3711	8.3277	13.1958	15.8467	13.6878	7.73929	11.2963	15.5032	26.1819	13.8662	14.868	23.0462	14.7418	21.8807	17.9375	11.6582	11.9455	25.4613	13.7564	13.1819	9.58754	10.8561	12.7352	6.80372	9.71961	12.8414	9.71664
RBBP4	191.44	179.488	244.542	223.558	188.274	196.927	220.869	171.112	195.713	215.818	198.402	220.241	256.24	224.726	218.416	186.089	190.106	160.932	128.232	140.916	97.6824	163.117	130.669	123.457	147.399	142.165	129.755	94.2684	155.163	192.689	275.578	158.197	191.286	249.688	211.923	275.617	257.302	179.051	194.929	219.336	141.29	289.663	128.599	174.195	196.123	126.469	145.794	145.961	143.32
SYNC	9.93814	10.4378	17.114	13.8998	16.0178	14.9702	16.2138	14.3302	16.255	21.9917	9.14251	9.63152	9.99605	7.11872	7.77771	9.88172	10.4783	16.0055	12.4726	6.31083	5.27475	8.77212	7.4996	9.96893	13.3489	9.56264	7.04667	14.3838	3.67359	2.96582	1.4568	4.15986	14.6357	2.77294	20.2787	21.3848	26.0602	12.5898	13.9138	2.05097	60.9869	11.0863	31.8628	36.8488	19.8402	25.714	38.4218	43.2301	57.1492
KIAA1522	178.782	138.628	261.746	236.213	224.091	134.683	147.819	113.73	179.938	233.497	147.473	160.35	250.876	184.626	191.789	254.381	185.148	86.605	266.982	32.2853	12.7888	24.8728	14.2898	18.1143	37.1115	17.911	24.4352	9.89119	25.807	268.003	35.0037	129.241	190.264	76.1634	104.854	253.488	306.08	170.047	167.644	16.7007	41.04	240.586	36.4556	183.81	115.958	245.634	31.5724	55.4335	82.08
YARS	45.297	36.2962	49.9603	42.4046	40.2807	39.5923	34.7187	39.6508	42.0537	49.4494	37.2657	43.6045	46.9083	38.9737	46.3918	42.5599	37.3289	37.273	44.2947	46.2538	63.4463	62.7743	55.0984	47.2916	86.7296	52.7615	61.7725	60.8195	59.2367	35.9045	71.9092	69.2495	56.7772	104.694	62.8432	55.6316	100.941	47.1128	32.918	157.163	35.2509	51.5107	34.4462	40.2608	34.05	43.924	28.5717	36.7695	34.7753
S100PBP	48.4876	54.0247	51.2082	58.379	49.2086	51.4602	62.6522	50.7627	47.8497	55.2142	41.2904	52.8274	55.4415	59.8177	56.274	46.4734	51.2688	42.7544	38.8337	44.6376	26.523	33.0528	32.2618	41.365	31.19	29.5076	33.5097	25.9361	36.139	41.207	49.7335	39.7226	68.207	79.9839	65.8192	65.9831	57.4508	44.2053	52.4651	14.7084	39.3205	50.4967	32.6665	42.1839	40.8868	30.0164	31.181	34.8553	32.6019
FNDC5	2.87683	4.35344	1.73814	2.19907	4.72655	3.93953	3.5688	4.25047	4.14	1.7935	2.43469	3.61912	6.68029	2.20219	1.73855	2.25029	4.77136	3.50805	2.62936	0.538729	1.39333	0	0.270256	1.15494	0.178666	2.0036	1.41947	0.528537	1.42352	1.48291	0.526067	0.40783	3.11299	0.554588	3.59895	1.02275	0.634582	0.903302	3.46148	2.25607	1.94883	0.811193	1.83713	4.03228	2.07785	3.10169	2.54406	3.74874	1.91776
HPCA	0.366142	0.157353	0.445676	0.580885	0.420138	0.541686	0.440592	0.242884	0.392211	0.17081	0.397501	0.350237	0.487612	0.512138	0.183005	0.489194	0.187112	0.219253	0.269678	0	0	0	0	0	0	0.63751	0.278825	0	1.56128	0.584178	0.0809333	0.0815659	0.696938	0.0616209	0.207632	1.33268	0.296138	0.282282	0.610849	0.0878987	0	0.135199	0.0574104	0.434246	0.0670275	0	0	0	0.12785
TMEM54	12.5534	8.91669	18.6293	16.4307	17.3832	9.60261	9.34056	7.59012	10.3718	13.0242	13.8628	10.3904	9.75224	12.2401	10.9803	17.8067	9.63628	7.23535	20.0236	3.15542	1.54262	2.77599	2.90525	1.82358	5.58969	5.85902	3.95425	2.52943	1.97456	13.8855	1.41633	13.2952	13.1954	9.67448	7.26711	18.1926	15.653	19.421	9.36635	23.1173	14.6162	7.36833	6.77443	12.9653	6.5687	14.8081	4.76195	8.77364	7.67103
RNF19B	24.3223	22.2917	30.2614	29.9156	24.3155	33.6338	28.5944	29.814	32.815	31.5998	23.055	25.8008	19.5045	37.6933	23.9736	26.9057	33.2124	25.2141	31.822	15.0459	11.9926	16.767	22.161	21.3663	21.5165	13.9341	24.2831	13.3267	8.86255	17.9747	51.8783	47.7569	36.4266	70.6176	48.1705	43.6995	59.3123	32.8011	21.7869	35.5111	26.3665	21.2262	32.4943	37.0349	19.371	39.1214	23.875	21.6948	26.465
AK2	119.31	104.22	132.188	133.23	122.05	106.614	106.359	101.586	106.943	118.798	117.064	116.746	135.459	117.587	112.731	116.428	112.361	98.2254	97.3539	345.903	299.367	345.481	292.822	243.813	321.292	342.13	335.376	268.195	258.529	90.5925	143.576	251.631	98.547	151.896	98.7634	137.08	150.438	91.3746	93.7314	434.219	105.179	145.271	104.544	103.35	121.789	103.256	103.458	96.8291	102.92
ADC	11.0366	9.38875	12.88	14.8956	16.1753	12.6065	11.3232	8.6831	10.5897	10.761	9.9872	11.0325	11.7515	12.5474	10.8888	14.4801	11.7881	7.89311	15.7088	8.23486	4.97618	7.55069	2.8039	5.86586	3.16494	4.46257	6.48902	4.60582	7.62271	7.23482	7.5268	9.46165	20.49	10.2291	16.3337	16.0231	16.203	12.6462	10.7917	4.21914	2.63665	4.25876	2.69829	4.71467	6.50167	8.90486	2.28313	2.63209	4.98617
TRIM62	14.4888	10.9623	22.2838	21.6587	15.9127	15.1672	14.2311	9.59392	14.8169	16.6112	10.981	13.6592	10.9713	16.0811	14.4574	17.3175	13.5656	12.9359	22.5856	4.84856	3.28428	4.25651	0.709422	4.13346	5.4876	4.94829	6.91994	2.41617	4.82159	20.0867	8.2552	4.60848	23.6494	19.349	15.78	31.9843	32.0676	15.1303	12.6242	2.28537	4.98671	6.42194	6.14291	14.5162	9.51791	13.9076	6.32753	7.41772	8.18243
ZNF362	74.0653	57.1193	63.6871	70.0796	83.7125	62.4909	61.1542	50.4591	52.9485	58.2034	68.0223	56.7968	72.3616	67.1925	60.7576	70.444	48.9299	46.9202	67.5544	45.1763	17.6157	20.6904	26.5864	22.3693	25.4216	20.5521	27.2995	26.9176	16.623	76.1228	34.4776	36.827	78.9863	45.1681	46.994	36.3542	37.5673	36.6684	52.6688	12.716	27.9714	47.252	35.5945	45.2856	47.8577	68.5374	40.7702	46.9789	48.8389
PHC2	88.1356	75.11	89.67	89.1244	107.608	85.8326	79.6591	80.3339	73.6921	84.8497	100.27	89.6607	78.408	77.128	96.4436	91.3815	73.348	87.482	150.076	27.937	21.7957	18.8027	16.891	28.8126	23.4052	25.3486	20.8105	22.6893	15.5209	70.7304	135.685	68.0668	137.994	85.4682	74.0553	43.0796	90.3645	68.905	80.7678	17.0523	38.4607	55.2287	56.4344	68.2386	55.8339	97.2531	54.208	55.2739	65.2037
MIR3605	0.78459	0.839218	0.490244	0.497902	0.525172	0.246221	0.528711	0.485768	0.522948	0.725941	0.844689	0.700474	0.780179	0.614565	0.640517	0.293517	0.374225	1.09627	1.41581	0	0.0995236	0	0	0	0	0	0	0.0377526	0	0.449367	0.930733	0.489396	1.57973	0.739451	0.553684	0.588858	1.01533	0.705704	0.339361	0	0.343911	0.337997	0.287052	0.372211	0.469193	0.300164	0.391393	0.398802	0.383551
ZSCAN20	11.9258	11.6966	13.816	15.3105	14.1271	12.3603	12.1163	9.41175	12.2893	11.2734	12.1735	14.3014	10.9713	9.73062	10.2483	12.8169	11.9752	6.79685	12.0007	4.84856	4.0307	11.104	5.4389	7.17277	5.13026	5.009	6.00742	2.94471	6.47471	17.031	15.6201	5.62805	14.1711	8.38044	10.4508	11.7772	11.8878	10.8396	10.4523	2.66626	9.05632	11.1539	6.42997	11.6006	9.85305	12.1066	5.80567	8.13556	8.94953
CSMD2	3.08605	1.62599	3.74368	2.94592	2.31076	2.36372	2.90791	2.73244	4.05284	6.27725	4.17376	4.20285	0.926463	2.81676	1.64704	2.64165	2.3389	2.85029	3.70808	2.03948	0.895712	1.29546	0.743204	1.21572	5.15579	3.55184	1.03926	1.3591	0.964318	0.359494	6.4342	2.89559	22.1626	8.07234	18.7561	3.62613	20.5182	12.3075	4.20807	16.7007	0.630503	1.01399	0.401873	1.42681	0.804331	1.40076	1.95697	1.59521	2.04561
HMGB4	0	0	0	0	0	0	0	0	0	0	0	0	0	0	0	0	0	0	0	0	0	0	0	0	0	0	0	0	0	0	0	0	0	0	0	0	0	0	0	0	0	0	0	0	0	0	0	0	0
LOC402779	0	0	0	0	0	0	0	0	0	0	0	0	0	0	0	0	0	0	0	0	0	0	0	0	0	0	0	0	0	0	0	0	0	0	0	0	0	0.0282282	0	0	0	0	0	0	0	0	0	0	0
C1orf94	0	0	0.0445676	0	0	0	0	0	0	0.0427024	0	0	0	0	0	0	0	0	0	0	0	0	0	0	0	0	0	0	0	0	0	0.163132	0.0464625	0	0.207632	0	0	0	0	0.615291	0	0	0	0.12407	0	0	0	0	0
GJB5	0.679978	0.944121	1.15876	0.954311	0.682724	0.787907	1.36584	0.789373	0.784422	1.15296	0.19875	0.291864	0.877702	0.102428	0.640517	0.782711	2.24535	0	1.28097	0.269365	0.54738	6.95848	0.33782	0.0303931	0.89333	0.607152	2.50943	0	2.296	0	0	1.14192	0	0.0616209	0.622895	0.0929776	0.888415	0.903302	1.2217	8.64337	0.229274	3.85316	0.229642	0.186105	0.335138	0.900492	0	0.159521	0.383551
GJB4	0.052306	0.47206	0.490244	0.290443	0.157552	0.0492442	0.308415	0.060721	0.130737	0.128107	0	0	0.0487612	0	0	0	0.0935561	0	0.471937	0	0	0	0	0	0.127619	0	0.582998	0	0	0	0	0.163132	0	0.246484	0.207632	0.0309925	0.380749	0	0.203616	0.615291	0	0.0675994	0	0.0620351	0.0670275	0.200109	0	0	0
GJB3	0.78459	0.629414	0.93592	1.74266	0.682724	1.03413	0.352474	0.850094	1.30737	1.96431	0.347813	0.233491	1.02399	0.512138	1.00653	0.88055	0.935561	0.657759	1.48323	1.50075	0	1.03637	0.371602	0	2.29713	0	0.659042	0.679548	0	0	0	2.44698	0	5.91561	3.11447	0.0309925	0.84611	0.282282	0.271488	14.1517	0.0573185	0.608394	0	0.24814	0.335138	1.00055	0.0652322	0.558323	0.255701
GJA4	8.57818	5.40247	8.06674	9.16969	15.0724	17.0877	11.5876	16.1518	11.1562	8.24156	16.2975	9.80664	8.28941	10.3964	16.3789	11.7407	6.92315	31.1339	15.7088	5.61818	0.945474	5.21886	2.8039	9.36107	2.42475	5.19115	2.02782	5.7384	1.8368	4.53861	6.71747	0.774876	14.9145	8.50368	6.09053	4.30796	3.51135	6.29488	10.3166	1.14268	12.954	3.10957	23.9401	8.37474	14.4779	17.9098	25.4406	16.8294	19.4333
SMIM12	23.6946	22.7113	36.3672	32.1561	34.9765	30.3837	31.987	28.8425	32.5099	35.4003	27.9741	28.3692	27.5501	26.7848	32.7579	26.9057	31.5284	25.4334	25.8217	7.11892	4.0307	10.5858	8.37793	7.38552	9.9032	8.46977	5.37372	9.55142	7.25535	20.0867	37.9982	42.2512	34.8934	42.8881	35.4358	43.2036	33.5905	20.7759	22.7372	14.7084	34.7923	31.5013	41.3929	32.3203	33.1116	29.316	36.3344	25.6031	33.6247
DLGAP3	1.04612	0.524511	0.93592	1.57669	1.78559	1.2311	0.793066	0.971536	1.0459	0.555131	1.04344	0.933966	0.828941	1.28034	0.915025	0.587033	0.654893	0.438506	2.02259	0.384807	0.597141	0.0370132	1.04724	1.42847	1.14857	0.212503	0.354869	0.188763	0	0.629114	2.10427	1.26427	10.6399	2.71132	0.346053	2.9133	1.73452	0.733933	0.475105	0.351595	0.286592	0.473196	0.803746	0.372211	0.871358	1.50082	0.717555	0.558323	0.511402
LOC653160	5.75366	7.97257	5.48181	9.16969	12.7617	7.63285	7.93066	6.67931	6.79832	7.0886	6.26063	6.18752	6.19267	6.91386	9.15025	10.3709	10.8525	6.13909	7.34873	1.07746	0.149285	0.333119	0	0.972579	0.408379	0	1.36878	0.0755053	1.79088	8.13355	2.63033	3.30342	8.59557	11.3999	9.48184	9.9486	6.04968	4.93993	7.39806	0.0292996	2.98056	4.59676	3.67427	5.08688	4.89301	4.90268	2.73975	2.95113	3.96336
ZMYM6NB	9.46738	11.4343	13.4594	16.5967	10.556	14.1331	13.7465	15.3017	11.592	8.8394	12.571	12.0832	10.7275	12.2913	16.1959	14.1866	13.285	10.3049	8.22519	2.61669	3.13499	1.99871	0.574294	2.49223	1.65904	2.61075	1.97712	1.73662	1.42352	4.35886	5.8272	6.36214	9.6642	13.5566	12.3887	11.2503	6.85349	8.89188	15.2034	1.37708	17.5968	9.12592	17.1083	12.9653	17.8293	12.0066	17.1561	16.5902	10.9951
ZMYM6	34.7835	47.2585	42.6958	41.0354	30.7751	40.7249	47.7162	40.1973	45.6708	44.2397	35.7254	42.6706	47.2009	42.8147	39.1631	31.0149	41.4454	31.7917	20.6978	35.8255	48.5177	56.5561	60.74	40.362	36.4223	35.2148	42.1533	32.2408	25.3937	30.2874	42.5305	49.9999	45.7191	54.9658	52.6692	63.4727	47.1283	32.8294	43.7775	15.2651	36.5692	50.3615	30.9442	35.298	42.1603	21.7119	29.5502	31.3458	33.7525
ZMYM1	23.7992	35.8766	31.8658	32.4466	22.6349	26.7888	37.1419	28.9639	32.9021	29.2084	31.5516	34.3816	42.1297	34.262	35.9605	18.4915	40.042	21.9253	11.6636	26.2823	43.7904	24.7618	26.1473	23.4331	19.5512	15.3306	24.1057	23.1801	28.0571	20.626	30.6333	42.1696	22.0232	27.5445	31.3524	48.7513	31.9829	30.8252	39.298	12.0714	26.0799	41.1004	22.7345	22.2086	32.5084	13.1072	23.1574	24.965	22.7574
SFPQ	335.595	389.974	344.418	350.274	309.432	335.353	369.833	339.37	347.76	347.811	292.859	341.248	371.219	322.903	336.272	298.506	375.815	299.938	326.108	282.602	508.565	437.57	378.865	363.623	395.592	339.216	420.164	318.217	313.633	344.845	404.06	317.21	335.692	310.508	302.45	431.819	308.83	244.71	365.084	234.396	193.45	337.388	235.555	241.192	276.019	245.834	193.74	196.211	228.724
ZMYM4	126.528	163.28	127.107	139.786	122.26	130.152	146.541	138.444	161.547	163.422	120.045	149.551	169.982	155.075	143.75	130.713	155.677	140.322	87.9825	161.234	188.746	183.363	187.524	158.47	183.158	134.666	176.04	144.291	169.399	157.413	131.436	165.538	138.272	120.53	159.253	170.924	181.364	132.503	148.165	64.166	141.519	186.439	121.653	133.375	145.383	97.2531	128.573	128.973	132.709
KIAA0319L	110.156	104.483	159.864	143.645	137.175	104.25	123.234	95.2712	108.424	135.238	108.319	119.081	112.785	132.541	100.927	106.449	89.0654	90.5515	141.783	93.8159	78.7231	141.279	89.1844	83.3378	118.736	95.6871	90.4408	80.2621	124.443	222.931	276.185	94.4126	158.484	134.642	90.9426	195.656	189.571	94.3668	122.849	30.2664	59.0953	110.052	57.353	124.691	83.6504	102.056	58.4481	72.5022	65.9708
NCDN	35.8819	27.6418	42.874	40.1226	38.6527	31.0731	35.2474	27.0816	26.9754	33.8203	31.1044	32.0467	22.9178	31.0356	25.4377	30.7214	25.3537	24.1178	48.6095	10.4667	10.0021	8.92017	7.63473	8.47967	11.1283	12.8413	10.4179	7.66379	19.516	58.3728	46.2534	39.5187	65.3728	47.0784	28.9992	72.9254	63.7967	22.4696	36.3795	11.9542	9.22827	20.415	11.8265	29.2806	19.9742	47.3258	9.45868	16.4306	14.0636
TFAP2E	4.13217	2.98972	3.65454	4.68857	4.20138	3.64407	5.37523	3.70398	4.3579	2.73295	3.87563	2.91864	3.70585	3.68739	3.11108	3.5222	3.92936	1.75403	5.79808	0.885055	1.84119	3.99742	0.945896	0.364717	0.459427	0.455364	0.380216	0.56629	2.11232	3.95443	1.49727	1.83523	1.90496	6.90154	4.22184	1.95253	1.60761	1.86306	2.4434	0	0.401229	2.09558	0.975977	1.0546	1.67569	4.00219	0.58709	1.19641	1.15065
PSMB2	47.18	42.6952	59.4086	51.1594	54.2503	52.2481	61.727	54.7096	50.8567	48.2964	52.0726	53.236	55.6853	56.7449	59.5681	52.2459	50.5203	47.1394	37.0133	48.8705	27.6675	34.8294	28.7147	32.2471	33.9721	32.2701	31.0763	34.2417	29.6184	44.7121	151.709	67.455	55.8944	87.8714	61.1129	54.4229	85.8378	43.4714	46.2888	114.854	55.1977	63.4758	50.7508	53.2261	50.2707	40.0219	56.5564	56.4703	57.0213
C1orf216	15.5872	10.5951	16.4009	13.7338	12.289	13.6899	13.0415	15.0588	13.9017	15.0739	14.2106	14.3597	12.044	11.5743	12.0783	10.6644	13.3785	16.2247	16.9897	1.88555	0.149285	1.48053	0	4.49818	1.73561	1.76074	1.90108	1.24584	5.28079	12.5374	33.2231	16.3948	28.2492	18.4863	17.7871	22.5006	22.9719	14.8198	10.4523	0.937586	20.8066	9.32871	16.8787	20.5336	17.5612	17.5096	15.2643	18.2651	19.4333
CLSPN	5.07368	2.67501	2.40665	1.03729	1.36545	2.70843	1.63019	2.67172	2.35326	3.80051	1.49063	2.33491	1.90169	1.22913	1.55554	0.782711	1.77757	1.75403	0.876454	2.92453	3.53309	1.44351	4.56057	2.6442	4.72189	1.42681	2.91499	3.511	0.0459199	0.314557	28.1243	26.5497	16.4942	55.3972	7.05947	37.284	37.0173	13.3519	0.882338	15.7925	3.38179	13.5199	7.06148	3.41193	1.87677	3.00164	2.67452	2.39281	3.57981
AGO4	71.5023	76.736	78.4835	86.1785	75.8874	86.6205	95.212	87.3775	87.463	85.1913	75.7735	85.9832	88.4041	93.4139	83.3587	83.75	78.5872	74.5461	56.565	41.5206	36.7242	47.821	41.5856	48.0211	38.0814	32.4826	40.7085	42.6227	40.8687	47.6329	116.868	104.2	87.1637	71.7883	91.0118	82.1302	84.1456	57.4443	73.5734	17.023	75.2592	74.7649	78.3078	75.7448	69.3065	52.5287	74.5605	75.5331	73.6419
AGO1	103.514	92.7336	121.268	127.048	134.076	125.671	121.956	102.558	103.456	113.247	109.462	119.489	127.12	108.471	120.417	119.95	104.689	91.4286	103.085	54.0653	33.7385	51.7814	35.8427	40.2708	44.3602	39.981	52.3685	33.8641	44.3586	90.6823	153.733	126.917	109.28	131.561	124.025	132.307	104.537	82.0593	97.8716	26.0766	86.035	100.926	83.5322	99.9385	100.742	104.557	91.9122	94.6756	102.792
AGO3	58.1642	65.1968	65.3361	66.5113	59.3445	58.5021	68.6002	63.757	60.2697	60.4666	55.501	60.4743	60.4151	55.7206	59.3851	62.2255	59.8759	58.7598	48.0027	74.2677	72.5527	85.6485	53.3418	80.4201	63.8603	60.533	70.847	70.3332	66.2625	53.6994	61.7926	52.9363	55.755	59.2793	57.6524	73.0494	53.601	36.1321	61.8315	19.8651	45.9121	49.9559	48.3396	42.1839	57.1745	42.3231	49.9027	46.5003	46.0262
TEKT2	0.993814	0.891669	1.5153	2.24056	1.31293	1.18186	0.881185	1.09298	1.78674	1.62269	1.49063	1.10908	1.56036	2.40705	1.37254	2.15245	0.935561	1.09627	2.62936	5.34881	0.0497618	2.59092	0.16891	0.516682	3.08837	2.85361	0.760433	2.7937	5.78591	1.30317	0.161867	0.326264	0.696938	0.184863	0.415263	4.9898	0.296138	0.31051	1.90042	0	0.171955	0.337997	0.172231	2.23326	0.53622	1.70093	0.195697	0.159521	0.383551
ADPRHL2	16.9994	11.6442	17.2477	18.9203	18.0659	14.724	15.0242	13.055	14.2503	14.775	19.7757	15.8774	17.9441	17.6175	18.3005	18.3937	14.4076	16.2247	22.5181	9.19688	5.17522	2.36884	6.95909	6.80805	7.3253	7.55904	3.90355	7.32401	16.3475	11.9981	17.6839	25.3262	10.9652	23.4776	13.0808	19.0294	20.8143	11.7147	12.0812	8.81917	10.9478	16.6294	12.5729	17.9281	12.6012	20.7113	12.7855	13.0009	11.8901
COL8A2	65.7486	58.3257	81.9598	52.4041	86.1283	51.2632	58.2463	49.2447	70.9466	68.7509	63.9479	57.3221	51.1018	53.5184	62.2217	84.0436	52.2043	39.6848	107.062	20.8565	20.4521	18.4696	13.8506	24.4968	27.8464	32.9987	25.8801	15.0256	17.9547	8.53798	7.81006	5.70962	63.7001	20.0268	53.3613	17.0459	71.9616	96.9638	48.2571	2.02167	11.0625	17.4406	6.65961	15.943	19.9072	88.1481	3.78347	10.7677	13.9357
TRAPPC3	36.405	28.5334	39.4423	35.8489	37.4973	30.5806	35.1152	32.3036	35.4733	35.9127	37.3154	34.6735	38.2776	36.1569	35.4115	35.809	30.2186	36.1768	33.3727	14.3918	8.11117	23.1332	10.8102	13.7377	16.7436	15.452	14.4229	15.1011	16.8526	27.0519	57.5436	50.9379	31.1764	36.418	27.615	33.131	31.6445	27.212	27.6918	35.1595	41.6705	39.0048	31.9202	34.8017	33.983	39.1214	38.2261	38.3647	36.0538
MAP7D1	108.012	84.0792	109.012	102.111	98.2072	117.25	85.3427	108.994	98.4013	104.792	94.6548	92.9296	67.5343	85.0149	73.4765	94.0231	92.9012	167.071	155.132	40.4432	40.8544	50.1899	37.6669	46.8357	44.5644	37.2791	38.2498	80.7529	68.6503	45.0715	96.6748	99.3473	116.203	96.4983	75.3011	80.8285	106.864	76.0467	56.6732	28.8601	236.611	61.245	264.49	207.011	188.616	264.044	291.132	238.643	255.445
THRAP3	223.242	229.369	283.673	244.221	261.641	241.641	247.613	234.565	229.095	248.485	234.774	246.976	236.833	233.432	201.763	201.059	201.801	225.831	244.598	124.139	188.149	169.113	182.355	172.025	148.701	158.77	141.542	145.65	156.495	255.016	220.22	293.148	197.14	311.001	227.564	271.03	271.009	213.716	220.924	53.3545	198.666	205.367	202.888	228.847	212.611	222.221	239.989	226.759	202.004
SH3D21	44.5647	30.9986	35.6541	39.6662	30.3024	13.7884	16.9187	15.4231	26.2781	31.8987	35.0297	31.93	23.7467	42.5587	22.5096	34.8306	17.495	21.4868	64.4531	23.2038	20.4023	25.5391	10.2022	11.7621	23.5839	28.1718	8.82102	14.1195	65.7114	25.3893	8.82173	51.7128	9.01373	10.722	12.5271	164.756	75.8114	24.4738	24.434	2.19747	3.26715	16.697	3.50204	27.1714	8.11033	24.6134	2.0222	6.30107	8.43813
EVA1B	29.8667	12.9554	14.9747	17.551	13.0768	11.0307	11.7198	11.2334	13.0301	15.0739	20.7197	14.7683	11.7515	15.1593	14.0914	23.7748	12.6301	13.1552	33.7772	4.07895	0.995236	3.70132	3.58089	3.37363	3.13942	2.48932	2.53478	3.13347	2.20416	12.8519	5.01787	4.44534	9.75713	4.00536	4.01421	33.6269	31.5599	15.6384	13.2351	1.61148	5.55989	12.5735	7.63558	15.881	7.50708	18.9103	6.19706	11.0867	12.1458
STK40	60.3611	56.385	65.2915	62.943	64.7537	70.4192	57.3651	60.3567	68.8112	77.3767	64.0473	55.3958	51.4918	54.7475	60.5746	61.1493	62.3084	77.1771	73.757	22.0109	19.009	21.7637	20.2692	27.0802	31.4452	22.4039	28.2881	29.7113	20.4803	44.757	123.261	81.8514	61.5164	119.914	69.9718	74.537	66.885	35.9909	43.3703	29.0359	96.5243	58.8791	107.645	92.5564	86.6666	112.762	85.9761	89.0126	124.399
LSM10	10.8273	6.39904	10.3397	10.124	9.40058	12.311	8.15096	8.13661	8.23643	9.18101	8.94376	9.57315	8.0456	10.6525	8.96724	10.4688	8.88783	5.48133	10.1129	2.69365	3.23452	6.55133	6.35101	3.40403	5.10474	6.3751	5.44977	7.8148	1.74496	8.44811	17.8458	13.1321	9.01373	21.5673	8.65132	13.4198	10.7456	8.97656	6.85508	21.5059	12.2662	8.38232	12.6303	14.4542	10.3893	10.4057	12.1332	17.627	13.8079
OSCP1	9.31046	8.23483	11.6321	11.7837	10.3459	8.07604	8.50343	5.52561	9.19516	9.99236	7.50282	7.29661	7.26542	9.93547	7.22869	11.7407	7.29738	6.79685	8.89938	5.15641	2.88618	5.36691	6.41858	4.34621	7.50397	7.10368	7.14807	4.45481	7.30127	8.89747	8.78126	0.815659	6.22598	2.27997	4.36026	10.4135	8.37648	6.71831	7.12657	2.66626	9.22827	7.57113	6.31515	8.93305	8.17736	7.70421	5.47951	9.01292	6.39252
MRPS15	14.9595	13.4275	21.3924	16.5967	16.9631	17.7279	15.4207	14.5123	13.0301	17.7215	17.9372	15.7607	15.9937	13.0083	12.9018	14.3823	16.653	18.8558	13.0794	21.934	10.9974	12.1403	22.7353	12.9778	14.3188	25.8343	15.8423	17.5927	10.0565	23.1424	24.28	32.504	17.0517	23.1078	14.2574	19.9902	21.4489	16.6546	14.7961	59.3902	31.8691	26.3638	27.7292	23.1391	28.0175	22.4122	32.4857	31.1065	31.8348
CSF3R	12.7104	9.49366	15.3313	30.5795	12.8142	19.8454	9.2965	11.9013	17.7802	25.2371	27.2288	19.6717	8.33817	18.1809	14.7319	10.5666	12.5365	9.42789	33.3727	8.61967	3.83166	20.3572	12.6007	10.5768	36.4479	27.9897	13.8652	12.9492	15.8883	5.43735	8.05286	29.5269	12.9166	22.3684	14.1882	16.0541	14.68	28.5105	12.5563	4.45353	9.45755	6.89514	17.3379	33.4989	4.42382	17.0093	9.85007	13.9581	14.575
GRIK3	35.3588	22.6589	43.6317	12.9454	13.3394	9.84883	12.0282	14.8159	47.9805	90.9561	52.172	36.0744	6.24144	26.6312	42.6401	54.2027	38.9194	16.444	38.6314	16.4312	11.1466	1.33247	2.93903	4.10307	32.7469	17.152	12.6992	5.28537	28.3326	39.6791	1.0926	0.122349	7.71278	0.369725	2.35316	0.960769	9.13798	17.4168	4.68318	0.0878987	1.5476	8.24712	1.43526	23.8215	1.27352	40.222	0.521858	1.83449	12.0179
MIR4255	0	0	0	0	0	0	0	0	0	0	0	0	0	0	0	0	0	0	0	0	0	0	0	0	0	0	0	0	0	0	0	0	0	0	0	0	0	0	0	0	0	0	0	0	0	0	0	0	0
LOC728431	3.71372	3.35687	7.66563	8.83775	8.08765	5.17064	4.80246	1.76091	4.92442	5.3805	3.42844	4.02773	6.14391	2.56069	3.5686	3.32652	3.46158	2.63104	7.61841	0	0	0	0	0.273538	0.816759	0	0	0	0	6.6057	1.9424	3.50734	9.75713	3.57401	2.76842	6.94233	9.73026	4.71411	5.15828	0.0292996	2.92324	2.83917	2.46865	6.32758	3.8876	5.90322	2.2179	2.55233	3.45196
ZC3H12A	50.7368	60.1615	49.782	50.454	43.9569	40.7742	34.6306	33.518	47.0653	40.5673	43.0294	37.4754	19.1144	62.4296	25.3462	44.908	30.4057	19.5135	112.995	10.2359	18.7104	25.5021	9.52652	14.2544	17.2795	11.1109	12.6739	9.06064	22.0416	50.8684	5.62487	70.8808	18.1204	62.1139	22.9087	29.226	103.86	42.6528	27.2846	4.92233	10.5466	16.697	26.581	28.9704	20.5775	65.936	8.34973	13.2402	17.5155
MEAF6	46.8662	56.857	62.2164	64.6027	54.6704	52.1988	60.5374	49.7912	64.0611	68.4519	52.7682	55.104	56.1729	67.4486	54.993	46.3756	51.8301	48.4549	50.2276	25.859	38.018	23.1702	21.9921	37.4139	36.7541	25.3182	20.4303	27.4839	26.5876	84.3013	171.943	81.5252	70.9018	49.5432	54.6071	77.4813	93.1144	64.332	56.5375	28.4206	33.9899	42.9256	35.0778	54.0326	51.075	32.7179	34.1817	43.6289	38.9944
MIR5581	1.20304	0.734316	0.668514	1.45221	0.630207	0.689418	0.616829	0.60721	1.00232	1.02486	0.695626	0.933966	0.731418	1.02428	0.640517	0.782711	1.40334	0.877013	2.89904	0	0	0	0	0	0	0	0.253478	0	0	1.21329	2.14473	1.14192	1.39388	0.801072	1.59184	1.6426	2.07297	1.21381	0.203616	0	0.573185	1.01399	0.287052	0.992561	0.871358	0.300164	0.260929	0.319042	0.12785
SNIP1	29.919	33.4638	36.1443	36.5128	33.0333	34.8649	37.6266	28.9639	32.4663	31.0873	32.595	32.2218	33.3039	34.2108	33.3069	36.4939	31.4349	27.1874	34.1817	9.23536	9.55426	13.0286	9.66165	11.3974	7.98892	8.31798	10.5193	6.22919	14.924	23.457	29.4597	27.243	23.1383	27.0516	26.0924	26.9945	39.3018	21.6228	34.2754	3.42805	23.214	26.0258	25.8347	25.3103	28.4197	25.1137	24.1359	21.296	24.2916
DNALI1	15.0641	20.4559	29.1472	28.5878	31.9305	20.8303	17.7999	15.0588	26.1038	33.009	17.2416	15.7023	9.65472	22.3804	26.0782	22.0137	19.7403	18.198	33.7098	12.5062	15.4759	8.36498	19.7625	8.44928	20.1127	12.5377	10.7221	13.742	37.2411	41.207	53.9016	0.163132	18.6315	1.04756	8.23605	43.7925	32.0252	25.0102	24.0946	0.263696	5.78917	8.51752	4.36319	33.1267	11.1936	17.7097	3.65301	6.06179	6.77608
GNL2	39.8572	44.1114	43.2306	45.2675	33.8211	39.0506	37.935	41.8368	53.3842	49.5348	37.216	41.9117	52.077	43.2756	43.3722	35.6133	47.0587	42.9736	33.9795	58.8754	83.6993	60.4425	66.4492	65.4363	77.4389	67.9707	76.246	66.8977	63.094	35.4102	51.2308	92.3734	40.0972	49.8513	45.7482	47.2016	57.8316	34.3819	41.4699	98.886	39.6071	70.1682	34.1018	38.7099	45.8468	36.9202	38.8784	34.6958	41.1679
RSPO1	16.0056	12.1687	5.34811	5.14498	5.14669	6.84494	8.89997	9.95824	8.32358	7.2167	10.5835	20.3138	39.5453	15.0569	6.31367	7.14224	4.95848	4.38506	13.4165	1.34682	3.28428	1.33247	1.18237	6.1698	3.0118	8.22691	1.31808	2.30291	4.40831	0.449367	0.0404667	0	0.325238	1.41728	2.56079	0.619851	0.549971	2.37117	8.41614	0.351595	4.01229	66.1122	3.3298	1.11663	3.75354	2.40131	0.130464	4.30706	12.6572
C1orf109	13.2857	14.1618	17.5151	16.8042	17.9609	14.0346	15.0242	12.5692	10.8947	13.3658	16.7447	19.2047	23.1128	15.0056	18.4835	18.6872	15.9045	11.4012	17.5965	4.54072	7.21546	3.99742	0.608076	3.58638	1.4038	3.49112	2.56012	3.43549	5.37263	13.0317	18.7765	19.6982	11.9873	17.069	11.6966	17.1389	12.2686	12.5615	11.4704	2.72486	12.8393	23.5922	10.6209	12.9653	17.2261	16.3089	13.3726	16.3509	12.785
CDCA8	2.77222	1.41618	1.82727	2.15757	0.892793	1.47733	1.89455	1.76091	1.48169	2.04971	1.63969	2.27654	1.5116	1.33156	0.640517	1.2719	1.40334	1.09627	1.34839	2.46276	4.13023	0.222079	1.58775	2.37066	2.09294	2.82326	1.166	1.05707	5.41855	2.24684	15.4583	25.1223	4.97149	31.9196	5.53684	19.4013	13.3262	7.64984	1.2217	41.7812	1.60492	9.80191	1.55008	1.79902	1.34055	1.00055	1.30464	0.638083	1.40636
EPHA10	8.00281	6.08433	5.21441	4.77156	3.72872	1.87128	3.78909	2.67172	3.48632	5.67942	5.01844	5.07844	9.36215	7.68207	5.39865	10.8601	4.11647	1.53477	8.69712	2.46276	3.23452	0.407145	1.14859	0.455896	1.02095	1.66967	1.21669	0.113258	2.0664	22.7829	32.171	1.59054	22.1162	7.02478	9.96632	30.3417	37.1865	6.29488	5.42977	3.07645	0.401229	5.81355	0.516694	9.3673	3.28435	7.10388	0	0.957125	1.78991
MANEAL	6.32902	5.66472	8.20044	7.17808	8.71786	6.30325	6.60889	3.33965	5.09874	7.51562	5.76376	7.88034	9.70348	6.86265	6.03916	8.51198	6.36182	3.50805	6.2026	1.77011	0.398094	3.44222	2.39852	2.58341	5.07922	3.24826	2.99103	0.56629	6.10735	19.3677	60.9428	21.2479	31.1299	4.31346	2.42237	35.0216	14.5108	7.45224	4.34382	32.1123	1.83419	11.8975	1.20562	5.21095	6.09951	6.60361	1.17418	1.83449	1.53421
YRDC	9.41508	8.54954	12.1224	12.6135	9.82072	12.0156	11.6316	8.44022	10.7204	10.761	11.3288	12.0248	8.63074	10.1915	13.4509	12.719	11.3203	10.9627	10.922	6.19539	4.27951	4.29353	7.8712	2.6442	5.64074	5.7983	6.84389	5.05885	5.41855	9.75127	16.7937	22.0228	8.9208	12.7555	7.54395	11.2193	11.3802	8.97656	9.70571	7.79368	6.64894	12.1679	8.95602	9.05712	11.3947	12.1066	8.87159	7.17843	10.8673
C1orf122	25.8392	11.4343	24.6013	13.3189	15.6501	15.3642	13.394	11.1727	13.5531	19.2588	20.4713	17.6286	12.9217	13.8789	13.1764	21.4267	12.3494	18.198	26.4959	2.1934	1.19428	2.22079	0.743204	1.03336	2.42475	2.76254	1.57156	1.17033	4.77567	28.7595	35.1655	22.4306	19.5143	10.6604	10.4508	31.6744	26.9063	21.7357	10.4523	4.39493	16.2784	24.2006	21.127	21.4021	17.5612	32.3176	16.8299	23.4496	18.9219
MTF1	36.928	43.0099	53.2583	55.0596	47.0554	51.5586	59.1275	50.5806	56.3912	46.9726	44.5698	52.4772	39.5453	42.0465	50.6009	43.5383	46.6845	39.9041	39.9124	36.1333	20.054	28.8703	29.289	29.8764	23.3797	21.7664	29.7076	20.0844	29.5265	32.1298	53.5374	50.6932	35.2651	59.4642	46.5095	61.0243	44.2938	33.9867	42.2165	8.67267	52.9623	41.0328	58.5586	48.2013	50.3377	51.7282	47.2281	49.611	45.5148
INPP5B	62.1395	65.6164	53.7485	54.4372	69.1652	57.3695	59.0394	54.5882	60.5748	53.9758	62.8051	56.9135	58.3672	63.249	66.1563	71.1288	55.3852	54.594	67.7567	66.4176	66.0339	73.3601	46.0448	55.8625	56.2798	62.1724	65.1944	66.5957	67.9156	53.5197	60.6191	20.3915	35.2186	93.4173	54.8147	40.2903	59.7353	33.8738	43.8454	21.8282	27.5702	37.1797	37.3168	50.3105	38.8089	42.5232	36.8562	43.5492	42.0628
SF3A3	66.2194	64.3576	81.4696	82.1952	70.3731	70.8624	73.1383	63.9999	72.7333	67.0001	67.9229	72.791	69.0946	71.4944	66.4308	66.2369	69.4187	58.1021	68.3634	99.4725	111.964	110.41	113.812	82.8819	130.707	127.259	115.56	110.993	82.8395	56.7102	84.373	92.822	65.4657	80.292	70.8024	70.632	73.2731	47.6774	62.3066	133.108	57.8343	83.1472	49.1433	55.8316	57.9118	61.0333	57.4044	48.0955	52.6744
FHL3	26.4668	16.5746	26.4286	30.6209	31.6679	25.8039	27.8895	25.1385	27.1933	23.1874	24.4463	23.1157	22.3326	28.6285	23.2416	25.1446	26.6635	20.3905	31.7546	6.69564	6.56855	7.29159	12.0264	6.29137	7.19768	7.28582	9.22658	6.79548	6.19919	12.043	6.11047	13.1321	21.1869	22.0603	26.7845	13.1718	18.3183	15.0456	14.9997	3.31085	7.10749	22.9838	8.8412	10.9802	12.065	22.1121	4.56626	11.2462	11.3787
UTP11L	18.3071	19.4069	27.1862	25.3515	16.0703	21.3227	27.0964	24.2884	24.4914	24.255	21.7135	25.3338	24.8195	23.3535	23.2416	17.8067	23.2955	20.1713	12.8097	20.0484	18.7602	29.2774	34.5928	32.0039	29.6585	34.1523	29.0992	25.2943	21.8579	15.1886	26.1415	36.1337	19.3284	21.8138	21.6629	25.2589	23.9449	19.8444	19.4114	30.5887	25.564	33.1237	20.5529	22.2706	22.8564	16.7091	21.3309	19.302	19.8168
POU3F1	0.156918	0.367158	0.802217	0.871328	0.210069	0.984883	0.793066	0.364326	0.697264	0.427024	1.09313	0.642101	0.585135	0.819421	1.09803	0.88055	1.40334	0.877013	0.471937	0	0	1.81365	0	0	0	0	0.152087	0.264269	0	0	0.161867	0.448613	0.882788	4.92967	1.59184	1.14672	0.84611	0.338738	0.814465	0.0878987	0	0.675994	0.0574104	0.186105	0.335138	0.700382	0.521858	0.159521	0.511402
MIR3659	0	0	0.0445676	0	0.0525172	0.0492442	0.176237	0.060721	0	0.0427024	0.149063	0	0.0975224	0	0	0	0	0	0	0	0	0	0	0.364717	0	0	0	0	0	0	0	0.040783	0.092925	0.123242	0.0692105	0.154963	0.253833	0.0564564	0.0678721	0	0	0	0	0	0	0.100055	0	0	0
LOC339442	0	0	0	0	0.0525172	0	0	0	0	0	0	0	0	0	0	0	0	0	0	0	0	0	0	0	0	0	0	0	0	0	0	0	0	0	0	0	0	0	0	0	0	0	0	0	0	0	0	0	0
RRAGC	17.9409	25.6486	32.3115	26.6377	24.0529	39.74	37.0538	38.5578	27.324	24.4685	27.1294	30.9376	31.9874	30.2161	29.0063	21.3289	31.0606	39.0271	18.8775	24.0119	15.9735	26.5384	28.4106	31.7	17.5348	17.911	26.4631	32.3163	14.0974	16.7614	38.4029	58.7275	29.132	29.7629	31.2139	31.4884	32.8714	31.8978	27.4203	20.3632	101.052	37.4501	77.3892	59.7398	68.9713	43.5238	101.762	84.7055	77.4774
GJA9-MYCBP	0	0	0	0	0	0	0	0	0	0.0427024	0	0	0	0	0	0	0	0	0	0	0	0	0	0	0	0	0.253478	0	0	0	0	0	0	0	0	0.0309925	0	0.0564564	0	0.0585991	0	0	0.0574104	0	0	0	0	0.0797604	0
MYCBP	0.156918	0	0	0	0	0	0	0.060721	0	0.0427024	0	0	0.0487612	0	0	0	0.0935561	0	0	0	0	0	0	0	0.0255237	0	0	0	0	0	0.161867	0	0.092925	0	0.207632	0.0309925	0.0423055	0	0	0	0	0	0	0	0	0	0.0652322	0	0
GJA9	0	0	0	0	0	0	0	0	0	0	0	0	0	0	0	0	0	0	0	0	0	0	0	0	0	0	0	0	0	0	0	0	0	0	0	0	0	0	0	0	0	0	0	0	0	0	0	0	0
RHBDL2	1.25534	1.57353	2.67406	1.86713	1.05034	1.08337	1.14554	1.82163	2.65832	2.77566	1.59	2.27654	1.31655	1.28034	0.640517	2.25029	1.40334	1.09627	1.34839	4.54072	1.24404	3.73833	2.87147	2.70498	2.0419	1.73038	1.82504	0.755053	2.89296	2.11203	1.214	3.79282	1.39388	2.34159	3.73737	4.71087	7.02271	1.75015	2.17191	6.15291	2.1781	1.14919	2.52606	3.10175	1.47461	2.70148	1.63081	2.23329	1.91776
AKIRIN1	39.6479	40.6496	56.9574	47.3006	31.2477	54.4641	63.225	57.8671	65.9786	59.6125	42.6816	45.0055	31.5973	52.3917	43.0062	34.0479	48.5556	51.086	32.4962	8.1579	6.17046	11.252	13.8506	18.8437	19.0152	7.31618	13.0541	15.2898	7.99007	35.0057	69.8454	67.5774	52.038	68.7689	68.9337	72.5845	72.0885	46.4918	55.7909	5.36182	65.2284	48.9419	78.5949	62.4073	60.861	50.9278	63.2753	62.6119	69.6785
NDUFS5	48.9584	34.1981	37.3031	31.5753	53.2525	50.8692	50.7122	52.4629	38.9596	39.2435	63.6995	52.1853	58.2209	55.823	32.5749	36.4939	39.0129	40.7811	40.5866	53.9114	44.6861	60.1834	56.8551	83.0339	57.7091	88.5227	54.2442	58.0636	47.8026	53.7893	88.3792	77.1614	38.2851	40.6698	32.3213	42.2118	49.6243	39.9146	33.9361	466.888	55.427	64.0842	46.2154	43.1764	43.5009	46.9256	68.6243	44.9849	47.4325
MACF1	922.73	1084.17	984.81	1047.25	1112.79	1091.3	1104.04	1126.31	1168.66	1133.75	855.769	954.163	794.71	997.235	1034.34	996.489	1163.93	1172.13	1016.89	1270.94	1347.8	1457.13	1585.49	1465.49	1463.43	1211.75	1401.91	1412.63	1780.91	1315.21	959.343	823.49	1110.22	1393.31	1308.49	1962.88	1056.66	807.778	1106.86	253.383	834.098	653.889	760.745	1037.91	828.326	903.694	653.888	810.445	900.451
KIAA0754	80.3943	99.4474	68.9906	86.0955	77.5679	86.916	80.4962	95.0891	92.954	78.8286	69.2645	75.7096	75.8237	83.12	82.9012	71.1288	97.7662	107.873	61.1496	63.2622	70.612	57.5185	70.8408	65.6794	54.876	42.1363	58.4773	74.637	60.6602	108.298	82.3092	77.0798	104.587	75.8553	101.532	86.5931	87.107	53.9158	72.2838	9.08286	129.654	67.8022	101.903	73.8838	103.96	74.3406	80.6923	120.757	124.143
BMP8A	4.13217	2.41275	10.0723	2.77995	2.36328	2.51145	1.80643	2.00379	2.74548	5.4232	3.97501	5.54542	1.56036	4.0971	3.01958	2.44597	0.935561	2.63104	2.56194	0	0.248809	2.18378	0.608076	0.0303931	2.42475	0	0.22813	0.755053	0.0459199	23.5019	18.3314	0.693311	38.6104	4.68319	3.2529	17.9757	45.8168	26.7603	7.39806	0.292996	0.114637	2.16318	0.172231	0.558316	0.670275	0.800437	1.10895	0.398802	0.894953
PPIEL	22.7008	24.9667	22.1055	22.0321	26.5737	19.0575	25.0256	22.4668	19.4798	19.4296	21.9122	23.1157	29.2567	25.146	18.8495	20.8397	22.1728	14.4707	6.2026	2.61669	0.696665	1.14741	1.79045	4.58936	1.4038	2.55004	3.21916	0.792806	4.54607	22.7829	15.1345	12.7651	15.4256	25.2646	7.61316	21.7258	7.65729	5.33513	22.5335	0.0585991	7.10749	22.105	10.8506	8.18863	15.0142	12.0066	7.24078	7.97604	10.3559
PABPC4	146.038	153.262	121.179	121.198	153.245	152.509	120.458	135.347	119.189	118.499	147.622	156.147	182.611	134.334	148.783	166.815	160.168	137.691	151.559	99.588	109.675	88.5355	87.8332	91.1489	92.0385	93.7139	119.363	93.9286	92.2531	113.106	145.842	222.716	132.697	222.143	130.462	114.951	135.547	118.869	153.866	112.833	141.577	270.465	139.507	191.937	145.986	156.285	153.1	141.016	135.138
SNORA55	1.46457	2.20295	0.802217	1.24475	1.523	2.06826	1.23366	1.09298	1.74316	1.7935	0.745314	1.05071	1.21903	0.665779	1.92155	1.7611	1.77757	1.31552	1.14613	5.15641	2.68714	2.47988	3.78358	2.79616	1.14857	1.76074	2.88964	2.22741	10.8371	9.84115	1.98287	1.71288	1.8585	4.00536	2.42237	2.04551	3.46905	1.27027	2.37552	33.548	0.573185	0.878792	0.459283	0.558316	0.871358	0.600328	0.326161	0.159521	1.15065
HEYL	25.1069	13.6897	17.3368	17.2606	19.2213	27.1828	11.3673	14.8159	24.6221	15.2448	13.1175	12.4334	9.31339	13.9814	20.7711	21.7202	15.0625	21.7061	17.7313	9.85105	1.74166	4.18249	7.36447	3.31285	4.79846	2.24646	5.77929	5.24762	4.04095	41.3418	27.6387	11.2153	52.8279	7.64099	18.3408	49.681	19.4182	21.8768	33.8682	0.996185	11.9222	9.46391	15.2138	6.38961	10.9925	7.40404	9.13251	5.98203	9.46094
NT5C1A	0.104612	0.0524511	0.0891352	0.0414918	0.367621	0.0984883	0.176237	0.121442	0.130737	0.0854048	0.248438	0.175119	0.341329	0.0512138	0.274507	0.293517	0	0	0	0.153923	0.696665	0	0	0.334324	0.20419	0	0	0	0	0.494304	0	0	0.092925	0.308105	0.207632	0.0309925	0.126916	0	0.0678721	0.0292996	0.229274	0.202798	0.631515	0.12407	0.134055	0.400219	0.326161	0.0797604	0.12785
HPCAL4	0.104612	0.0524511	0.311973	0.207459	0.262586	0.984883	0.0440592	0.060721	0.305053	0.512429	0.0496876	0.116746	0.0487612	0.716993	0.0915025	0.293517	0	0	0.0674196	0	0	0	0	0	0	0.242861	0	0	0	0.763925	0.0404667	0.0815659	0.882788	2.34159	1.93789	0.774813	0	0.338738	0.135744	0	0.171955	0.135199	0.229642	0.186105	0.201083	0.100055	0	0.478562	0
PPIE	33.1097	31.6805	41.3587	46.0144	58.5567	41.956	38.9924	32.9715	31.5512	31.429	29.415	30.2955	48.7125	38.1543	43.0977	43.5383	39.7614	28.5029	41.3282	35.7485	27.1699	29.8326	40.4708	29.4813	29.9904	27.7468	24.8154	30.2399	40.7769	31.8601	47.6697	30.261	31.7339	32.1045	36.5432	21.9427	24.1141	20.9453	26.1986	29.2117	24.475	33.3941	22.8493	27.7917	34.3181	30.0164	25.5058	24.4067	24.1637
BMP8B	2.51069	2.98972	3.83281	2.86293	2.62586	1.42808	1.4099	1.39658	3.74779	4.35564	2.58375	2.62678	5.11993	3.12404	1.37254	3.22868	2.43246	1.31552	2.89904	0.115442	0.248809	0.0370132	0.540512	0.39511	1.4038	1.03216	1.19134	0.302021	0.2296	2.24684	26.4247	14.0293	7.89863	2.03349	0.968947	1.6426	4.48438	3.78258	2.71488	2.08027	0.687822	2.77157	0.401873	0.806456	2.34596	2.10115	0.260929	0.797604	0.767103
OXCT2	0.732284	0.629414	0.534811	0.414918	0.315103	0.246221	0.264355	0.303605	0.653685	0.427024	0.347813	0.350237	0.780179	0.614565	0.36601	0.195678	0.187112	0.219253	0.943874	0	0	1.03637	0.371602	0.151965	0.48495	0.0607152	0	0.679548	0.0459199	1.12342	3.68247	1.46819	1.1151	0.369725	0.138421	0.619851	1.35378	0.592792	0.339361	0.175797	0.286592	0.608394	0	0.0620351	0.201083	0.500273	0.0652322	0.0797604	0.383551
TRIT1	28.3498	29.2153	25.9383	32.5296	29.0945	23.6864	25.9509	22.0417	22.5303	28.4398	22.3097	24.2831	31.3047	29.8576	25.1632	25.2424	23.5761	18.6365	23.5969	25.5127	29.1604	31.6833	21.2489	16.1387	21.3633	25.0147	23.4467	15.5918	39.7207	21.8842	43.4612	30.5464	24.9039	21.9987	27.4766	23.2754	31.0945	17.9813	23.2123	15.3823	10.3746	36.2333	9.81718	11.6006	17.7623	11.8064	9.78484	12.7617	14.9585
MYCL1	5.54443	4.35344	6.50687	10.6219	10.9761	9.75035	4.58216	4.06831	3.26842	4.05673	7.25439	7.64684	7.4117	7.32357	4.94113	3.71788	2.71313	1.53477	8.29261	0	0.199047	5.36691	3.44576	0.668648	0.740187	3.85541	1.21669	0.528537	1.42352	3.81962	59.2837	39.6818	7.38754	27.6678	12.8039	4.21498	1.60761	4.0084	5.15828	0.908286	1.60492	10.3427	0.975977	1.61291	1.80974	8.00437	0.260929	2.87137	2.17346
MFSD2A	6.53825	12.326	7.79933	4.5641	7.87758	3.15163	2.86385	3.03605	3.35558	8.28426	9.63939	8.98942	3.70585	2.40705	4.57512	2.15245	2.61957	1.31552	15.6413	2.84757	10.7485	2.07274	2.12826	1.12454	6.48302	4.91793	1.6983	1.05707	0.13776	1.07848	5.98907	7.70798	8.50264	7.39451	4.36026	2.82032	2.62294	3.38738	8.89125	0.966885	1.03173	12.5059	1.43526	2.35733	1.27352	8.30454	0.326161	2.55233	1.15065
CAP1	138.506	149.643	180.053	164.432	169.946	192.348	178.969	171.051	182.378	191.691	166.056	180.722	136.239	160.606	153.45	117.602	160.355	168.167	148.66	107.707	109.924	130.434	161.951	151.023	154.623	155.401	124.204	148.255	132.984	77.2463	188.575	233.034	167.544	250.797	188.045	175.046	209.793	233.221	146.672	161.704	236.152	171.026	224.762	259.865	173.065	169.292	212.201	213.279	192.031
PPT1	75.1114	71.8581	117.391	124.973	116.011	108.731	110.677	88.7134	92.9975	102.23	96.692	94.0971	86.8437	118.918	104.13	73.8683	80.9261	76.3001	107.13	97.9718	107.087	155.492	134.554	107.652	130.783	122.554	104.205	99.4405	145.842	55.9912	91.8998	77.7323	72.8068	78.5666	78.6232	195.904	208.947	197.936	105.881	123.175	58.4075	92.3407	77.4466	171.651	79.9639	62.9344	62.7534	98.9029	72.7469
RLF	53.9798	91.9993	69.1244	75.1416	62.8631	74.7527	92.7888	90.4135	92.1695	72.2525	70.5067	77.5775	69.9236	94.8991	90.4959	68.9764	89.5332	84.1932	49.014	71.4201	105.097	94.8647	75.7392	96.5588	66.0298	70.7939	76.8797	61.7256	64.2879	41.4317	69.2789	80.7095	55.0116	62.2371	74.8858	73.5143	88.6723	50.8954	96.3105	25.9301	61.3881	64.5574	64.4719	60.8564	65.5529	43.5238	56.4911	55.3537	61.2404
TMCO2	0	0	0.0445676	0.0414918	0.0525172	0.0492442	0.0881185	0.242884	0.043579	0.0427024	0	0	0.146284	0.0512138	0	0.0978388	0.187112	0.219253	0	0	0	0	0	0	0	0	0	0	0	0.179747	0	0	0.0464625	0.0616209	0	0.12397	0.0423055	0	0	0	0	0	0.0574104	0	0	0	0	0	0
ZMPSTE24	43.3617	49.6712	63.6871	62.1547	30.7226	49.2934	60.1409	59.8102	70.38	66.2314	54.557	55.6877	41.9346	49.6262	56.1825	33.2652	53.1399	61.8294	29.3275	38.6346	47.5723	62.9964	70.2327	62.1539	59.9807	55.4937	47.9579	63.953	56.6193	32.8038	84.899	88.0097	57.5671	42.1487	77.239	75.5598	116.763	74.4659	55.2479	33.4015	85.4618	65.0306	65.6201	77.854	76.2773	41.8228	75.4085	78.8033	71.3406
COL9A2	34.1558	28.1138	50.5397	43.4834	45.5324	32.4519	52.2102	22.406	25.8859	39.03	34.2347	41.9701	39.7404	39.7419	19.307	27.297	30.78	13.5937	57.4415	28.6296	34.5347	33.4599	21.384	21.2144	48.5716	38.5845	32.4198	15.8939	61.2113	36.0842	0.768866	9.8287	26.6695	24.5867	21.7321	6.50843	52.3319	19.1387	29.185	2.69556	1.60492	9.12592	1.43526	75.4347	15.5504	85.1465	0.848019	4.6261	5.49757
SMAP2	65.0163	51.8742	63.2414	55.1426	80.3514	101.049	55.2943	84.3414	48.2419	54.6164	81.2392	69.4637	49.5902	62.4296	60.0256	34.5371	40.2291	64.2412	84.9487	27.2828	40.0085	49.1165	70.7057	67.2295	40.94	44.3828	29.0485	40.0178	19.5619	34.9608	80.124	32.9934	138.691	346.987	109.837	98.6802	63.7544	53.6335	78.528	13.4485	61.2734	37.0445	63.9552	76.3032	34.2511	58.0317	53.2947	72.6617	67.1215
ZFP69B	4.91676	3.61913	4.5459	2.65547	2.15321	2.41296	2.99603	2.73244	2.484	3.6297	2.33532	3.73586	3.267	3.17525	2.83658	2.05462	2.43246	1.75403	1.95517	1.26986	2.7369	2.66495	0	1.73241	3.11389	2.0036	2.35734	2.49167	3.26031	5.61709	7.20306	12.398	11.9873	11.215	11.2813	8.36798	7.99574	2.93573	3.80084	2.25607	1.94883	5.61075	1.72231	2.60547	1.87677	1.1006	0.978484	1.75473	1.15065
ZFP69	3.39989	4.93041	5.21441	7.38554	3.67621	4.82593	4.93463	4.85768	4.88085	5.76482	3.32907	5.25356	4.38851	3.22647	4.30062	4.01139	6.54893	6.13909	3.4384	1.80859	2.23928	3.70132	2.93903	4.58936	5.28341	6.25366	5.75394	3.47324	4.08687	5.7519	1.74007	6.11745	8.13094	7.64099	6.575	11.1883	8.88415	5.815	4.81892	2.92996	5.33062	3.85316	3.38721	5.45909	4.42382	3.70202	4.43579	4.30706	2.55701
EXO5	9.41508	8.54954	8.51241	8.83775	7.9301	8.81471	8.85591	8.31877	8.54148	10.5048	8.34751	8.87267	10.2886	6.50415	9.05874	7.24007	5.89404	3.7273	9.70842	4.50224	1.99047	6.4773	6.68883	5.01486	5.61522	8.83406	5.60185	6.07818	5.46447	8.94241	6.07	8.36051	8.27033	19.1641	17.9255	11.9941	11.5494	7.19819	7.5338	5.71341	5.2733	10.6807	5.39658	6.07944	9.38386	6.30344	4.37056	6.69987	6.39252
ZNF684	3.87064	4.77305	5.88292	5.93333	4.41145	5.51535	6.03612	5.03984	5.27306	5.72212	5.51532	6.12915	5.60754	3.94346	4.94113	3.22868	5.61337	2.41178	2.7642	4.50224	3.13499	2.96105	4.86461	1.7628	2.80761	1.76074	2.61082	3.09572	1.46944	3.95443	4.856	6.32136	5.25027	7.02478	8.02842	6.07454	5.3728	2.45585	4.20807	2.81276	5.2733	4.19116	5.28176	2.97768	5.29518	3.00164	5.21858	4.06778	4.98617
RIMS3	13.338	15.4731	22.7295	28.007	40.3332	26.0994	22.0296	17.7912	15.6013	14.775	18.4838	23.7578	26.4286	12.0352	23.7906	25.1446	19.7403	11.4012	21.5068	5.9645	2.68714	4.66366	4.25653	3.82953	2.73104	2.12503	2.58547	2.71819	2.9848	2.15696	2.95407	19.168	4.78564	16.576	23.4624	14.0396	8.12265	5.87146	10.5881	6.8561	5.2733	36.9093	5.68363	10.9802	11.8639	33.7184	3.58777	5.82251	8.43813
LOC100130557	4.75984	4.6157	6.59601	10.4559	8.66534	6.84494	8.01878	4.9184	5.22948	6.36266	4.22344	5.02007	10.0448	5.07016	8.23522	6.5552	9.1685	2.19253	3.7755	0	0	0	0	0.455896	0	0	0.304173	0	0	6.92026	12.3019	5.34257	9.71067	11.0301	13.4961	12.521	8.92646	4.82702	5.76913	0.0585991	3.55375	9.66671	2.52606	2.2953	6.5687	3.40186	3.78347	3.03089	2.42916
NFYC	45.6631	49.409	58.7847	56.3873	60.92	49.4411	52.7389	47.9696	46.3245	45.3926	50.4826	54.17	60.7565	51.4699	51.2414	55.0833	49.6783	38.5886	47.3285	46.8695	35.928	42.6022	30.674	33.9795	33.6147	37.3095	40.3536	38.621	34.7155	41.926	36.5009	44.9836	40.0972	56.9377	48.4474	41.9329	39.1749	29.8936	46.9675	33.1964	26.5958	56.5131	33.1832	38.7099	44.8414	34.0186	36.3344	33.4196	32.6019
MIR30E	0.470754	0.576963	0.445676	0.746852	0.787758	0.344709	0.57277	0.546489	0.174316	0.427024	0.496876	0.40861	0.780179	0.256069	0.915025	0.293517	0.654893	0.219253	0.337098	0	0	0	0	0	0.357332	0	1.01391	0	0	0.449367	0.323733	0.326264	0.464625	0.67783	0.553684	0.588858	0.126916	0.169369	0.135744	0	0	0.608394	0.516694	0.372211	0.469193	0.100055	0.391393	0.159521	0.255701
MIR30C1	0.26153	0.419609	0.623946	0.497902	0.367621	0.443198	0.660889	0.425047	0.130737	0.213512	0.248438	0.175119	0.195045	0.0512138	0.274507	0.293517	0.280668	0.219253	0	0	0	0	0	0	0	0	0	0	0	0	0.0404667	0.163132	0.18585	0.123242	0.138421	0.0309925	0.0423055	0.0564564	0.0678721	0	0.515866	0.540795	0.229642	0.24814	0.26811	0.100055	0.130464	0.159521	0
KCNQ4	10.4089	10.3329	3.43171	3.23636	4.67403	4.03802	3.52474	5.16128	7.10337	4.39835	5.26688	6.0124	14.3846	6.40172	6.86269	9.29469	7.01671	4.82357	5.25873	3.73263	6.61832	2.14676	0.439166	4.95407	3.21599	3.46077	2.8136	2.49167	2.11232	2.42658	0.0809333	36.7862	1.44034	2.27997	4.29105	4.24598	2.66525	2.54054	3.59722	14.0638	4.58548	12.7087	5.56881	3.59804	5.02707	5.3029	4.0444	3.8285	3.45196
CITED4	136.152	74.1135	74.2496	39.7491	114.225	39.6908	38.7281	32.1214	67.1116	90.4437	80.8914	64.0934	145.942	64.7854	106.966	219.648	48.1814	34.4227	217.496	1.34682	0.497618	0	1.3175	1.58044	1.04647	1.57859	1.74899	0.0755053	2.25008	11.3241	0.566533	24.9184	2.04435	13.3717	11.2121	3.3162	5.07666	17.4732	57.5556	1.25988	7.22213	56.5807	17.1083	41.5015	31.1008	102.156	8.80635	37.2481	31.5791
CTPS1	30.1805	25.7011	20.2783	16.8872	14.6523	19.0575	18.1524	22.6489	29.4594	28.6106	21.3657	20.6056	17.6028	18.5394	26.3527	26.0251	22.8277	19.5135	22.9227	22.4727	16.919	19.3579	19.053	18.5702	30.6029	23.9218	23.8269	21.2925	13.6382	17.5703	58.879	88.8661	39.9113	60.3885	43.8103	41.8089	51.105	26.2804	18.6648	71.0807	12.3235	37.9232	12.0562	17.3698	15.1482	18.9103	6.39276	11.0867	14.7028
SLFNL1-AS1	14.1226	10.9098	6.77428	7.34405	6.82724	7.82982	7.44601	7.2258	12.3764	12.0421	10.2356	6.77125	7.65551	7.32357	10.5228	11.8385	7.95227	8.55087	14.4278	0.615691	0.447856	0	0	0.364717	0.153142	0.303576	0.405564	0.0755053	1.28576	7.54937	15.4583	27.2838	11.1045	25.1413	19.3097	11.5602	11.4648	7.00059	8.00891	0.117198	1.49028	7.16553	2.52606	4.34246	3.55246	10.2056	0.978484	2.71185	2.55701
SLFNL1	1.25534	1.15393	2.62949	3.5268	1.73307	1.92052	1.63019	2.24668	0.915159	1.49458	0.546563	0.700474	1.7554	0.716993	1.37254	1.07623	1.30979	0.877013	0.606776	0.769613	0.398094	0.259092	0	0.39511	0.153142	0	0.506955	0	0	1.57279	1.214	0.203915	1.25449	2.03349	1.03816	2.63437	0.634582	0.423423	0.678721	0.0878987	0.401229	1.21679	0.574104	0.434246	1.2065	15.8086	0.195697	0.478562	0.639252
SCMH1	70.9792	84.3939	64.7567	81.7388	93.3756	71.5518	72.874	67.4003	71.208	72.3806	71.8482	71.9737	75.97	77.7937	79.6986	82.7717	77.8387	72.792	81.8474	89.8139	84.7941	85.8335	67.0572	64.4637	53.3956	71.7957	78.1978	68.9741	77.2373	50.464	97.8079	44.9836	50.1331	44.7368	68.1032	70.415	55.1663	39.7735	69.501	42.7481	45.3962	64.625	42.2541	54.5288	64.8827	62.334	43.3142	42.592	47.4325
EDN2	1.09843	1.57353	1.47073	2.40652	0.315103	0.147733	0.528711	0.485768	0.217895	0.982155	1.24219	1.40095	0.0487612	0.870634	0.274507	0.782711	0.842005	0.438506	2.7642	0.769613	1.54262	0.0740263	0	0.668648	1.60799	0.63751	0.937867	0.113258	0.0459199	0.943672	0.323733	6.56606	0.789863	0.0616209	0.207632	1.42566	12.4378	5.19398	1.83255	1.87517	0.0573185	0.202798	0	1.36477	0.201083	3.20175	0	0.239281	0
HIVEP3	71.8161	95.6709	90.0266	106.634	130.82	82.9764	84.1531	64.425	106.812	132.762	74.5314	91.0033	84.2106	88.0877	88.7574	87.5658	97.9533	58.9791	130.861	28.4757	21.5468	34.2002	22.0596	22.2781	40.6848	16.6056	29.4287	19.7824	21.1691	40.9823	139.812	93.2299	123.033	211.483	92.8113	321.517	237.545	71.9254	87.9623	2.19747	50.3829	67.9374	52.5879	86.2908	77.5509	114.162	39.596	59.7405	67.6329
GUCA2B	0	0	0	0	0	0	0	0	0	0	0	0	0	0	0	0	0	0	0	0	0	0	0	0	0	0	0	0	0	0	0	0	0	0	0	0	0	0	0	0	0	0	0	0	0	0	0	0	0
GUCA2A	0	0	0	0.0414918	0	0	0	0.060721	0	0	0	0	0.0487612	0	0	0	0	0	0	0	0	0	0	0	0	0	0	0	0	0	0	0	0	0	0	0.0309925	0	0.0282282	0	0	0	0	0	0	0.0670275	0	0	0	0
FOXJ3	101.474	131.757	105.848	114.932	110.444	114.542	131.341	113.366	115.397	104.108	109.412	111.784	124.682	128.598	129.659	110.46	114.7	124.974	85.8251	86.62	72.3039	72.4348	64.4222	65.6187	74.2485	58.8027	83.1913	75.09	64.8389	144.561	240.655	132.178	102.125	95.2043	118.004	121.956	122.39	81.6923	121.559	23.7033	110.453	129.723	108.908	95.3479	127.285	73.7403	117.875	103.768	106.372
RIMKLA	1.67379	2.04559	2.94146	1.90862	1.10286	2.06826	1.93861	2.06451	2.09179	1.8362	2.43469	2.21817	2.3893	1.33156	2.01305	3.62004	3.27447	1.53477	1.07871	0.384807	0.248809	0	0.67564	0.0303931	1.17409	0.12143	1.72365	0.755053	1.51536	13.8855	139.61	1.26427	19.0496	0.554588	1.17658	15.5273	4.90744	1.52432	2.85063	0.67389	1.08905	2.70398	1.14821	1.48884	4.02165	1.90104	1.43511	2.87137	2.17346
ZMYND12	1.51687	1.31128	1.87184	1.16177	1.26041	1.28035	2.1589	1.88235	1.00232	1.49458	1.14281	2.10142	2.14549	2.71433	1.00653	0.978388	1.40334	1.31552	2.09001	0.769613	0.646903	1.25845	0.945896	0.881399	1.4038	1.48752	1.87573	1.28359	4.17871	0.584178	3.642	3.95595	1.8585	0.801072	1.315	2.78933	0.507666	2.51231	2.4434	1.69937	1.89151	3.51517	2.12419	3.41193	2.6811	1.30071	1.76127	1.51545	1.53421
PPCS	24.0607	20.0888	37.2585	28.2974	25.2083	25.8039	25.7747	24.4098	24.2735	30.4895	24.3966	31.1711	33.7915	28.7821	30.8363	26.0251	27.1313	28.5029	21.2372	9.69713	8.80783	16.915	26.7891	17.6888	17.6114	15.5734	15.5635	14.1195	13.5005	31.5007	37.7959	45.8808	25.5544	32.2277	32.9442	42.7077	29.5715	35.878	26.1986	25.0218	40.8108	42.7904	35.9389	42.1218	37.7365	25.9142	35.2906	40.0397	41.1679
CCDC30	7.53206	9.70346	10.206	9.83355	9.08548	7.5836	9.0762	6.98291	11.7663	12.341	5.6147	7.76359	6.19267	9.06484	8.14372	6.06601	8.60717	5.91983	4.71937	5.5797	20.1038	10.4747	9.12114	8.05417	14.0125	5.16079	7.2748	7.43727	10.8371	12.3127	19.0598	2.32463	9.10665	3.38915	6.36737	17.8517	8.4611	6.66185	9.09486	0.761788	3.32447	8.44992	3.27239	8.62288	5.96545	3.80208	2.87022	3.90826	4.09122
PPIH	18.2025	12.1162	16.3117	15.186	17.3832	14.6255	13.4381	9.71536	11.9842	13.1523	13.8131	14.1262	16.9689	13.5204	13.7254	13.6974	13.285	12.9359	13.6862	17.1624	16.919	25.6131	19.9652	11.0935	17.8921	14.7234	12.826	13.2512	18.3221	12.6272	15.7415	16.5987	11.755	20.4581	15.7108	21.2919	17.2183	10.5856	14.1174	40.5799	6.87822	17.711	6.20032	10.67	11.3947	10.1055	7.11032	9.33196	9.07738
YBX1	201.43	199.891	214.147	173.394	196.047	230.167	225.804	283.02	239.336	222.992	217.93	232.616	223.229	199.426	228.482	198.711	243.246	298.184	150.346	137.568	137.343	137.689	181.848	198.771	151.253	142.407	177.967	232.934	108.141	171.434	353.598	621.614	241.326	326.283	319.13	181.306	219.608	184.217	172.124	834.744	373.716	379.841	355.772	354.406	316.035	257.14	380.108	395.931	378.949
CLDN19	9.57199	12.903	5.03614	6.26526	9.50562	3.3486	8.06284	3.15749	4.00927	5.50861	10.7325	9.68989	9.36215	5.78716	4.84963	3.62004	5.70692	3.06954	7.28131	0.923536	1.49285	1.1104	0	0.455896	1.58247	3.21791	0.811128	1.47235	0.27552	0	0	0.040783	0	0	1.59184	0	0.507666	0.677476	3.12212	0	0.630503	10.5455	0.688925	0.682386	2.01083	13.0071	0	1.11665	1.15065
LEPRE1	46.0293	26.0682	26.2057	30.7869	26.7313	26.2964	22.5143	26.0493	26.3653	27.0733	29.1169	27.7271	28.1352	25.5557	28.5488	36.2004	28.3475	29.1607	28.2488	73.6905	39.0132	38.6047	28.3769	37.7786	45.1514	42.6828	54.8779	49.7957	51.017	31.3658	28.1648	35.2365	48.7392	38.5131	46.994	29.8148	36.5942	35.9062	28.642	18.195	16.7943	25.0118	18.5436	20.1614	21.2477	28.0153	22.1137	24.8852	21.4789
C1orf50	7.42745	5.24511	7.88847	8.50582	8.14017	6.64796	8.41531	7.16508	5.53453	5.85023	7.80095	6.12915	7.02162	7.88692	6.86269	8.90333	7.39094	6.35834	6.5397	5.88754	1.54262	6.95848	2.66878	4.31582	2.93523	5.009	5.77929	5.36088	7.11759	6.29114	10.1167	7.99346	4.97149	6.90154	5.67526	8.73989	6.1766	4.34714	6.31211	5.80131	9.05632	9.12592	7.29112	6.76182	7.306	4.50246	8.21926	8.4546	8.05458
LOC100129924	0.836896	0.367158	0.846784	1.07879	0.682724	0.640174	0.793066	0.485768	0.697264	0.683238	0.496876	0.233491	0.585135	0.614565	1.46404	0.489194	0.374225	0	0.741615	0.500249	0	0.407145	0.135128	0	0.255237	0.850013	0.278825	0	0	0.359494	1.41633	0.530179	0.511088	1.10918	1.315	0.588858	0.84611	0.197597	0.271488	0	0.114637	0.473196	0.114821	0.186105	0.335138	0.500273	0.195697	0.319042	0
CCDC23	7.63667	6.81865	7.13082	7.92493	7.56248	9.75035	8.28314	7.34724	8.75937	6.23455	9.88783	7.06312	8.58197	7.83571	8.32672	7.43575	7.48449	8.77013	7.21389	2.88605	5.32451	7.29159	7.60095	5.2884	4.33903	6.22331	5.93137	7.85255	1.51536	6.06646	5.66533	14.0293	5.62197	6.40857	9.41263	7.77913	5.11896	5.25044	5.837	8.55547	11.2344	5.40795	11.195	8.56084	9.71899	10.0055	15.0686	9.81053	10.6116
ERMAP	25.5253	21.1378	24.1111	22.862	24.7356	20.6333	24.3207	25.6243	24.7093	27.9274	21.465	22.6487	35.2056	23.6096	20.5881	18.1002	22.9213	18.8558	21.9114	8.81207	15.3764	6.7364	9.45896	11.4582	13.7573	10.9591	14.5243	7.05974	16.9445	13.9753	9.75246	9.38008	14.4963	16.6376	25.4003	20.4551	17.9798	16.7111	20.9046	4.65863	27.1116	38.5992	30.6572	26.7371	30.6986	25.8141	31.8986	28.1554	26.465
ZNF691	8.15973	7.44806	8.91352	11.1198	10.1358	8.07604	7.49007	6.19354	6.31895	8.07075	7.75126	7.88034	8.97206	8.65513	6.58818	5.08762	7.48449	5.70058	6.80938	14.2378	4.37904	5.25587	5.50646	4.8325	5.30893	4.40185	6.89459	2.94471	5.69407	10.65	8.21473	8.15659	9.01373	12.8788	7.82079	11.2193	7.99574	7.05704	6.24423	6.2994	6.64894	11.8299	6.77443	9.05712	8.91466	9.80535	6.84939	8.29508	7.92673
SLC2A1	24.0084	24.7045	42.3838	38.2554	43.4843	28.4139	28.3301	18.5199	45.0171	55.5985	31.8994	23.9912	19.0169	36.9764	31.8429	41.7772	27.2248	20.1713	68.2286	37.4802	26.1249	32.7196	26.0121	14.1024	54.1103	27.4129	22.8637	20.3109	23.9243	54.688	18.4933	143.026	12.7772	52.2545	39.6576	79.4339	69.2118	31.9825	21.3797	24.4358	6.36235	27.1073	8.09487	28.0399	12.4671	52.1285	9.45868	11.8045	17.6434
SLC2A1-AS1	2.30146	1.83579	2.89689	3.94172	1.26041	0.689418	1.49801	0.60721	2.26611	2.69025	1.04344	1.75119	1.46284	2.81676	1.00653	2.05462	0.935561	1.31552	1.01129	0	0	0	0	0	0	0	0	0	0	1.3481	2.38753	2.12071	0.511088	2.89618	1.10737	4.67987	2.49602	0.62102	0.678721	0	0.401229	1.14919	0.516694	0.682386	0.53622	1.20066	1.17418	1.75473	1.2785
FAM183A	0.26153	0.734316	0.668514	0.995803	0.577689	0.344709	0.396533	0.303605	0.217895	1.36648	1.1925	1.34258	1.02399	0.512138	0.549015	0.195678	0.935561	0.219253	0.876454	1.50075	0	0	0.270256	0.547075	0.408379	1.03216	1.08995	0.264269	0	2.2019	0.283267	0	1.57973	0.123242	1.52263	3.09925	1.5653	0.903302	0.882338	0.146498	0	1.48719	0	0.186105	0.670275	0.600328	0	0.0797604	0.511402
EBNA1BP2	25.7868	19.7216	30.4397	28.5464	28.6744	24.8683	23.7039	23.9848	26.4089	28.4825	22.4091	23.9912	24.8195	21.8683	24.7057	25.8295	27.8797	17.321	31.3501	20.6641	21.9947	28.019	26.7891	17.9623	24.8346	24.8629	28.4148	14.346	24.7968	24.2658	45.1203	48.8988	25.7402	38.3898	28.7224	33.193	37.3134	25.2078	18.3255	46.9086	16.2784	37.7881	19.9214	30.6453	23.1245	38.9213	17.1561	17.8663	21.8624
WDR65	1.20304	1.15393	2.58492	1.12028	0.892793	0.935639	1.49801	0.60721	1.17663	3.37349	0.894376	1.80956	0.828941	1.33156	0.549015	0.489194	1.21623	1.97328	2.49452	0	3.28428	0.0740263	2.19583	0.0911792	4.59427	1.36609	1.19134	1.47235	3.39807	1.43798	2.46847	0.040783	0.55755	0.985934	1.45342	3.44017	2.11527	2.06066	1.28957	0	0.229274	0.608394	0.459283	5.58316	0.469193	1.80098	0.0652322	1.59521	0.639252
TMEM125	7.68898	5.19266	9.80487	6.72167	6.14452	3.3486	3.78909	3.15749	6.71116	9.60804	7.00595	6.47939	11.7515	7.68207	6.77118	6.75088	4.11647	1.75403	10.2478	1.34682	0	0	1.52019	1.06376	0.638093	1.18395	0.329521	0	1.05616	12.807	15.4178	26.9168	6.27244	1.72539	4.84474	20.734	14.0031	10.0775	4.07233	2.69556	1.31832	23.6598	1.26303	6.32758	4.08868	9.40514	0.195697	2.07377	3.32411
C1orf210	6.59055	5.03531	8.24501	6.80465	7.72003	3.15163	4.09751	4.79696	6.49327	7.81454	10.335	8.23057	16.3838	6.2993	6.67968	9.00117	5.70692	1.97328	7.48357	2.3858	1.54262	0.148053	0	0.303931	1.02095	1.88217	0.582998	0.679548	1.92864	9.21203	9.75246	8.68677	4.50686	0.924314	2.63	12.9859	7.40346	7.93212	4.1402	2.08027	2.52201	34.6785	1.43526	8.80898	2.81516	6.60361	0.326161	1.75473	3.70766
TIE1	59.315	40.0727	33.6485	51.9062	56.351	68.0554	30.2687	59.0208	38.6981	27.7993	72.4445	44.1883	30.5733	36.3106	76.5876	98.2302	48.6492	75.4231	50.295	39.0194	14.5802	29.1294	26.0797	32.6422	15.7481	31.329	24.7394	37.7904	31.3633	17.1658	12.5447	2.28385	48.5069	16.6993	17.7179	14.4115	17.4722	18.8	33.6646	3.10575	56.4587	21.2262	90.651	49.2559	59.4534	81.8447	80.3009	54.4763	89.6232
MPL	1.04612	1.25883	0.802217	1.16177	1.8381	1.92052	1.63019	1.70019	1.17663	1.36648	0.844689	1.10908	1.56036	0.973062	2.19606	3.033	1.40334	2.41178	1.34839	2.5782	0	0.407145	3.17551	0.820613	0.561522	0.212503	0.633694	1.28359	0	1.43798	2.63033	0.978791	0.7434	0.308105	2.21474	0.588858	0.46536	0.762161	1.62893	0.0878987	2.80861	1.68998	3.3298	2.60547	2.94921	3.20175	3.78347	3.4297	2.30131
CDC20	4.3937	1.10147	1.87184	0.746852	0.892793	1.77279	1.45395	1.63947	1.22021	1.57999	2.18625	2.56841	2.92567	0.870634	0.823522	1.2719	0.374225	0.438506	0.943874	2.77061	0	0	1.52019	0.151965	2.80761	0.941085	0.937867	0	2.02048	0.584178	13.1112	29.7716	4.4604	35.9866	7.68237	19.1224	12.0148	9.03302	0.610849	72.9266	2.98056	26.5666	1.95195	1.42681	1.07244	2.2012	0.326161	1.83449	3.45196
ELOVL1	30.1282	24.5996	39.1304	33.1105	30.5125	33.486	25.4662	29.0246	33.5558	34.0338	36.2719	37.3003	45.1041	29.9601	31.6599	39.7226	31.0606	39.2463	32.0917	34.6711	30.8025	39.9742	38.7479	42.4287	46.1979	40.5881	47.0961	48.3611	24.1998	24.0412	40.5071	64.4779	29.5502	37.6504	35.9895	50.4558	46.8322	35.3417	23.5516	136.858	53.4781	92.7463	50.9804	52.6058	44.5733	46.8256	64.9713	53.6787	51.9073
MED8	19.0394	19.1971	21.437	25.5589	22.3723	20.1901	19.6504	19.1271	19.1312	21.3512	21.465	22.5903	23.4054	20.0246	24.3397	23.4813	27.3184	20.6098	22.181	15.6232	18.9095	20.5423	17.5328	17.5672	15.6205	19.611	13.4343	17.253	12.5361	17.9298	30.7951	49.796	24.7645	25.8808	22.0089	34.1538	25.1295	18.066	17.7146	29.1824	32.9581	26.837	31.4035	28.9084	26.6099	22.6123	32.6814	31.0268	29.6613
SZT2	220.365	208.388	194.359	248.411	245.15	192.988	185.578	181.556	189.22	178.88	226.824	213.645	209.283	210.386	213.841	257.12	199.649	194.039	311.816	193.673	147.494	173.851	119.183	155.217	141.095	157.799	145.724	147.122	199.017	213.315	206.825	147.308	200.672	296.766	209.431	220.698	194.521	97.6413	348.998	31.3212	93.6011	129.318	109.022	123.202	138.077	165.19	101.306	118.364	131.814
HYI	29.0298	30.3168	35.9215	41.9482	43.0116	32.1072	31.8989	30.8463	24.0556	20.1982	36.8682	36.0744	31.5973	34.8766	25.7122	38.4507	28.254	31.7917	44.6992	18.7016	21.3976	29.7586	12.2629	20.1506	14.8548	23.9521	21.2161	20.3109	23.6947	49.9247	3.2778	11.3784	13.9388	13.5566	15.5724	34.4637	19.2913	11.6018	27.5561	10.1962	19.5456	13.3171	20.8974	26.8612	31.9721	36.4199	42.3357	27.7566	24.1637
PTPRF	498.999	415.78	830.116	658.35	725.841	477.275	521.617	475.992	494.142	654.457	548.004	621.204	770.769	525.095	495.669	615.895	522.324	488.496	721.727	270.288	171.429	288.073	191.409	226.55	341.175	244.713	246.811	254.038	412.958	673.826	106.063	1034.05	857.698	311.001	497.97	688.344	718.347	478.693	481.01	303.748	596.456	803.824	791.747	865.824	850.714	1175.04	864.914	691.602	792.417
KDM4A	85.7295	79.5684	93.2354	82.9006	87.2836	81.1544	78.822	68.6147	75.2173	87.2837	80.4939	88.9019	90.8421	77.7937	70.1824	82.1846	70.1671	65.9952	83.0609	82.0408	59.0672	99.2323	94.3193	72.6699	88.5162	71.5225	67.6278	77.4307	104.284	108.118	73.0828	92.7813	89.1616	110.979	109.699	101.996	91.2529	61.7915	69.0259	48.3736	55.5989	94.3687	63.7256	73.0153	69.4405	86.047	59.4918	70.5082	71.5963
KDM4A-AS1	0.418448	0.209805	0.980487	0.788344	0.472655	0.295465	0.308415	0.182163	0.43579	0.555131	0.795001	0.81722	0.536373	0.614565	0.0915025	0.587033	0.654893	0.438506	0.876454	0	0	0	0	0	0	0	0	0	0	0.359494	3.48013	1.46819	0.55755	1.29404	0.553684	2.13848	0.380749	0.451651	1.2217	0	0.0573185	1.14919	0.0574104	0.24814	0.469193	0.200109	0.260929	0	0.12785
ST3GAL3	21.9685	20.5608	19.0304	22.696	27.4665	24.6221	21.2806	23.1347	17.4752	16.6112	23.1544	18.2123	20.4797	21.1513	17.7515	20.9375	19.5532	24.1178	25.1475	38.5576	39.3616	43.2314	53.5107	37.5658	33.8189	49.1793	37.7935	50.8906	31.4551	11.9981	25.3726	52.1614	16.68	15.0971	17.7179	14.9384	10.7033	9.73872	19.8187	14.7084	19.7176	11.9651	18.888	15.881	23.7948	21.8119	23.7445	16.7497	22.8852
ARTN	1.04612	0.839218	1.02505	1.4937	1.05034	1.47733	1.14554	0.667931	1.43811	1.7935	0.944064	0.933966	0.585135	0.563352	0.73202	1.46758	1.02912	0.438506	3.23614	0.346326	0	0	0	0.182358	0	0.212503	0.126739	0.453032	0	1.84241	3.60153	8.68677	0.7434	0.739451	0.692105	9.01883	1.90375	3.1051	0.475105	0.117198	0	0.743593	0.287052	2.72954	0.402165	0.900492	0.260929	0.239281	0.255701
IPO13	37.2942	24.652	35.9215	32.737	31.4053	27.4782	24.9816	28.4781	28.98	31.8133	31.8	28.486	24.2831	25.9142	25.1632	35.9069	24.6053	26.3104	34.7211	24.9355	15.9238	27.5748	16.1816	21.5487	30.1945	23.8307	24.6887	22.5006	29.1132	30.9165	70.1692	52.1206	46.7878	42.0255	33.0134	42.2118	40.4017	30.7405	22.0584	43.041	28.3726	35.0841	28.1311	35.5461	28.8218	40.4221	24.3316	26.4804	31.1955
DPH2	24.3223	15.4206	17.9162	18.4224	17.3832	14.724	12.8212	11.5977	13.1609	16.6539	19.3782	16.5195	21.3574	15.1593	15.4639	18.8829	16.4659	13.3744	21.9788	6.07995	2.3388	10.5488	7.26313	4.58936	6.96797	11.9002	5.80464	3.85077	7.53087	16.8063	38.4838	48.287	20.6294	33.9531	20.3479	18.1306	18.8682	11.7994	10.6559	17.8141	8.76973	21.9698	9.98941	14.4542	12.6682	17.5096	7.24078	9.49149	12.2736
ATP6V0B	30.8605	19.1447	36.59	32.4881	26.0485	28.2662	23.4395	22.0417	26.7575	29.6355	28.1232	30.1204	25.0145	28.0139	27.4507	27.9819	23.2019	20.1713	39.5079	16.4312	15.3764	16.73	15.4384	19.482	24.9111	22.07	14.0933	18.2345	35.1287	41.0272	137.02	46.8596	42.6061	44.1206	21.1784	45.0322	51.105	49.3993	19.4114	127.541	25.1628	39.3428	32.035	50.3105	30.4975	35.1192	30.9853	36.291	27.36
B4GALT2	39.491	17.7809	25.8492	23.4014	30.6175	25.41	18.4608	21.4952	22.6611	25.1517	29.415	24.3999	28.9642	17.4127	25.0717	33.8522	19.0855	23.2408	29.1253	10.5437	2.83642	11.9182	5.94563	8.23653	11.1283	13.6002	9.6068	11.7788	11.1126	16.1772	67.4984	39.7634	42.188	19.6571	25.8155	27.5834	31.5599	30.1477	20.2259	34.4563	21.1505	27.1749	28.7626	26.8612	29.3581	41.0224	30.5287	31.1065	36.3095
CCDC24	13.0765	7.50051	17.4705	13.5678	13.8645	7.5836	9.12026	5.46489	8.75937	11.4442	11.0306	11.0325	11.1663	12.1889	9.88227	10.8601	6.17471	3.94656	23.7317	3.23238	5.62308	8.51303	3.41198	5.95704	8.01444	5.22151	4.00494	4.26605	14.0056	22.6931	26.4247	5.83197	16.4013	4.25184	3.87579	28.4821	19.249	12.8156	11.0632	5.62551	1.83419	7.30073	1.83713	9.86358	4.22274	11.5063	1.30464	3.19042	2.30131
SLC6A9	14.7503	11.2245	13.5486	15.9328	18.8537	16.2013	12.2044	11.9013	13.2044	14.775	12.571	12.4334	9.45968	10.0891	18.392	17.7088	15.2497	13.1552	26.3611	22.4342	8.4595	11.9923	11.4183	10.6984	9.3672	10.2305	12.978	14.044	7.16351	27.681	9.42873	49.8776	9.75713	26.004	20.2095	11.6222	15.653	16.4853	8.89125	25.6371	3.49643	4.19116	3.3298	18.4865	4.22274	8.6047	2.73975	5.74275	3.70766
KLF17	0.052306	0.0524511	0.0445676	0	0.0525172	0	0	0	0.043579	0.0427024	0	0.0583729	0	0	0	0	0	0	0.471937	0	0	0	0	0	0	0	0	0	0	0.13481	0.0809333	0	0.0464625	0	0.276842	0.0929776	0.211527	0.112913	0.0678721	0	0.0573185	0	0	0.186105	0	0	0	0	0
DMAP1	30.599	26.4354	31.5984	33.7328	36.9196	28.0199	24.8053	24.0455	22.4868	22.8458	31.2535	28.7778	35.937	28.6285	25.4377	36.4939	28.0668	21.9253	41.5979	23.3578	20.6014	21.4306	14.5938	22.1869	19.6022	17.5467	15.158	13.2889	21.1691	27.0519	31.9687	16.5171	18.3062	26.8667	18.9637	23.7403	19.4605	11.4324	23.1444	7.55929	14.3296	19.401	13.8933	17.3698	22.3202	34.4188	18.7217	17.9461	17.2598
ERI3	40.5894	35.3521	35.7432	38.7118	47.3705	32.2549	31.0177	32.1821	29.8952	30.4468	39.5513	35.5491	35.6444	37.2324	35.2285	41.3858	33.4931	28.9414	45.7105	28.3603	18.8597	26.4644	22.938	20.4545	18.3005	19.7628	23.4467	18.3855	22.8681	31.6355	53.4969	52.4061	33.4066	25.4494	33.2903	28.4511	35.2828	24.3609	28.2348	60.5329	22.6408	36.9093	22.0456	27.7917	31.1678	32.2176	26.4191	26.8792	28.1271
RNF220	55.0782	43.3246	53.7931	56.0554	60.6574	50.4753	45.5132	40.4402	43.2739	39.8413	61.9604	51.7767	53.4423	48.0385	48.1303	55.0833	43.2229	35.9575	62.0934	40.5201	22.8407	32.3495	23.6474	30.2107	29.4288	38.6452	31.558	28.994	37.5166	35.8146	54.8728	71.2886	44.9293	71.0489	43.395	41.2821	31.6445	30.0912	36.5831	60.7087	30.6081	34.2053	30.9442	43.6727	41.8922	49.9273	30.2678	42.1135	41.6793
MIR5584	0.104612	0	0	0.0829836	0	0.0492442	0.0440592	0	0.043579	0	0	0	0	0	0.0915025	0.0978388	0.0935561	0	0	0	0	0	0	0	0	0	0	0	0	0	0	0	0.139388	0	0.0692105	0.0309925	0.0423055	0	0.135744	0	0	0	0	0	0	0.100055	0	0	0
TMEM53	4.65523	3.51423	6.64057	5.64288	6.03948	5.26913	4.67028	3.64326	4.31432	4.91078	5.26688	4.55308	4.72984	4.4556	3.01958	6.35952	4.95848	3.06954	6.00034	1.11594	0.248809	0.518184	0.371602	1.24612	0.791235	1.03216	1.166	1.20808	2.5256	6.20127	7.81006	3.99673	3.85639	2.89618	2.83763	3.81208	3.38444	2.68168	3.18999	0.820388	5.15866	4.05596	5.74104	8.68491	4.08868	8.10443	5.8709	6.38083	6.77608
C1orf228	3.55681	2.20295	2.76319	2.32354	3.15103	2.5607	2.86385	2.12523	2.35326	3.03187	3.22969	3.38563	4.58355	3.78982	2.56207	2.93517	2.05824	1.53477	3.37098	2.5782	3.28428	1.48053	0.371602	2.12752	2.09294	3.67327	1.92643	0.7173	1.19392	3.01076	4.20853	1.06036	2.2302	12.6323	2.90684	6.81836	2.66525	1.49609	1.90042	0.615291	1.03173	2.43358	1.37785	2.54344	1.34055	2.50137	0.58709	1.19641	0.639252
KIF2C	4.70754	2.57011	1.73814	1.82564	1.41797	1.42808	2.02672	2.36812	1.52526	1.66539	2.53407	2.56841	2.43806	1.28034	2.28756	1.36974	0.842005	0.657759	1.61807	0.962017	2.88618	2.36884	2.53365	2.09712	1.37828	1.30538	0.836476	1.3591	1.51536	0.763925	15.0536	33.0342	6.87645	38.205	5.39842	25.4759	21.4489	7.93212	1.90042	49.1647	0.974414	11.4243	1.32044	1.55088	0.871358	1.80098	0.58709	1.75473	0.511402
RPS8	731.342	726.396	659.199	636.858	803.619	641.602	732.309	646.436	626.404	568.625	714.756	761.357	1130.82	779.935	977.795	978.486	720.757	489.154	602.798	303.536	232.736	189.396	225.157	262.353	178.513	244.348	222.198	153.389	202.14	543.555	516.962	742.291	360.503	584.166	563.997	296.01	319.618	343.989	712.521	906.059	351.993	1438.72	336.253	500.747	642.593	466.155	393.285	538.622	411.679
SNORD55	7.27053	2.93726	2.67406	4.19067	1.78559	2.06826	3.17226	2.48956	2.26611	2.64755	2.53407	2.62678	4.48603	2.6119	2.92808	4.40275	2.05824	0.877013	1.82033	0.384807	0	0	0	0	0.153142	0	0.582998	0.0755053	0	22.1089	3.43967	2.1615	1.44034	1.72539	4.08342	2.5104	2.41141	1.69369	7.73742	4.36563	0.401229	1.08159	0.861156	0.744421	0.871358	1.40076	0.326161	0.717843	0.255701
SNORD46	1.67379	0.996572	1.06962	1.20326	1.94314	1.03413	1.05742	1.09298	0.740843	1.02486	1.29188	0.81722	1.36531	1.43399	0.457512	0.489194	1.21623	0.877013	1.48323	3.11693	2.18952	1.62858	1.24993	5.47075	1.45485	2.18575	1.06461	2.75594	10.1024	24.3557	2.83267	1.59054	0.7434	3.26591	1.38421	2.20047	1.14225	0.903302	4.27594	126.222	0.630503	2.09558	0.229642	0.372211	0.871358	1.40076	0.456626	0.0797604	0.383551
SNORD38A	0.889202	1.25883	0.133703	0.663869	0.630207	0.0984883	0.308415	0	0.522948	0.128107	0.298125	0.291864	0.438851	0.40971	0.0915025	0.293517	0.654893	0.219253	0.606776	0	0	0	1.11481	0	0.0255237	0.303576	0.126739	0.151011	2.296	2.56139	0.323733	0.530179	0.278775	0.492967	0.622895	0.402903	0.338444	0.141141	0.203616	1.49428	0.114637	0.405596	0.114821	0	0.26811	0.300164	0	0	0.12785
SNORD38B	0.836896	1.04902	0.445676	0.912819	0.420138	0.246221	0.0881185	0.242884	0.348632	0.384322	0.248438	0.291864	0.0975224	0.512138	0.640517	0.195678	0.467781	0.438506	0.404517	0.346326	0.54738	1.55455	0	0.0607862	0.638093	0	0.405564	0.264269	0.0918399	0.359494	0.566533	1.06036	0.511088	1.4789	0.761316	0.774813	0.84611	0.395195	0.678721	1.52358	0.171955	0.608394	0.229642	0.24814	0.402165	0.400219	0.195697	0.159521	0.12785
BEST4	0.836896	0.786767	0.757649	0.580885	0.997827	0.935639	0.837125	0.485768	0.828001	0.640536	1.09313	1.45932	0.536373	0.563352	1.18953	1.17407	0.467781	0.219253	2.89904	0	0	0.407145	0	0.0911792	0	0	0.430912	0	0	3.14557	1.3354	0.40783	1.06864	0.431346	0.899737	0.340918	0.380749	0.395195	0.475105	0.0292996	0	0.473196	0.287052	0.0620351	0.201083	1.20066	0.0652322	0.0797604	0.255701
PLK3	33.3189	29.1628	66.584	72.4447	48.631	68.7941	38.7721	68.1289	108.686	72.3379	52.7682	35.8993	13.5069	63.5051	58.2871	73.8683	77.8387	46.2624	86.3645	50.7175	20.4023	41.3067	34.0185	47.8691	59.1129	42.4096	43.2179	36.9598	23.1896	7.41456	16.7127	20.106	36.7054	30.5023	53.2229	21.6638	32.2368	22.9213	44.3884	13.1262	22.7554	14.6015	44.8949	41.1293	33.7149	89.1487	26.0277	24.2472	36.4374
TCTEX1D4	0.679978	0.367158	1.06962	1.99161	2.41579	2.06826	0.881185	1.03226	0.784422	0.811345	0.695626	0.40861	1.21903	0.614565	1.46404	0.88055	1.02912	0.219253	2.96646	0	0	0	0	0	0	0	0.0253478	0	0.642879	3.41519	2.22567	0.448613	0.882788	0.308105	0.484474	0.619851	0.803804	0.733933	0.542977	0	0.573185	0.135199	0.287052	0.744421	0.335138	0.800437	0.58709	0.239281	1.15065
BTBD19	20.1378	16.5221	28.2559	31.8242	26.9413	31.664	18.6811	28.1138	36.9986	27.116	25.3903	13.8344	8.97206	16.9005	18.4835	22.4051	27.6926	14.2515	22.653	9.85105	14.2319	11.0299	7.8712	13.9504	13.7828	15.7859	16.476	8.94738	9.2299	9.6614	4.57273	8.31973	19.6536	10.722	21.7321	9.57669	17.9375	15.1868	16.3572	0.351595	9.68682	6.89514	18.5436	11.6626	14.8131	34.0186	9.26298	6.14155	13.8079
PTCH2	34.9404	33.9883	22.9969	30.5795	24.8406	31.2208	18.8574	18.6413	24.0556	17.9777	25.3903	32.6304	31.4022	21.4586	36.235	50.1913	33.0253	19.2943	19.6865	44.2913	27.568	16.6559	18.1409	13.5553	17.5603	18.8521	30.0878	20.0089	26.0366	30.1526	7.891	5.7504	17.0982	8.07234	19.1021	17.1699	3.29983	4.206	17.1038	1.61148	4.81475	19.5362	4.99471	3.22582	12.5342	13.4073	3.45731	6.77963	10.1002
EIF2B3	28.5068	26.3305	20.412	21.4098	24.473	20.9288	23.3073	25.9279	22.879	24.8955	22.4588	28.5443	29.3055	20.8952	22.9671	23.09	23.0148	28.7222	20.6304	51.2947	50.9063	35.0145	43.8828	41.9121	48.2909	44.0185	44.8148	53.3067	44.9097	19.3677	50.5833	24.5921	20.0253	22.1219	24.0853	22.9035	22.718	14.7916	18.4612	45.5901	38.9192	31.7041	36.226	28.226	33.1116	26.3144	30.333	26.3209	30.5563
HECTD3	70.1946	56.385	70.3722	66.2624	70.3731	60.3734	53.8844	59.6887	55.5196	60.3385	62.656	66.0197	65.4376	49.4725	53.8035	73.0856	63.1504	69.9418	68.768	43.0214	36.1768	40.3073	43.2072	42.7023	40.1743	46.9025	49.3521	55.0434	48.8129	44.3526	86.7605	50.1223	52.735	63.4079	62.6355	56.3134	47.1283	38.0234	42.6237	22.8244	79.9593	62.1238	86.7471	72.7051	67.1616	84.4461	83.693	82.3925	72.8748
UROD	33.0574	25.9109	31.2865	35.7244	37.1297	32.4027	27.8014	32	28.98	28.6106	33.0919	33.8563	38.0825	29.9601	36.1435	37.4723	29.5637	29.1607	30.9456	83.1567	57.5744	72.5458	59.3887	65.0108	65.2896	76.744	70.9484	69.7669	69.4768	20.2215	22.9041	14.9266	21.9303	23.9705	25.1926	18.7505	17.4299	17.3603	20.7689	90.77	39.5497	39.7484	41.4503	33.561	40.8198	35.8196	45.1407	48.8134	40.6565
ZSWIM5	11.2981	11.8015	13.4148	16.1818	14.8099	12.5573	13.7465	9.47247	15.0347	14.5615	10.186	11.3243	13.3118	13.6229	14.7319	12.2299	11.9752	9.42789	17.2594	7.42677	14.0328	14.3241	8.88466	5.44036	11.1794	7.89297	8.69428	6.04042	14.7862	45.2962	96.513	1.06036	12.6843	3.8205	4.84474	7.62416	11.4648	10.5009	12.3527	0.439493	1.66224	9.80191	3.55945	12.2209	8.98169	7.00382	1.69604	5.26419	3.83551
LOC400752	1.09843	1.36373	2.05011	2.15757	2.78341	1.2311	1.45395	0.728652	0.740843	1.32377	1.1925	1.51769	2.04797	1.1267	2.65357	1.36974	1.59045	0.657759	1.48323	0	0	0	0	0	0	0	0	0	0	2.2019	1.4568	1.83523	1.34741	1.72539	1.315	1.95253	0.973026	0.705704	0.542977	0	0.573185	1.48719	0.344462	1.0546	0.804331	1.40076	0.0652322	0.239281	0.383551
HPDL	1.25534	0.47206	2.05011	0.248951	0.472655	1.13262	0.57277	0.485768	0.261474	0.597834	0.596251	0.992339	1.26779	0.768207	0.915025	0.489194	0.561337	0.438506	1.01129	0	0	0	0	0	0	0.151788	0	0	0	0.314557	0.607	7.54485	0.3717	3.14267	0.346053	0.24794	1.48069	0.112913	0.475105	2.16817	0.114637	1.28439	0.0574104	0.186105	0.469193	0.200109	0.0652322	0.319042	0.12785
MUTYH	22.0208	15.6304	18.0944	22.696	19.4839	15.8566	16.0376	14.9981	15.3398	14.8604	17.49	16.3444	17.1639	17.72	17.9345	21.6224	17.2143	12.2782	27.3723	38.6731	38.1673	33.645	27.5661	25.5606	28.2547	41.7113	36.3233	24.9923	37.6084	16.2222	14.568	11.3377	15.7043	22.0603	16.0568	17.4798	15.6107	7.00059	13.0314	19.8651	5.38794	10.6131	6.77443	9.5534	9.58494	14.608	6.0666	9.01292	8.69383
TOE1	11.1412	8.12993	12.1224	13.8168	12.2365	13.1482	12.9975	8.56166	9.3259	9.86425	12.3722	11.1492	10.3374	11.4207	12.2613	13.1104	11.5074	9.64714	12.4726	10.4667	10.9974	12.3254	7.70229	8.72281	11.1028	11.3537	10.0631	5.43638	8.26559	7.32469	10.7237	5.30179	8.1774	14.6042	8.23605	10.8474	7.02271	6.37957	9.77358	9.72745	5.73185	9.39631	7.80782	9.73951	10.9255	6.70366	7.63217	7.25819	7.67103
TESK2	10.8796	11.0672	26.6069	31.9902	20.5868	17.6294	16.1257	10.8691	17.1265	20.9242	12.9188	21.4228	17.5053	22.6877	17.0195	16.1434	11.6945	11.6204	25.3498	16.3543	9.05664	28.9813	9.83056	10.6072	17.3051	19.8539	10.0884	8.38109	44.8178	11.9981	15.4583	3.8336	4.64625	13.6798	8.72053	26.6536	24.0718	20.6348	14.1174	8.02808	5.10134	15.8859	5.79845	9.30526	11.4617	13.0071	5.67521	8.0558	5.88112
CCDC163P	0.889202	1.20638	1.5153	1.45221	4.8841	2.70843	1.4099	0.971536	1.22021	0.854048	3.77626	4.55308	4.48603	7.22114	1.18953	1.07623	2.90024	0.438506	1.07871	1.53923	0	0	7.19556	0.39511	0.459427	1.15359	2.38269	0.226516	9.04623	1.21329	1.78053	1.01957	2.27666	8.99665	5.39842	11.1263	4.10363	1.41141	1.56106	1.11338	0.515866	5.34035	1.0908	4.15635	3.48543	2.80153	0.913251	1.43569	1.91776
MMACHC	10.1474	7.97257	11.3202	8.96223	8.82289	7.63285	7.09354	4.12903	6.27537	7.89994	7.10532	9.28128	11.4589	8.65513	6.49668	7.72927	7.20382	4.16581	7.41615	3.42478	0.646903	2.2578	3.68224	3.76874	5.69179	2.48932	3.9796	4.56807	3.03072	7.63925	14.5275	15.4567	5.48258	10.7837	11.0045	12.366	8.20726	5.02462	5.56551	7.88158	9.74414	16.4942	8.66897	9.86358	10.4563	9.60525	6.2623	8.61412	8.43813
PRDX1	96.243	74.7429	153.58	116.882	112.965	104.398	104.773	89.8063	97.8784	126.143	104.741	129.179	96.9373	105.654	87.6594	82.8695	81.0196	84.4125	95.3987	62.5311	56.9772	73.7302	84.0158	61.4548	94.1825	81.9959	64.3326	55.8739	60.2469	143.977	146.206	187.398	63.4213	150.725	113.782	170.676	172.733	162.425	81.4465	334.015	95.5499	114.04	90.8807	140.075	113.21	109.66	115.396	135.274	112.381
AKR1A1	54.2413	32.4148	59.5869	51.6988	44.9547	41.5621	37.8028	35.7647	36.5192	54.2747	52.8179	64.4436	55.344	43.0708	40.1696	40.6031	36.7676	33.9842	45.6431	51.6411	37.7692	46.9697	35.8427	50.7868	66.2595	70.885	48.2368	44.7369	52.1191	38.1513	94.8134	76.6312	48.9715	80.4153	45.2637	77.1404	69.381	46.6894	34.1397	74.1572	39.4351	75.4409	34.5611	52.9159	36.7311	54.2296	33.2032	52.4823	38.2273
NASP	87.1941	99.2376	78.751	91.2405	71.9486	68.2524	83.8007	90.8386	90.6443	76.5654	76.7176	75.0091	69.631	67.807	84.7313	71.9115	88.317	84.6317	58.0483	111.055	171.33	161.155	180.97	177.374	119.17	160.592	132.569	113.258	141.25	106.365	110.595	67.9036	72.528	155.654	85.6134	95.302	85.9224	61.114	92.4418	100.087	50.2683	106.942	56.0326	69.0451	60.928	65.4357	54.5994	62.6917	72.2355
CCDC17	10.6704	6.29414	12.4344	15.5179	16.0703	13.7884	12.1163	9.8368	8.45432	9.73615	11.7263	10.0985	17.4078	7.88692	10.7973	15.165	9.8234	6.57759	15.5739	4.19439	2.63737	3.55326	5.10108	2.94813	3.26703	1.54824	3.42195	1.51011	1.8368	10.0658	5.26067	9.74713	8.78142	10.6604	13.4961	9.79364	5.16127	2.99219	6.10849	0.146498	3.0952	7.97673	2.58347	3.03972	5.63031	4.70257	3.32684	4.06778	4.34692
GPBP1L1	102.99	125.883	157.502	148.79	124.046	116.413	137.597	124.903	144.203	150.099	108.17	126.202	135.459	141.248	128.012	102.926	129.201	101.076	107.467	79.655	70.3134	104.414	67.2599	77.1984	94.1825	65.3903	74.9786	67.2752	104.56	144.517	179.389	246.778	122.382	164.713	162.299	171.358	173.452	114.973	133.097	62.0858	140.602	168.525	128.083	137.346	144.377	116.163	130.073	132.562	124.91
RPS15AP10	4.07987	8.07748	4.99157	5.80885	3.72872	3.3486	4.40592	5.222	5.01158	7.81454	3.18	4.61146	5.99763	5.22381	4.30062	1.7611	5.51981	3.06954	2.09001	0	0.447856	0.629224	0.912114	1.18533	2.52685	0	0.481607	0.604042	2.38784	8.49304	7.81006	9.13539	5.5755	8.07234	9.205	10.9714	11.5071	4.65765	3.86871	0.117198	4.12693	8.17952	2.7557	3.47397	4.6249	2.30126	2.47883	3.50946	3.57981
TMEM69	12.0304	13.3226	14.6182	14.6881	12.289	11.6216	14.4074	11.2334	13.1173	15.0739	12.6206	13.1339	15.8962	12.4962	14.0914	10.7623	12.5365	12.7167	6.06776	8.50423	8.31022	7.5877	8.88466	6.86884	5.94702	8.8037	7.95919	8.90962	1.51536	11.3241	25.2917	23.0832	10.7328	17.4387	14.6726	20.3001	17.0491	15.4126	14.0495	10.2548	20.2334	27.5129	11.0228	16.0051	15.6174	11.006	15.6557	18.1056	15.7256
IPP	21.2362	24.652	28.5233	27.0112	26.4687	25.7547	29.3435	24.4706	24.535	28.2263	25.2413	28.2525	32.7188	27.0921	25.9867	20.9375	23.2955	23.4601	21.6417	19.856	14.2319	19.0988	23.4447	21.184	27.8974	25.4397	22.6355	18.6876	26.404	29.4336	35.4488	21.1664	25.1362	20.3349	26.5768	41.0961	29.2754	20.1831	27.7597	7.03189	28.8312	26.7694	25.7773	26.9232	32.2402	18.9103	29.6807	26.5602	26.465
MAST2	133.537	122.211	102.372	110.534	101.621	84.897	93.7581	104.562	102.28	107.397	93.1145	100.518	95.1331	97.4598	97.2671	108.895	91.8721	98.6639	132.951	115.25	135.85	122.773	84.4887	114.491	128.435	104.794	98.1465	111.484	129.678	124.61	216.739	238.703	154.395	77.211	110.114	361.931	199.766	100.69	115.45	51.0398	38.8619	77.8745	37.5464	70.1617	57.8448	77.1421	33.7903	45.3837	47.9439
PIK3R3	60.3088	42.2232	105.536	70.7435	43.4843	69.6313	71.1116	89.7456	82.7565	109.873	73.9351	79.8541	73.2881	58.9983	103.306	79.543	51.7365	153.916	88.3196	34.7096	19.5564	44.4158	36.5859	38.5688	49.6181	28.8094	20.7852	68.7853	31.6847	429.101	78.3839	114.926	165.871	61.2512	94.1955	91.459	121.332	119.377	95.0888	33.0499	98.7597	111.742	148.75	102.11	86.4655	92.9508	106.263	78.9628	131.558
TSPAN1	5.91058	4.19609	12.88	6.22377	5.25172	4.08727	3.65692	3.82542	7.19053	14.4334	7.75126	5.54542	3.41329	6.96507	5.85616	6.06601	2.80668	4.16581	8.15777	9.11992	8.80783	10.6598	4.15518	3.67756	20.5721	8.31798	4.08099	3.43549	28.2408	194.531	101.329	0.978791	57.7065	0.616209	2.07632	13.0479	121.121	29.5831	7.12657	0.0878987	2.57933	10.4779	1.32044	7.87846	1.54163	6.50355	1.23941	2.79161	2.68486
POMGNT1	65.5917	50.2482	61.013	64.8102	61.8653	48.7025	48.7736	43.4155	54.1251	56.5807	59.1779	54.4619	56.368	53.9793	54.627	65.1607	48.4621	49.5512	76.7909	117.481	107.535	127.955	102.528	87.1978	152.683	136.063	112.164	111.031	148.826	55.9013	119.458	65.4159	50.0866	50.0362	37.4429	70.9729	61.1737	45.1933	39.5694	91.5318	38.7473	56.9863	42.5411	66.0053	50.0025	71.5391	41.4225	42.4325	49.3503
LURAP1	7.68898	8.65444	6.86341	7.96642	12.7092	7.97756	7.53413	6.31498	7.49558	7.25941	8.49657	8.23057	7.07038	7.37478	10.5228	12.0342	9.72984	6.13909	11.5287	1.88555	1.19428	0.888316	0	0.151965	0.791235	0.819655	1.36878	0.377526	2.70928	2.42658	1.37587	1.14192	4.78564	1.29404	5.46763	4.09101	3.04599	6.94413	5.70126	0.0878987	4.3562	13.1819	2.64088	1.61291	6.09951	9.30508	2.87022	4.14754	3.96336
RAD54L	4.18448	2.2554	1.87184	1.20326	1.31293	1.47733	1.4099	2.42884	1.96105	2.04971	1.73907	3.21051	2.29178	1.38277	2.01305	2.05462	1.02912	0.219253	0.876454	2.00099	6.26998	1.55455	5.23621	5.68351	7.98892	5.16079	3.14312	1.17033	6.47471	0.898735	11.1283	18.7602	6.73707	33.7683	6.99026	25.1659	24.4103	6.18197	1.35744	35.5111	1.31832	8.92312	0.631515	0.930526	0.603248	2.10115	0.195697	0.558323	0.639252
LRRC41	69.8285	65.3017	67.7873	75.1416	84.9204	68.7941	68.1156	64.9107	71.0337	71.8681	65.0907	70.1642	71.4839	68.5753	80.8882	83.75	71.1027	66.4337	101.601	52.757	34.2859	39.8262	26.3162	35.7423	40.3019	32.3005	48.0086	41.9432	38.0217	80.3469	78.7076	118.556	67.9747	74.2532	72.5326	72.2436	78.0959	58.3194	57.2162	44.2423	44.8804	84.364	58.5012	65.3229	66.0221	84.9464	61.3183	64.0476	55.8707
UQCRH	50.6322	29.8447	41.0468	29.4592	31.1952	35.702	34.6746	35.7039	32.7714	33.1371	48.6441	41.2112	58.7085	45.5291	39.6206	38.6463	27.5055	34.8613	24.743	46.0229	33.4399	29.7956	28.1066	32.0343	31.5983	55.4633	27.477	47.2286	30.3531	43.7234	108.653	106.403	38.6104	82.6336	43.8103	43.4205	37.8211	36.0192	41.4699	426.396	68.7248	83.7556	53.0472	54.5909	69.4405	44.6244	87.5417	68.7534	59.1948
NSUN4	35.7773	39.8629	41.7153	38.2554	36.4995	37.5733	41.2394	36.0683	42.7946	40.6527	38.5079	38.4677	38.0337	40.4077	35.2285	33.8522	35.0836	36.1768	38.7663	13.0065	5.27475	19.2468	8.37793	8.93557	14.574	14.5413	10.8488	11.6278	13.2709	32.8937	41.0737	41.7618	36.4731	43.6892	37.6505	36.6332	48.5667	25.5747	44.6599	13.6243	28.8312	41.168	30.1979	31.6999	34.3181	26.0142	25.7667	29.3518	34.7753
FAAH	33.0051	22.0295	35.6095	35.7244	25.786	14.6748	15.5089	13.2372	19.6105	26.3474	23.4525	22.8822	23.698	26.2215	19.49	32.6782	19.8339	19.2943	52.4524	37.6726	29.4092	58.6289	29.7281	25.287	53.3445	39.3738	31.4566	28.7675	84.8141	45.0266	71.7878	20.5546	33.7783	14.6658	8.16684	89.2585	42.3055	21.3687	27.1488	19.4842	13.0113	17.711	11.0228	33.561	19.0358	40.1219	23.4184	18.983	16.8763
LOC729041	0.418448	0.419609	1.82727	2.44802	1.68055	1.03413	0.793066	0.425047	0.828001	0.854048	0.546563	0.583729	0.585135	0.921848	0.73202	0.391355	1.12267	0.438506	1.34839	0	0	0	0	0	0	0	0	0	0	1.75253	0.1214	0.367047	1.20803	1.66376	0.276842	2.38643	0.084611	0.987986	0.475105	0	0.343911	0.337997	0.574104	0.682386	0.402165	0.800437	0.913251	0.558323	0.383551
DMBX1	0.418448	0.104902	0	0.0414918	0	0.0492442	0.0881185	0	0.087158	0.128107	0.0993751	0.0583729	0.975224	0.153641	0.0915025	0.0978388	0	0.219253	0.269678	0	0	0	0	0	0	0	0	0	0	0	0.1214	0.285481	0.139388	0.123242	0.276842	3.84307	2.3268	0.479879	0.0678721	0.0585991	0	0.135199	0	0	0.0670275	0	0.0652322	0	0
MKNK1-AS1	0.052306	0.104902	0	0.0414918	0.0525172	0	0	0	0.217895	0	0	0	0	0	0.0915025	0	0.0935561	0	0.0674196	0	0	0	0	0	0	0	0	0	0	0.26962	0.0809333	0	0	0.308105	0.138421	0.0309925	0.0423055	0.0282282	0.0678721	0	0	0	0.114821	0.0620351	0.0670275	0.100055	0	0	0
KNCN	0	0	0	0	0	0.0984883	0.0881185	0	0	0	0	0	0	0	0	0	0	0	0	0	0	0	0	0	0	0	0	0	0	0	0	0	0	0	0	0	0	0	0	0	0	0	0	0	0	0	0	0	0
MKNK1	44.0939	46.8913	38.9075	45.8484	42.4339	46.585	41.9885	43.7798	48.5906	40.4392	43.9238	38.7012	39.009	36.8227	37.9735	38.4507	48.1814	49.332	42.8114	32.5931	39.7597	26.8716	37.8696	40.7267	29.1225	40.7399	34.5997	37.3374	26.8632	33.9272	39.6978	32.5448	35.962	52.3778	43.6718	44.1334	38.6249	28.1153	34.0039	18.6052	44.5365	32.5829	56.09	43.5486	36.2619	39.5216	45.7278	48.1753	46.9211
MOB3C	33.2143	28.7957	36.1443	44.7282	44.272	41.2666	33.3969	30.7855	35.604	31.5144	34.8807	33.2725	27.5013	26.4263	31.9344	33.5587	35.3642	30.2569	36.5414	13.3143	14.3314	13.2877	12.398	11.2758	11.6133	11.3537	15.1833	9.36266	9.00031	15.1437	20.1524	6.15823	25.6473	33.645	33.6363	28.7611	21.195	14.1705	24.5018	6.651	39.1485	21.6994	52.9898	37.5312	28.9559	43.1235	37.3781	35.8124	39.6336
ATPAF1	22.5439	22.0295	31.7321	27.5091	27.1514	28.5616	27.3608	27.8102	21.0922	24.1269	28.0238	27.4936	28.0865	24.9411	23.2416	18.0023	22.1728	34.2035	20.563	11.929	9.35521	15.8416	17.0599	14.923	13.6297	19.9146	11.1277	13.9307	8.17375	31.231	52.3639	33.646	33.7318	23.1078	19.6558	33.9368	26.0602	35.6804	24.7733	20.7441	56.9172	34.2729	56.3196	51.4271	44.6403	32.6178	59.2961	52.4823	42.4464
TEX38	0.104612	0	0.133703	0.0829836	0.210069	0.147733	0.0881185	0.060721	0.174316	0.0854048	0.0496876	0.116746	0.0975224	0	0	0.0978388	0.0935561	0	0.337098	0	0	0	0	0	0	0	0	0	0	0	0.161867	0.0815659	0.650475	0	0	0.0309925	0.169222	0	0.135744	0	0	0.0675994	0.229642	0.0620351	0	0.100055	0	0	0
EFCAB14-AS1	0	0	0.133703	0.0829836	0.0525172	0	0.0881185	0.121442	0	0	0.0993751	0.0583729	0.0487612	0	0.274507	0	0.187112	0	0.134839	0	0	0	0	0	0	0	0	0	0	0	0.0809333	0	0.139388	0.0616209	0.0692105	0.0309925	0	0.0282282	0.203616	0	0.0573185	0	0.0574104	0	0	0.100055	0	0	0.12785
EFCAB14	150.275	184.208	206.437	226.587	230.341	237.997	257.394	229.89	208.351	213.555	176.441	194.44	177.003	190.464	238.455	185.013	228.09	239.424	196.124	119.559	137.591	169.409	186.274	146.008	123.101	112.566	149.881	135.23	97.6258	156.56	241.545	168.719	200.393	178.331	185.969	223.208	195.578	177.499	213.39	41.7519	284.242	172.581	328.617	265.138	254.839	209.014	275.998	273.738	252.249
CYP4B1	9.72891	31.6805	11.9441	11.5762	21.3745	12.2126	7.04948	22.0417	11.5049	14.6042	18.9807	8.58081	4.87612	3.3289	4.57512	4.7941	10.0105	42.9736	40.0472	3.07845	17.5161	7.32861	6.24967	15.4701	11.0773	11.5359	6.76785	25.634	3.39807	1.39304	0.1214	0.978791	2.78775	2.6497	2.69921	12.1801	159.83	16.6546	7.73742	0.468793	47.0011	4.12356	45.182	28.226	16.2877	31.5172	50.9464	30.7077	40.7843
CYP4Z2P	18.9871	4.14364	49.1581	32.9445	19.6414	10.292	12.3366	3.70398	4.92442	33.0944	8.29782	25.5673	4.48603	6.14565	3.11108	0.587033	14.2205	0.219253	6.74196	0.0384807	1.89095	21.5047	2.60121	3.19127	19.6533	4.40185	5.17094	0.0377526	3.44399	2.51646	0	0.244698	16.5407	0.801072	2.76842	10.7544	107.541	45.3345	68.6187	0	0.573185	1.82518	0.975977	41.3154	30.6986	12.5068	0.195697	1.83449	1.40636
CYP4A11	2.40607	0.629414	0.713082	0.829836	1.47048	1.08337	0.881185	0.425047	0.697264	0.427024	1.04344	1.05071	0.438851	0.716993	1.00653	1.66326	1.02912	0.219253	1.28097	0.269365	0.696665	0.70325	0	0.121572	0.102095	0.333934	0.557651	1.17033	0	0	0.202333	0.040783	0.511088	0	0.276842	0.154963	0.211527	0.93153	0.271488	0	0.458548	0.0675994	0.631515	0.372211	0.335138	0.700382	1.43511	24.646	0.639252
CYP4X1	39.7002	13.7947	50.0048	58.7109	50.0489	21.2242	32.7801	19.3093	14.4246	25.6641	21.9122	13.6009	12.873	26.3239	11.1633	5.18546	25.8215	13.1552	40.9911	5.15641	8.55903	61.1087	25.0324	18.0839	19.5767	14.2681	20.8359	10.835	10.1483	26.962	2.02333	0.897225	51.5734	4.37508	1.315	3.87407	4.78052	8.72251	40.1124	0.175797	13.3552	1.75758	13.3766	26.9853	21.5158	16.3089	10.5676	18.983	11.8901
CYP4Z1	15.6395	1.52108	38.9967	39.8321	28.3593	20.7318	22.7346	5.16128	5.88316	27.116	10.2853	7.29661	4.87612	10.55	1.73855	0.782711	20.5824	4.60432	4.04517	1.65467	2.08999	30.98	28.4444	3.55599	24.9367	10.868	15.6396	3.77526	1.65312	1.39304	0.0809333	0.244698	2.13728	1.41728	0.207632	0.433895	2.07297	12.5898	16.6965	0.0292996	3.20983	0.473196	3.55945	17.1837	36.53	19.9109	3.71824	2.31305	2.94056
CYP4A22	0.209224	0.0524511	0.445676	0.70536	0.94531	0.344709	0.220296	0.364326	0.522948	0.512429	0.0993751	0.40861	0.146284	0.256069	0.183005	0	0.187112	0	0.943874	0.0384807	0	0.444158	0	0	0.638093	0.455364	0.557651	0.415279	0	0.539241	0	0	0.139388	0.369725	0.138421	0.0309925	0.211527	0.197597	0.542977	0	0	0	0.574104	0.434246	0.670275	1.30071	0.456626	5.0249	0
LINC00853	0.26153	0.0524511	0.401108	0.165967	0.472655	0.344709	0.308415	0.242884	0.130737	0.555131	0.347813	0.525356	0.195045	0.102428	0	0.0978388	0.467781	0	0.337098	0	0	0	0	0	0	0	0	0	0	0.404431	0	0.40783	0.3717	0.123242	0.0692105	0.402903	0.296138	0.0846845	0.203616	0	0.171955	1.08159	0.114821	0.12407	0.0670275	0.100055	0	0.319042	0
PDZK1IP1	13.8611	7.81522	10.2951	5.68438	8.45527	4.82593	6.87324	8.13661	13.6402	14.4761	22.1607	12.9004	24.8195	16.1323	5.76466	10.1752	9.63628	0.657759	11.4613	6.65716	10.1514	3.81236	3.61467	8.14535	10.7455	12.902	11.3811	1.51011	18.1384	6.51583	0	157.667	0	2.83456	1.73026	3.44017	0.338444	6.23843	5.49764	35.599	4.06961	47.7252	3.10016	9.92561	7.70817	9.40514	0.58709	3.34994	4.85832
TAL1	10.5135	11.1196	8.64611	12.0741	13.2343	12.8527	9.95739	20.2201	11.6792	9.52263	16.5956	10.6239	6.58276	5.63352	21.9606	20.2526	14.6883	20.829	15.9784	3.07845	0.248809	1.07338	0.878332	3.85992	0.535998	1.82146	1.87573	2.75594	0.551039	2.11203	2.7922	2.20228	11.2904	2.46484	4.91395	4.9898	3.51135	4.77056	12.2849	0.0878987	20.2907	4.73196	23.7679	10.1738	15.4834	19.2105	27.2671	14.1176	24.803
STIL	7.11361	6.03188	6.01663	5.14498	4.09634	5.31837	7.04948	6.25426	6.31895	8.9675	6.75751	10.9157	7.65551	5.88958	5.85616	5.77249	2.90024	5.26208	4.11259	11.3518	11.1466	9.58641	9.45896	16.8682	16.2586	16.1502	10.494	7.70154	15.2454	6.78545	22.0948	70.0651	11.3369	38.6363	13.2884	38.3688	33.0829	13.9729	6.71934	47.8169	5.38794	21.429	4.9373	4.65263	6.63573	3.70202	3.91393	5.58323	6.77608
CMPK1	95.4061	112.298	149.703	103.937	88.334	102.034	118.828	130.611	136.707	153.43	124.219	134.316	161.887	125.013	115.476	88.8377	112.267	116.643	70.6557	60.9149	58.072	76.9874	84.3198	94.0666	95.4331	90.6174	81.5944	80.4509	86.3295	40.2633	144.952	254.771	104.169	98.7167	132.538	117.09	121.417	97.2743	143.617	72.8387	264.467	188.264	224.417	156.452	217.772	124.468	206.069	224.366	227.446
FOXE3	0	0.0524511	0.0891352	0.0414918	0	0.147733	0.0440592	0	0.174316	0.0427024	0	0	0	0	0.183005	0	0.0935561	0	0.0674196	0	0	0	0	0	0	0	0	0	0	0.26962	0.0404667	0	0.0464625	0	0.0692105	0.0619851	0.296138	0.0282282	0	0	0	0	0.0574104	0	0	0.100055	0	0	0.255701
FOXD2-AS1	1.51687	2.83236	2.36208	2.65547	2.88845	1.96977	2.59949	2.06451	1.96105	1.92161	1.54031	2.1598	3.267	1.28034	1.00653	0.489194	2.3389	1.53477	1.68549	0	0	0	0	0	0	0	0	0	0	5.93165	2.0638	2.69168	1.8585	5.2994	3.04526	7.25225	6.04968	2.3994	1.90042	0	1.20369	0.608394	1.77972	1.61291	1.60866	2.40131	2.2179	3.58922	1.0228
FOXD2	1.62149	1.52108	1.11419	1.65967	1.15538	1.62506	1.10148	1.03226	0.915159	0.939453	2.385	2.1598	3.55957	1.89491	0.915025	1.56542	1.4969	2.19253	1.61807	0	0	3.33119	1.28372	0	0.127619	0.698225	0.177434	0.7173	0	6.87532	0.890266	0.530179	0.604013	0.123242	1.315	4.43193	7.31885	0.62102	0.814465	0.263696	0.630503	0.270398	0.459283	0.372211	1.54163	0.900492	0.58709	2.07377	0.383551
TRABD2B	15.9533	18.3579	41.849	23.3184	50.9417	36.5884	30.4449	20.0379	34.2095	47.357	26.6822	27.2601	14.6284	24.429	34.4964	38.5485	31.0606	13.8129	42.6092	4.84856	3.13499	1.44351	4.72948	3.82953	10.8986	2.94469	6.36229	4.83234	3.39807	1.25823	0.7284	3.18107	15.6114	1.04756	9.55105	6.81836	4.01902	6.15374	18.4612	0.146498	4.41352	4.39396	6.31515	9.67747	11.1266	40.8223	4.56626	8.21532	10.3559
SKINTL	0.732284	0.786767	0.579379	0.45641	1.2079	0.640174	0.484652	0.485768	0.958738	0.597834	0.695626	1.05071	1.17027	0.460924	0.915025	0.782711	1.02912	0.877013	0.809035	0	0	0	0	0	0	0	0	0	0	0.584178	0.4856	0.040783	0.3717	0.123242	0.138421	0.867791	0.169222	0.451651	0.610849	0	0.401229	0.473196	0.401873	0.12407	0.26811	0.300164	0.260929	0.239281	0.639252
SLC5A9	1.20304	0.734316	0.668514	0.165967	1.10286	0.738663	0.616829	0.789373	0.522948	0.982155	0.447188	0.642101	1.41408	0.716993	0.915025	0.978388	1.4969	0.219253	0.606776	0	0	0	0	0	1.42933	0.576794	0.481607	0	0	0.26962	2.3066	0.40783	0.325238	0.0616209	0.346053	2.66536	0.169222	0.395195	0.610849	0.0878987	0.114637	1.01399	0.401873	0.186105	1.00541	0.600328	0.326161	0.319042	0.12785
SPATA6	51.4691	75.0576	51.6093	54.1468	47.9482	46.6342	68.7324	50.277	59.0931	57.4347	51.3769	65.6695	66.5103	54.6451	61.8557	44.321	56.9757	48.6742	32.0917	64.4166	47.0746	53.299	33.6469	45.3161	39.9446	42.0149	46.7919	36.6578	50.6956	29.4336	31.0379	7.99346	39.5861	7.64099	22.8395	41.685	21.322	26.224	61.8994	8.99496	26.9397	31.8393	23.4809	34.0573	47.9917	18.2099	21.4614	35.3338	22.3738
AGBL4	1.46457	1.52108	2.54035	1.5352	1.523	1.32959	2.55544	1.33586	1.8739	1.36648	1.63969	1.57607	1.85293	1.8437	1.28103	1.17407	2.3389	1.09627	3.50582	0.230884	1.99047	2.29482	0	3.61678	1.25066	1.30538	1.29274	1.47235	2.57152	0.449367	36.6223	0.611745	4.87856	0.369725	1.73026	6.69439	2.91908	0.93153	1.96829	1.17198	0.171955	0.878792	0.688925	0.992561	1.74272	0.900492	0.782787	0.558323	0.383551
BEND5	7.79359	8.28728	7.39822	8.79626	10.0833	8.61773	8.15096	5.34345	6.66758	5.3805	6.4097	8.52244	11.0688	7.93814	8.96724	10.8601	8.79428	4.38506	10.0455	16.4312	8.90736	6.62536	5.97941	3.73835	5.61522	6.22331	6.76785	3.43549	6.10735	6.51583	9.99526	0.530179	7.89863	6.03885	4.08342	4.30796	1.73452	1.46787	5.76913	0.498092	1.66224	4.66436	2.46865	3.16379	5.76437	5.60306	3.39208	3.03089	2.94056
ELAVL4	0.209224	0.209805	0.222838	0.0829836	0.210069	0.0984883	0.264355	0.303605	0.479369	0.0427024	0.298125	0.466983	0.487612	0.563352	0	0	0	0.219253	0.0674196	0	0	0	0	0	1.072	2.12503	0.633694	0	0	0	33.385	0.652528	1.81204	0.431346	0.0692105	0.278933	0.338444	0.338738	0.135744	0.117198	0.0573185	0.202798	1.14821	0.496281	0.603248	0	0	0.478562	0.12785
DMRTA2	0.052306	0.0524511	0	0	0.210069	0.147733	0.0440592	0	0	0	0	0	0.0975224	0.153641	0.0915025	0	0	0.219253	0.0674196	0	0	0	0	0	0	0	0	0	0	0.13481	0	0	0.0464625	0.0616209	0	0.0309925	0	0	0	0.146498	0	0	0	0	0	0.100055	0.130464	0.0797604	0
FAF1	69.1485	75.3723	61.1467	69.2498	67.4321	62.5893	61.9032	63.5141	62.928	64.0536	64.892	69.8723	76.5551	69.2922	70.8229	66.5304	63.7117	60.7331	61.7563	97.51	115.696	127.843	115.163	88.3831	96.5051	99.3908	106.182	99.5537	89.6816	67.3152	102.623	76.5089	51.8522	60.3885	53.1537	58.6999	63.4159	37.5717	64.6821	142.542	49.8671	85.9188	47.2488	48.2013	65.2178	47.1257	46.5758	48.8931	48.5832
CDKN2C	16.2672	21.2952	12.3007	20.8289	19.9565	35.2096	22.2499	32.1214	12.115	9.65074	16.7447	15.4104	17.2127	14.4935	20.1305	20.8397	21.7986	35.0805	15.1694	15.3923	8.55903	14.3981	27.4648	22.3085	6.96797	15.1484	13.6371	37.6016	9.4595	10.6051	19.3026	7.34094	9.24604	15.5901	11.9734	15.8992	13.9185	9.14593	15.8142	11.5733	39.6071	16.8322	51.2675	18.7346	85.5271	49.427	112.982	79.2021	68.6557
C1orf185	0.575366	0.262256	0.133703	0.373426	0.210069	0.492442	0.220296	0.364326	0.217895	0.0854048	0.347813	0.0583729	0.243806	0.358496	0.183005	0.0978388	0.187112	0	0	0	0	0	0	0	0	0	0.329521	0.415279	0.551039	0	0.0404667	0.163132	0.092925	0	0.346053	0	0	0.169369	0.135744	0	0	0.135199	0.344462	0.24814	0.201083	0.200109	0.456626	0.159521	0.255701
RNF11	58.6873	71.4909	107.007	87.5892	72.9464	90.56	101.733	94.6033	102.977	110.855	83.3757	80.9048	79.2857	91.4678	86.2868	61.5406	72.6931	98.0062	61.217	26.0899	21.1488	22.1339	28.1066	45.4073	34.993	21.4021	26.9193	36.0538	29.5724	56.3507	121.157	92.7405	92.6463	34.8158	82.5682	82.3472	101.152	77.9098	93.0527	13.1262	198.895	76.1845	181.015	115.075	167.502	123.567	189.174	185.602	182.698
TTC39A	53.8752	24.3373	74.6507	73.8139	46.1626	18.0234	29.9603	14.0265	34.0788	75.0708	25.7878	27.4936	17.9441	31.394	25.8952	18.3937	9.44917	23.6793	92.9042	23.5887	17.7152	71.1763	12.4656	17.9015	64.2432	22.1003	11.736	21.6323	59.7418	51.8121	194.078	59.1761	43.396	2.71132	6.71342	154.281	99.714	72.123	35.1578	29.0652	5.10134	11.6947	4.36319	62.8415	10.5233	22.8125	2.34836	14.5961	16.237
EPS15	154.46	211.64	179.964	181.444	171.521	201.31	211.925	212.098	186.823	167.094	178.776	180.489	181.587	201.219	195.907	167.011	198.058	201.494	132.479	239.696	246.271	290.405	244.717	226.155	189.947	222.248	255.328	254.415	183.955	96.4792	176.839	156.525	153.373	236.501	219.051	165.965	157.038	122.877	213.39	77.4387	304.418	162.171	264.203	221.155	228.229	150.082	263.212	260.258	226.551
OSBPL9	110.941	164.592	159.552	148.209	162.226	135.618	134.293	133.525	150.609	131.694	130.629	142.138	150.575	140.889	165.345	153.216	146.415	132.648	128.03	199.869	205.566	214.084	188.639	195.64	177.977	191.162	188.03	167.999	201.772	73.8311	108.208	108.727	87.3495	79.6758	106.238	68.0596	104.198	68.5945	130.45	35.4232	96.6389	116.068	87.3786	73.2634	114.416	76.3417	86.6937	91.6447	79.6508
NRD1	131.497	145.604	145.068	148.499	133.289	138.475	138.038	140.144	137.056	139.594	128.492	139.161	135.8	134.948	122.705	110.754	142.018	143.392	108.141	220.533	237.861	249.617	254.615	230.562	244.287	226.346	261.234	220.626	233.686	129.777	263.6	152.61	142.501	249.441	173.303	194.168	201.374	129.426	142.328	187.488	174.248	170.553	148.176	143.487	148.935	125.769	168.691	153.459	152.27
MIR761	0.104612	0.0524511	0.0445676	0	0	0	0	0	0	0	0	0	0.0487612	0	0	0	0	0	0	0	0	0	0	0	0	0	0	0	0	0	0	0	0	0	0	0.0619851	0.0423055	0.0282282	0	0	0	0	0	0	0	0	0	0	0
RAB3B	6.64286	5.76963	17.0248	10.041	9.66317	8.96244	20.4875	4.67552	4.70653	7.25941	6.50907	8.87267	5.90011	7.73328	10.2483	4.89194	7.95227	2.19253	11.1242	0	0.995236	0.370132	0	0.151965	0.357332	0.0910728	0.582998	0.339774	4.17871	15.0089	1155.48	1.4274	1.39388	0.801072	2.14553	169.157	19.4182	22.6672	15.8142	0	0.343911	1.35199	0.516694	0.744421	6.63573	10.2056	0.0652322	0.558323	5.36972
TXNDC12	33.5804	24.4422	38.7292	35.9734	31.5103	36.096	30.1806	32.9715	30.9411	30.6176	32.0982	32.3386	32.8651	32.828	36.5095	36.2982	31.2478	33.9842	31.9569	27.2828	18.4119	27.2417	29.3565	22.886	21.7462	28.9915	25.2464	18.8008	21.2609	22.7829	54.3467	45.2691	27.8775	33.3369	37.789	39.7014	38.5403	29.6114	31.1533	28.9187	42.5876	40.6948	37.6038	41.4394	35.0554	31.117	38.0304	40.5183	34.5196
KTI12	0	0	0	0	0	0	0	0	0	0	0	0	0	0	0	0	0	0	0	0	0	0	0	0	0	0	0	0	0	0	0	0	0	0	0	0	0	0	0	0	0	0	0	0	0	0	0	0	0
BTF3L4	37.2942	45.5276	51.2527	48.1305	33.0333	46.388	52.078	46.573	52.1205	52.7375	41.3401	44.1883	58.5622	54.0818	52.5224	43.1469	48.5556	48.0164	27.1701	21.0104	13.8338	10.8449	13.479	25.1655	16.9733	18.336	13.992	15.3653	10.5616	33.388	81.257	76.672	58.6822	48.3724	68.3108	66.9439	67.9426	52.1939	49.8181	21.711	71.7054	76.9281	65.333	57.9408	79.3606	36.5199	74.2343	61.6548	55.7428
ZFYVE9	62.7672	83.712	66.3166	80.7845	85.2355	77.0671	87.1932	75.4762	71.9489	68.6227	60.7182	75.8263	79.9196	71.392	71.5549	71.618	83.265	82.4392	57.1718	66.2252	85.1922	104.229	90.4006	80.8456	77.0816	74.9529	69.6049	82.1498	99.233	60.7994	73.3256	71.9412	51.8057	27.791	65.0579	74.847	45.6899	34.3255	85.2474	38.0308	83.1118	75.7113	70.0981	39.4543	88.1412	53.5292	71.2336	68.8332	71.5963
CC2D1B	56.8566	45.108	62.2609	72.4447	64.9113	58.1081	47.4077	48.6375	54.0815	55.0007	56.6935	54.8121	58.1234	57.0522	54.261	72.1072	56.2272	53.4978	79.6899	39.7505	52.2001	35.6067	38.4439	26.5028	32.2875	29.7201	35.9685	28.9563	41.3279	57.6988	61.6307	61.2152	63.4213	111.287	74.4705	81.2624	61.3429	34.6642	42.0807	13.595	34.1045	36.2333	43.8041	48.5735	44.9755	65.5358	44.2275	47.5372	50.5009
ORC1	2.56299	1.20638	0.757649	0.912819	0.94531	1.2311	0.969303	1.57875	1.91748	1.7081	1.54031	1.16746	0.975224	1.22913	1.73855	1.66326	0.374225	0.877013	1.61807	3.1939	2.23928	7.40263	3.44576	3.67756	3.42018	3.85541	1.52087	1.28359	4.86751	1.03355	7.4054	6.60684	3.06653	20.3349	3.73737	8.39898	7.78421	2.25825	0.610849	25.8715	0.974414	6.55714	0.459283	0.806456	0.670275	0.900492	0.652322	0.877364	0.511402
PRPF38A	42.4201	54.5492	51.119	63.8974	52.8848	55.3012	62.2998	49.4269	55.6939	45.3499	44.3213	56.5633	55.7341	52.9038	50.8754	50.7784	53.6077	47.1394	41.5305	38.7116	39.262	51.9295	58.6455	38.4472	39.8425	35.3059	45.4992	34.0151	45.5985	41.881	42.6519	42.0065	38.4245	53.1172	50.939	52.2534	46.113	27.8612	61.6958	39.4958	35.3655	50.5643	32.4369	37.9034	49.1312	36.62	33.0075	31.1065	37.588
ZCCHC11	93.8369	138.314	90.9625	110.327	89.857	108.386	140.637	117.495	114.003	105.688	95.102	117.621	121.562	122.759	135.973	100.48	129.762	95.5944	57.5089	169.276	234.577	207.718	214.043	168.043	170.754	132.298	213.606	162.525	145.382	73.3368	133.661	99.1434	100.87	175.928	153.993	62.078	104.452	45.6167	112.464	37.9722	66.2602	111.809	66.3664	45.1615	92.9002	47.7261	68.4286	72.2629	67.7608
GPX7	8.26434	7.71032	6.64057	5.72587	7.72003	9.15942	9.56085	10.1404	5.40379	6.31995	11.8753	10.1569	12.7267	11.4719	8.87574	8.3163	5.42626	6.79685	6.13518	0.923536	1.44309	1.62858	0	3.25206	1.65904	3.70363	2.30665	2.49167	4.22463	3.81962	3.642	13.2545	21.7909	12.7555	10.4508	6.75637	5.28818	8.04503	8.21253	5.65481	6.53431	17.373	6.71702	3.10175	8.91466	5.60306	6.0666	5.82251	6.26467
FAM159A	0.26153	0.367158	0.579379	0.45641	0.472655	1.42808	0.57277	0.60721	0.305053	0.427024	0.447188	0.291864	0.438851	1.74127	0.36601	0.0978388	0.187112	0	0.539357	0	0	0	0	0.486289	0	0.455364	0	0	0	0	0.283267	0.326264	0.789863	7.70261	3.66816	2.75834	0.592277	0.790389	0.271488	0.146498	0.0573185	0.473196	0.229642	0.186105	0.26811	0.300164	0	0.319042	0
SELRC1	11.6642	8.33973	11.0973	10.7464	10.9236	10.3413	9.51679	9.04743	11.287	11.4869	9.29158	13.1923	11.2151	8.19421	10.1568	10.4688	10.1041	7.23535	9.57358	6.7726	4.08047	2.62793	4.86461	8.17574	8.03997	4.12863	8.54219	5.62514	4.63791	8.76266	15.2964	28.4665	15.2397	12.6939	11.0737	11.6842	13.0301	7.48047	8.82338	18.1657	12.6674	18.8602	10.1042	12.345	11.5958	10.0055	8.21926	10.3688	10.1002
ZYG11B	71.1884	83.3449	79.8206	87.0913	69.1652	96.3216	104.773	97.6393	81.8849	83.0989	85.562	92.2291	93.4265	92.4409	98.8227	83.8479	96.5499	94.7174	57.7786	41.5206	29.3097	35.6437	35.2346	38.3257	32.849	39.3738	38.3005	43.2645	34.2103	65.2032	92.4663	87.4387	88.9293	59.0328	84.0216	100.075	74.5423	77.4864	97.7358	18.9275	143.239	89.9072	121.48	90.137	131.441	79.0432	160.602	134.157	116.727
ZYG11A	9.25816	5.35002	12.167	9.54311	6.30207	3.15163	5.948	1.76091	5.05516	13.5367	4.62094	5.66217	4.48603	7.52843	3.5686	3.62004	2.24535	1.75403	5.73066	0	0.646903	8.62407	3.47954	2.97852	6.9935	2.2161	1.24204	0.151011	2.7552	8.85254	0.283267	17.3328	10.6399	13.4334	26.3692	5.48568	36.3827	2.03243	1.96829	10.8994	0.114637	2.09558	0.459283	1.61291	3.08327	1.90104	0.0652322	1.11665	1.0228
ECHDC2	82.5388	76.2115	99.564	85.6391	104.982	66.9721	74.2839	64.1214	57.96	68.4946	72.6929	77.8694	80.1147	72.8772	71.2804	79.3473	60.8115	64.8989	124.119	66.4561	71.1096	59.036	51.0446	46.8053	63.2477	55.6455	57.4887	49.456	104.192	99.0855	2.87313	30.8319	39.5861	28.2224	32.3905	50.7038	36.975	23.5141	60.1347	24.4358	26.4238	53.0655	31.8628	38.0895	56.035	82.0448	40.5745	41.6349	46.6654
SCP2	90.8032	84.6037	151.129	98.5015	89.1217	101.738	103.275	93.4496	82.4514	136.135	94.5058	177.395	94.4992	88.7535	91.594	68.6829	87.475	107.434	78.8135	230.884	184.815	280.116	231.88	244.938	329.537	246.868	189.627	248.261	281.535	74.6399	60.8619	86.7046	70.3443	42.0871	78.6232	95.1161	93.4951	87.1968	100.858	140.169	165.421	112.147	144.387	128.227	147.796	95.9524	163.994	161.515	123.887
PODN	194.892	211.483	171.853	177.46	226.349	194.662	175.047	249.32	253.499	155.65	216.042	156.673	69.7285	88.5486	165.985	238.825	267.29	263.104	290.309	104.552	85.64	77.0244	66.1789	121.481	71.5429	94.2907	115.459	116.882	56.6193	54.5532	15.4987	1.4274	188.08	11.7696	113.851	105.592	38.7518	91.9392	245.426	6.97329	85.3472	15.0071	74.2317	78.8466	82.1758	105.858	39.0741	106.241	47.4325
SLC1A7	0.104612	0.209805	0.445676	0.124475	0.420138	0.0492442	0.264355	0.242884	0.348632	0.384322	0.248438	0.291864	0.195045	0.460924	0.36601	0.0978388	0.0935561	2.19253	0.741615	0.192403	0.945474	0	0	0.121572	0	0	0.329521	0.604042	0	0.314557	0.202333	0.122349	2.41605	0	0.138421	0.24794	0.084611	0.0846845	0.610849	0.0585991	4.75743	0.0675994	2.69829	0.992561	0.603248	1.90104	2.73975	0.558323	1.2785
CPT2	17.1564	16.05	24.735	20.7874	22.0047	20.4363	17.844	14.6945	17.0394	22.9312	22.7569	23.174	20.0409	19.2564	19.307	18.8829	17.495	22.5831	28.6533	42.3287	30.6533	38.2346	18.7152	33.0981	41.8844	40.5881	27.5023	36.6578	33.246	23.6817	26.3033	21.2887	17.4234	22.2451	16.3337	18.9054	16.4145	24.9255	17.2395	24.26	20.8066	29.5409	20.7826	29.2185	19.3039	24.2132	22.5704	28.7935	22.246
C1orf123	25.3684	22.3966	23.2643	26.7207	25.8385	26.2964	26.788	26.1707	18.6082	18.9172	21.8128	23.2324	24.4294	19.7685	26.5357	25.2424	22.2664	32.888	24.4059	26.4362	14.9285	23.2443	9.42517	20.3634	11.7154	16.3931	14.9805	18.8763	21.5824	17.076	13.5968	18.5155	23.9747	16.4528	15.7108	19.0294	15.8646	18.0096	21.1761	10.4892	27.2836	23.1866	25.4902	22.1465	28.0845	22.5123	32.6161	29.9101	26.0815
MAGOH	16.6856	11.9589	18.5401	14.8956	12.7092	15.4627	18.2405	14.4516	15.3834	14.0918	16.9931	17.2784	17.554	17.5663	18.026	15.9477	14.0334	14.69	9.10164	24.1274	18.3123	26.7605	35.4711	16.5642	19.398	25.8343	22.6862	17.3662	16.072	7.90887	17.8053	22.4306	11.0116	16.6376	16.7489	14.6905	15.0608	11.7712	15.8821	85.5547	8.0819	12.5059	9.75977	10.608	11.7968	6.90377	12.2637	10.4486	9.97234
LOC100507564	0.78459	0.681865	0.846784	0.663869	1.15538	0.886395	0.793066	0.425047	0.566527	1.06756	0.894376	0.525356	0.487612	0.614565	0.640517	0.587033	0.842005	0.219253	0.471937	0	0	0	0	0	0	0	0	0	0	0.359494	0.8498	0.448613	1.06864	0.492967	0.622895	0.991761	0.676888	0.762161	0.271488	0	0.74514	1.35199	0.516694	0.868491	1.00541	0.500273	0.521858	0.398802	0.639252
LRP8	9.93814	7.23826	7.8439	5.18647	5.04165	9.30715	6.74106	6.98291	6.10106	7.43022	7.65189	6.12915	7.75303	5.37745	6.49668	5.67465	7.20382	4.60432	7.55099	6.81108	5.7226	4.7747	8.17524	3.55599	4.23694	7.71083	7.14807	5.05885	2.15824	2.42658	24.9275	57.9934	21.9768	64.8252	28.93	43.7305	41.0363	7.59338	4.20807	26.6919	6.07576	30.0141	2.41124	3.72211	5.29518	4.50246	3.19638	3.66898	5.49757
SLC25A3P1	0	0	0	0	0	0	0	0	0	0	0	0	0	0	0	0	0	0	0	0	0	0	0	0	0	0	0	0	0	0	0	0	0	0	0	0	0	0	0	0	0	0	0	0	0	0	0	0	0
DMRTB1	0	0	0	0	0	0	0	0	0	0	0	0	0	0	0	0	0	0	0	0	0	0	0	0	0	0	0	0	0	0	0	0	0	0	0	0	0	0	0	0	0	0	0	0	0	0	0	0	0
GLIS1	8.31665	6.13678	4.23392	7.17808	7.29989	5.56459	5.7277	3.4611	2.44042	3.11727	5.76376	6.65451	5.11993	5.01895	11.6208	13.991	7.01671	3.2888	8.09035	2.65517	0.995236	1.48053	0.50673	0.121572	1.02095	1.18395	1.26739	0.151011	1.148	1.03355	0.0404667	0.0815659	1.95143	0.246484	1.86868	0.464888	1.09994	3.64144	6.04062	0.117198	0.74514	0.337997	0.803746	1.17867	3.75354	2.2012	2.2179	1.83449	1.78991
TMEM48	26.7807	31.156	28.345	26.8452	19.8515	27.1828	31.7667	23.9241	28.5007	35.7846	23.2538	34.907	34.7667	29.4479	29.1893	24.0684	45.4683	21.7061	14.0233	20.5102	18.0138	20.6904	23.5123	18.5702	22.3332	14.6931	34.2702	16.9887	11.1126	13.7956	40.9927	66.9249	26.1584	51.3918	47.4092	59.8776	42.3901	31.1639	31.2212	36.6244	24.7616	61.583	21.8734	26.3649	32.5754	15.6085	20.0915	21.6948	25.1865
YIPF1	17.3133	16.3123	27.7656	30.0401	23.5802	20.781	24.0563	18.5199	19.1748	25.6214	20.6203	22.8822	18.4317	22.5853	16.1044	13.4039	28.4411	15.3477	19.8214	6.46475	5.62308	16.5819	15.2695	9.78657	16.1565	12.8413	23.1678	13.0624	19.6078	36.6234	23.673	25.2039	19.0961	22.923	19.725	31.4264	44.4208	23.8528	21.0404	12.9211	21.6091	24.9442	16.7638	31.4518	18.2985	16.3089	13.1117	20.1794	16.3649
DIO1	0.052306	0	1.7827	0.248951	0.0525172	0.0984883	0.220296	0.242884	0.261474	0.0854048	0.0993751	0.0583729	0.585135	0.665779	0.0915025	0	0.187112	0.219253	0.741615	0	0	0	1.3175	0	0.0255237	0.455364	0	0	0.688799	11.0544	0.1214	0.897225	0.0464625	0	0.207632	2.54139	0.0423055	0.508107	5.02254	9.20006	0.343911	0.946391	0.114821	3.66007	0.26811	0.500273	0.195697	2.15353	0.511402
HSPB11	14.1226	9.70346	15.9998	12.738	8.03514	8.86395	14.5395	10.6869	10.1975	12.2983	14.4591	13.4258	17.4565	13.0595	9.60776	9.78388	16.9337	11.6204	5.5284	13.853	12.1916	13.6949	9.76299	13.7073	15.2632	22.07	21.0386	10.835	10.1024	10.1108	19.5859	11.5008	8.45618	13.3717	11.2813	17.2628	11.4225	10.4162	12.9636	29.3289	9.34291	15.0747	7.34853	9.80154	11.9309	6.90377	11.2852	10.5284	7.92673
LRRC42	16.4241	13.4275	16.4454	17.8	14.9674	14.9702	16.4341	13.055	14.8169	17.2091	11.3288	12.842	18.5293	16.0299	14.3659	15.6542	24.4182	12.2782	14.5626	14.1224	11.5945	13.4358	9.89812	10.5768	19.6022	14.5413	21.2668	8.56985	27.3224	14.9639	19.1812	31.4437	14.1711	12.4474	20.3479	23.0275	19.8413	16.7393	13.3029	37.1225	9.22827	18.387	10.6209	17.3698	13.8747	12.907	10.7633	11.4855	10.6116
LDLRAD1	0.052306	0.0524511	0.802217	0.580885	0.840276	0.443198	0.132178	0.242884	0.087158	0.384322	0.397501	0.642101	0.146284	0.102428	0	0	0.0935561	0	0.0674196	0	0	0	0	0	0.0510474	0	0	0	0	0.584178	3.35873	0.040783	7.75924	0.123242	0.0692105	0.805806	0.211527	0.141141	0.135744	0	0	0.202798	0	0.12407	0.53622	0.100055	0	0.0797604	0.12785
TMEM59	130.399	121.162	202.025	172.523	169.578	151.327	169.804	133.161	149.171	167.863	154.081	148.676	177.93	165.523	159.946	135.507	212.747	141.638	140.165	180.821	140.428	233.516	183.538	157.406	192.934	171.885	277	171.926	189.19	85.4697	271.208	87.4387	113.508	87.7482	90.8042	105.53	100.56	114.014	157.667	194.637	208.639	172.311	183.656	209.306	210.668	142.778	220.876	199.959	158.023
TCEANC2	12.0304	9.3363	13.9051	13.3604	13.602	14.527	14.2311	13.7837	13.6838	13.4086	12.4716	15.2353	17.4078	13.0083	11.6208	11.6428	17.5886	12.7167	8.62971	2.65517	5.27475	0.851303	4.66191	0.79022	2.24609	0	2.66151	2.41617	2.61744	11.5487	13.4349	11.8271	14.4034	24.0322	14.1189	21.9427	14.5108	10.1621	11.4704	0.761788	19.431	20.3474	18.601	14.9505	19.6391	13.0071	18.7217	18.7437	21.2232
MIR4781	0	0	0	0.0414918	0.0525172	0	0	0	0	0.0427024	0	0	0	0	0	0	0	0	0	0	0	0	0	0	0	0	0	0	0	0.13481	0.0404667	0.040783	0	0.0616209	0	0.12397	0	0	0	0	0	0	0	0	0	0	0	0	0
CDCP2	0.78459	0.891669	0.0891352	0.290443	0.472655	0.147733	0.264355	0.910815	1.0459	0.427024	0.397501	0.350237	0.243806	0.460924	0.36601	0.88055	0.654893	0.438506	0.943874	0.0384807	0	0	0	0.820613	0.0255237	0	0.329521	0.792806	0.2296	0.224684	0.0404667	0.203915	0.511088	0.431346	0.622895	0.24794	0.211527	0.0282282	0.203616	0	0.0573185	0.135199	0	0.12407	0.737303	0.400219	0	0.159521	0.255701
CYB5RL	10.8273	9.96572	9.6266	11.0783	14.3372	12.705	8.98808	9.8368	9.67453	6.19185	9.49033	9.51478	11.1176	11.8304	7.5947	11.9363	8.98139	7.89311	13.2142	5.04097	5.27475	3.59028	4.18897	5.86586	4.92608	5.52508	5.52581	4.45481	4.40831	13.4361	29.1765	9.584	11.0116	12.9404	8.85895	13.6367	10.8302	2.54054	10.1808	1.75797	7.33676	10.9511	7.98005	8.68491	12.5342	9.10497	8.41496	7.01891	6.77608
MRPL37	31.8543	22.3966	29.9049	32.0317	32.7182	28.9063	25.3781	26.7172	23.184	31.0873	25.0425	26.2094	33.9866	27.9115	30.7448	32.3847	25.7279	23.8986	26.6982	18.894	15.5754	15.8416	17.2626	20.3634	24.4517	30.8737	17.059	21.217	26.9091	32.3545	51.4331	65.0488	30.2936	42.58	25.1234	38.0278	40.8248	27.7483	18.5291	70.231	27.2263	52.4571	29.4515	32.1962	33.0446	33.018	35.6168	33.9779	32.474
SSBP3	55.0259	65.3541	60.2108	68.6689	88.7541	68.9418	86.268	59.6887	61.9693	47.7413	63.8982	63.4513	55.8804	66.5267	70.4569	65.6499	61.8406	56.5673	69.7118	83.3491	56.0815	51.4113	71.9894	57.6861	48.4695	67.8189	63.1412	58.9696	55.9764	92.1653	55.5607	17.659	37.0771	49.42	44.5716	35.2075	30.0369	35.511	51.5149	33.3429	32.6715	30.9605	35.3074	43.7968	50.9409	43.5238	43.4447	48.7336	38.3551
ACOT11	11.2981	10.7525	11.231	9.87505	9.50562	7.82982	11.3673	8.98671	12.9865	13.6221	11.925	9.57315	7.60675	9.62819	10.7973	14.4801	13.4721	7.23535	20.2933	8.42727	4.82689	5.84808	3.34442	4.22464	7.22321	4.70543	9.5561	4.3038	3.85727	17.7949	3.48013	5.83197	5.71489	6.71668	9.205	5.3927	4.69591	5.98437	6.65147	1.25988	2.29274	1.68998	2.41124	4.28042	6.36762	13.8075	2.08743	4.70586	2.17346
FAM151A	0.156918	0.157353	0.0891352	0.0414918	0.105034	0.147733	0	0	0.043579	0.0427024	0.0496876	0	0.0975224	0.0512138	0	0	0.0935561	0.219253	0.269678	0	0	0	0	0	0	0	0	0	0.734719	0.26962	0.0404667	0.040783	0.0464625	2.6497	0	0.495881	0	0	0.0678721	0.0292996	0.171955	0	0.516694	0.310175	0.26811	0	0.195697	0.558323	2.17346
MROH7	0.941508	0.891669	0.311973	0.124475	0.735241	0.344709	0.881185	0.546489	0.915159	0.811345	0.496876	0.40861	0.536373	0.563352	0.457512	0.684872	0.374225	0.438506	1.21355	0.57721	0.0497618	0.70325	0	0.942186	0.68914	0.303576	1.74899	0	3.21439	0.674051	0.0809333	0.0815659	0.325238	0.308105	0.138421	0.12397	0.296138	0.225825	0.407233	0	0.171955	0	0	0.186105	0.53622	0.400219	0	0.159521	0.12785
HEATR8-TTC4	0.26153	0.104902	0.222838	0.0414918	0.157552	0.0984883	0.264355	0.303605	0.261474	0.341619	0.298125	0.116746	0.243806	0.256069	0.183005	0.293517	0.0935561	0.219253	0.134839	0	0	0	0	0.212752	0	0	0.177434	0	0.780639	0.0898735	0	0	0.092925	0	0.276842	0.12397	0.0423055	0.0282282	0.271488	0	0	0	0	0	0.0670275	0	0	0	0.255701
TTC4	0.418448	0.367158	0.17827	0.622377	0.525172	0.196977	0.528711	0.303605	0.174316	0.341619	0.19875	0.291864	0.731418	0.153641	0.183005	0.0978388	0.280668	0	0.134839	0	0	0	0.033782	0	0	0.394649	0	0	0	0.26962	0.890266	0.203915	0.139388	0.184863	0.0692105	0.340918	0.169222	0.141141	0.542977	0.0585991	0.171955	0.202798	0.287052	0.24814	0.201083	0.200109	0.260929	0.159521	0
PARS2	4.49831	4.35344	4.99157	5.76736	6.61717	3.64407	5.11087	4.61479	4.27074	4.01403	4.12407	4.37796	5.07117	3.89225	3.5686	3.91355	4.95848	2.85029	4.31485	2.34732	3.08523	0.333119	0.743204	0.243145	0.842282	0.63751	1.06461	1.81213	0.964318	7.01013	6.71747	9.584	4.36748	4.80643	4.70632	5.7956	4.18824	4.9117	3.46148	2.78346	2.75129	8.85552	2.92793	4.34246	6.09951	5.20284	4.17486	5.58323	3.19626
TTC22	9.72891	8.65444	11.2756	9.54311	10.1358	5.17064	7.22571	5.03984	8.10569	10.9745	9.83814	10.799	14.8722	11.2158	9.42475	13.7953	11.601	3.50805	16.1807	2.27036	1.09476	2.22079	0.641858	0.212752	3.11389	1.36609	1.72365	0.377526	4.63791	0.224684	0.930733	22.2267	4.55333	9.92097	5.95211	7.96508	1.01533	2.73813	5.49764	4.80513	0.687822	11.6947	0.918567	9.98765	5.09409	13.7075	0.130464	1.03688	2.55701
C1orf177	0.156918	0.209805	0.311973	0.165967	0.472655	0.196977	0.176237	0.060721	0.174316	0.213512	0.248438	0.40861	0.39009	0.716993	0.274507	0	0.187112	0	1.14613	2.61669	0	1.81365	0	0	0.127619	0.0607152	0.152087	0	0.734719	0	0	0.530179	0.092925	1.1708	0.276842	0.557866	0.126916	0.0282282	0.407233	0.263696	0.0573185	0.0675994	0	0.12407	0.469193	0.400219	0.0652322	0.159521	0.12785
DHCR24	137.931	73.4316	371.293	256.129	330.648	217.807	236.069	128	185.864	305.664	151.05	186.443	72.3616	131.773	97.0841	123.864	162.694	76.0808	293.14	102.897	79.8676	203.906	138.439	107.227	295.36	123.738	160.73	65.0478	214.63	309.704	59.3646	193.678	123.219	84.1742	46.3711	423.916	348.259	199.093	203.209	32.0244	165.478	49.4827	49.4304	235.981	216.901	404.521	119.636	256.19	213.638
TMEM61	1.09843	2.04559	3.83281	2.19907	5.67186	1.62506	1.85049	0.910815	2.22253	3.45889	2.08688	2.51003	5.75382	2.56069	3.01958	5.87033	1.68401	1.09627	4.98905	0.500249	0	0.296105	1.45263	0.455896	1.37828	0.273218	0.633694	0.264269	0.964318	0.359494	44.4324	10.0326	0.139388	0	0.0692105	1.17772	0.211527	0.31051	1.28957	0.791088	0.573185	3.17717	0.0574104	0.620351	1.2065	3.50191	0	0.638083	0.639252
BSND	0	0	0.133703	0.124475	0.105034	0	0	0	0	0.0854048	0.0496876	0.0583729	0	0.0512138	0	0	0	0	0.134839	0	0	0	0	0	0.255237	0	0	0	0	0	2.38753	0.163132	0	0.0616209	0.0692105	0.526873	0.0423055	0.112913	0	0	0.0573185	0	0	0	0	0	0	0	0.12785
PCSK9	1.41226	0.314707	0.93592	0.70536	0.735241	0.344709	0.308415	0.971536	0.174316	0.982155	0.645938	0.583729	0.731418	0.512138	0.36601	0.293517	0.187112	0.219253	0.606776	0.384807	0	0	0	1.00297	0.995425	0	0.304173	0.226516	0	0	0.0809333	0.40783	0.975713	0.184863	0.346053	0.0309925	0.676888	0.423423	0.542977	0.175797	0.114637	0.202798	0	0.0620351	0.0670275	0.300164	0.326161	1.67497	0.383551
USP24	200.227	259.004	180.9	197.957	197.937	225.785	229.681	229.222	225.739	214.622	200.787	222.868	236.638	245.826	216.495	189.71	238.942	252.58	157.492	244.583	278.019	243.806	314.51	254.876	248.831	225.314	271.956	271.706	204.527	182.623	340.851	341.068	221.719	347.912	296.29	267.59	235.092	146.335	235.856	100.38	283.383	239.707	247.956	257.88	265.228	150.082	227.073	244.944	253.016
LOC100507634	0.627672	0.576963	0.267406	0.539393	1.05034	1.08337	0.484652	0.910815	0.43579	0.341619	0.496876	0.466983	0.731418	0.40971	0.457512	0.684872	0.935561	1.31552	1.01129	0	0	0	0	0	0	0	0	0	0	0.404431	0.9712	1.26427	1.02218	1.72539	1.66105	0.960769	0.973026	0.197597	0.678721	0	1.20369	0.811193	1.55008	1.36477	1.07244	1.00055	1.95697	1.11665	3.32411
MIR4422	0.052306	0	0	0	0.0525172	0	0	0	0	0.0427024	0	0.0583729	0	0	0	0	0	0	0	0	0	0	0	0	0	0	0	0	0	0	0	0	0	0.0616209	0	0	0.0423055	0	0	0	0	0	0	0	0	0	0	0	0
PPAP2B	200.436	253.811	176.844	216.048	282.228	264.638	258.892	299.719	244.522	153.857	221.656	217.731	216.451	208.594	302.599	292.734	308.267	263.104	307.231	83.8879	77.4293	69.8068	80.1309	96.8628	53.1914	62.9009	102.709	81.3947	58.6397	69.5171	27.315	13.5399	97.4784	37.3423	127.001	43.3586	42.3055	74.8329	224.182	6.5338	197.061	117.015	193.473	137.78	248.605	236.029	423.162	273.738	212.871
PRKAA2	20.9747	26.8025	27.0971	26.9282	18.1184	19.7469	27.3608	19.1878	21.0486	31.6852	19.1794	22.2984	23.5029	26.0678	19.856	14.4801	18.5241	22.3638	12.2704	3.00149	7.21546	5.51496	8.88466	9.36107	10.1329	9.89658	7.3255	6.49346	14.8781	31.9051	0.202333	3.18107	37.4023	0.985934	9.55105	76.7685	30.7138	5.39158	31.6963	3.04715	15.8199	35.9629	11.195	37.9655	38.0046	8.90486	15.6557	13.3997	19.4333
C1orf168	8.15973	10.7	9.89401	11.7007	13.0768	7.63285	12.3366	2.42884	4.09642	10.8891	6.65813	11.9081	3.31576	6.2993	2.19606	1.95678	3.18091	3.2888	10.45	0.769613	9.30545	14.5462	11.7899	3.16088	11.9961	6.8001	1.79969	3.02021	7.30127	10.1557	0.526067	0.652528	17.7951	0.0616209	2.00711	27.0565	12.607	7.39578	3.86871	0.205097	0.630503	5.06995	0.574104	1.98512	3.28435	2.60142	0.391393	5.34395	1.91776
C8A	0	0	0	0	0	0	0	0	0	0.0427024	0	0	0	0	0	0	0	0	0	0	0	0	0	0	0	0	0	0	0	0	0	0	0	0	0	0.0309925	0	0	0	0	0	0	0.0574104	0	0	0.700382	0.913251	18.0258	0.12785
C8B	0.209224	0	0.267406	0.0829836	0.0525172	0	0.132178	0	0	0.341619	0.0993751	0.233491	0	0.665779	0.457512	0	0	0.438506	0	0.846575	0.84595	0	0	0	0.714664	0.182146	0.0253478	0.604042	9.36766	0	0	0.040783	0	0	0	0	0	0.0564564	0.0678721	0	0	1.01399	0.0574104	0	0	0.500273	0.391393	16.8294	0.383551
DAB1	1.67379	0.47206	0.846784	1.45221	1.94314	1.6743	1.80643	2.3074	1.74316	1.57999	0.894376	0.933966	1.56036	1.38277	1.00653	1.95678	0.842005	2.19253	1.95517	1.96251	0	1.22143	0.540512	0.547075	0.587045	1.57859	0	1.66112	0	0.988608	0	0.0815659	0.3717	1.23242	0.553684	4.80384	0.803804	1.72192	0.95021	0.0292996	0.74514	1.35199	0.918567	0.558316	0.737303	0.800437	0.58709	0.797604	1.15065
OMA1	21.7593	31.5756	39.5315	45.8069	33.0333	33.3875	40.7989	30.5427	29.2415	31.13	26.3841	27.6687	37.3023	45.1706	45.1107	28.9603	30.1251	24.3371	18.2707	37.2493	40.307	69.0666	46.6529	36.8668	38.3111	39.647	37.7428	23.7464	35.7716	27.1418	30.957	36.2153	12.8237	40.3001	29.2761	39.6395	24.9602	27.8612	42.6916	23.7619	31.7544	46.576	21.0122	34.0573	33.0446	14.9081	20.222	22.1734	20.3282
TACSTD2	172.61	177.914	369.243	274.261	235.015	136.948	211.22	200.622	330.764	384.62	193.483	187.085	159.449	345.539	237.54	338.425	213.589	106.119	248.306	76.7689	38.1175	77.5796	39.356	52.2153	105.974	42.5613	60.353	23.3311	77.421	229.222	0.890266	701.426	96.9673	42.8265	92.1192	94.1553	201.797	108.961	113.618	108.115	15.8199	232.271	16.4194	151.738	110.931	179.798	4.50103	54.6359	95.8879
MYSM1	112.51	166.69	156.878	141.86	127.512	136.948	182.141	139.051	154.182	189.086	111.3	148.267	160.278	155.485	146.221	103.513	156.519	113.135	75.7122	73.1133	102.858	78.2828	92.3599	84.3104	100.972	79.4155	94.0402	64.9346	113.33	90.4577	99.6289	176.876	193.656	125.892	200.711	223.549	169.137	89.0317	203.956	18.7517	90.9071	127.966	86.9768	111.043	156.509	64.8354	84.6062	83.3496	88.2168
JUN	1168.78	1301.37	998.626	889.335	1377.05	1806.52	731.515	1180.6	1099.11	687.722	1108.73	1123.33	282.181	1631.31	1014.67	1312.41	1032.3	1010.98	2461.96	311.193	390.729	226.261	400.823	313.413	220.678	279.624	277.837	292.394	306.929	136.967	189.87	268.107	274.733	67.29	374.498	58.3279	209.37	151.331	1160.07	45.0334	214.199	174.068	525.42	588.465	731.002	1624.99	493.482	315.532	651.526
LOC100131060	0.418448	0.681865	1.02505	1.70116	1.47048	1.82203	0.969303	1.09298	0.697264	0.811345	0.447188	0.466983	0.780179	0.614565	0.36601	0.489194	0.561337	1.09627	0.876454	0.0769613	0.84595	0	0.67564	0.455896	0.280761	0.242861	0.22813	0	0.596959	0.988608	1.17353	0.367047	0.789863	1.54052	0.692105	1.27069	0.761499	0.564564	0.542977	0	0.343911	0.0675994	0.344462	0.186105	0.53622	0.600328	1.36988	0.957125	0.639252
HSD52	0.156918	0.262256	0.0891352	0	0.0525172	0.147733	0	0.182163	1.83032	0.384322	0.298125	0.291864	0	0	0.183005	0	1.02912	0.219253	0	0	0	0	0	0	0	0	0	0	0	0	0.0404667	0	0	0.0616209	0	0	0	0.0564564	0.0678721	0	0.401229	0.135199	0.0574104	0.12407	0	0	0.0652322	0.239281	0.255701
FGGY	14.6457	15.3682	21.1696	18.1734	33.0859	18.8113	18.2405	15.241	18.0417	18.6609	20.5707	20.2554	16.0424	21.9195	36.967	33.7544	15.0625	11.4012	20.6978	27.86	15.0281	20.0611	27.5999	21.184	19.398	23.6486	14.9045	14.497	36.4145	9.61646	27.7601	13.7439	41.3981	11.8312	13.3576	14.5975	14.2993	10.1057	17.7825	17.1988	11.2344	17.8462	8.66897	13.7718	13.8077	16.7091	9.32821	12.7617	13.0407
MIR4711	0	0	0	0	0	0	0	0	0	0	0	0	0	0	0	0	0	0	0	0	0	0	0	0	0	0	0	0	0	0	0	0	0	0	0	0	0	0	0	0	0	0	0	0	0	0	0	0	0
HOOK1	31.5928	36.7683	50.8516	45.5995	30.4075	25.7547	42.4731	27.3244	48.0676	67.5552	27.825	34.9653	41.252	48.141	35.4115	24.0684	36.7676	15.567	20.6978	19.3173	35.0323	40.6034	27.3296	14.923	43.6966	20.0664	19.4164	10.3442	29.0214	56.9798	141.674	79.4452	37.6811	22.7997	35.9895	111.356	121.882	52.3633	41.2662	25.3734	8.48313	75.9817	3.38721	40.695	32.3743	13.6074	0.456626	12.9212	14.7028
CYP2J2	8.57818	6.34659	10.6962	6.22377	10.8711	5.95854	7.49007	4.37191	6.44969	15.3302	4.77001	9.57315	5.11993	9.52576	3.29409	4.20707	3.18091	2.19253	6.2026	1.3853	3.78189	4.88574	3.24307	2.88734	11.6388	3.43041	1.67295	2.18965	10.1483	7.63925	0	1.34584	0.0464625	3.26591	10.7968	20.827	27.6678	4.4036	3.93658	2.66626	0.343911	4.66436	0.229642	0.806456	6.63573	2.40131	0.195697	4.06778	2.04561
C1orf87	0	0.104902	0	0.0414918	0.0525172	0.0492442	0	0.060721	0	0.0427024	0	0	0	0	0	0	0	0	0	0	0	0	0	0	0	0	0	0	0	0.0449367	0.0404667	0	0	0	0	0	0	0.141141	0.0678721	0	0	0	0	0	0.0670275	0	0	0	0.12785
NFIA	371.059	405.605	322.937	401.475	390.623	446.054	425.744	416.424	365.758	335.385	354.67	390.164	417.932	368.739	381.474	314.943	381.241	444.426	233.541	186.631	165.856	184.178	164.653	191.172	150.59	175.406	176.547	194.351	131.836	277.17	254.454	34.4616	164.013	77.3959	270.821	267.373	63.6274	230.201	448.567	14.0345	533.692	297.775	545.514	463.712	670.611	387.712	669.805	625.002	494.27
MGC34796	0	0	0	0	0	0	0	0	0	0.0427024	0	0	0	0	0	0	0	0	0	0	0	0	0	0	0	0	0	0	0	0	0	0	0	0.0616209	0	0	0.338444	0	0	0	0	0	0	0.24814	0	0	0	0	0
TM2D1	19.2486	17.0991	25.8492	19.6256	16.4379	20.2886	22.5143	18.9449	20.4821	23.6571	24.0985	20.9559	25.1608	19.9734	20.4966	16.3391	16.9337	20.3905	10.5849	24.4352	33.4399	34.1632	33.1401	31.6696	27.9995	34.9112	31.4819	26.4646	13.9137	13.0317	26.9103	14.845	15.9366	17.7468	16.3337	21.6018	20.6028	19.1387	20.5653	22.4728	16.3358	18.5898	14.8119	17.0596	26.9451	11.9065	15.7862	17.9461	16.8763
INADL	216.756	275.631	286.703	327.993	328.075	212.686	260.963	180.766	279.603	326.503	203.967	260.226	285.351	302.622	236.9	212.897	258.776	143.172	273.117	228.614	266.922	364.506	242.217	169.715	325.376	223.735	237.458	120.204	414.381	350.462	286.504	318.556	122.243	116.094	217.183	457.171	276.889	212.671	378.862	79.4018	63.9101	318.528	51.8416	323.203	180.237	155.685	45.7278	79.0425	98.5727
L1TD1	0.313836	0.367158	2.13924	2.40652	3.30859	3.59482	3.70098	2.24668	1.83032	1.66539	0.397501	0.233491	2.34054	3.68739	2.37906	0.587033	0.0935561	5.26208	3.03388	0	0.54738	2.96105	3.44576	0.638255	0.918853	0	0.253478	2.1519	4.27055	0.179747	1.4568	0.489396	0.418163	0.985934	9.41263	1.30169	0.380749	2.25825	2.98637	0.117198	1.49028	1.14919	0.0574104	0.0620351	1.34055	0.400219	0.652322	0.159521	1.66206
KANK4	17.3656	20.6133	6.15033	9.37715	20.3767	22.0121	12.4247	10.3833	11.1562	12.2129	13.8131	17.0449	26.6236	12.1377	10.5228	12.3277	14.6883	27.8451	10.922	5.88754	9.00688	2.70196	17.1275	3.34324	4.54322	5.82866	6.1595	14.648	5.78591	0.674051	0.566533	18.5563	21.6051	8.13396	49.9008	0.402903	16.1607	22.9495	13.0993	6.06501	123.923	44.21	95.4161	39.2682	91.2915	49.6271	91.9775	76.9688	104.582
USP1	37.3988	52.2938	51.9213	62.7771	47.4756	54.3163	72.4774	55.5597	49.0263	49.1505	43.0294	55.104	65.9252	59.5616	65.6073	48.6259	67.454	46.0432	29.3949	45.2533	41.0037	49.7827	58.9833	49.1152	44.9217	44.9292	52.1657	37.8659	33.2919	36.5785	75.2275	192.455	50.0866	85.7147	66.5805	83.5869	69.6348	52.5609	66.1753	36.3314	49.5232	73.2777	44.206	53.2881	59.8556	38.2209	44.5536	46.4205	47.3047
DOCK7	89.3909	121.005	91.0516	101.074	88.5966	94.795	114.642	103.894	97.7041	101.333	93.5617	122.875	133.801	116.819	125.999	106.742	136.498	119.712	53.9357	156.539	179.988	145.314	132.02	135.462	127.721	127.957	175.229	159.278	118.427	67.2254	143.778	169.535	89.8121	63.9009	142.851	109.156	99.714	73.7885	103.03	64.3125	137.679	145.001	99.5497	82.1965	125.006	79.3433	124.594	103.529	105.988
ANGPTL3	0	0	0.401108	0	0	0	0.0440592	0	0	0.0427024	0	0	0	0.563352	0.0915025	0	0	0	0	0	0	0	0	0	0	0	0	0	0	0.0449367	0.0404667	0	0.0464625	0	0.0692105	0	0	0	0	0	0	0.0675994	0	0	0	0	0.717555	15.7128	0.12785
ATG4C	12.0827	16.155	15.2421	12.8625	9.40058	15.2657	20.047	19.7343	14.3811	14.348	14.7572	17.5119	14.1408	14.6471	13.4509	10.8601	16.2788	11.4012	4.38227	10.2359	7.51403	8.92017	16.2491	16.5034	13.2723	16.3324	14.9552	17.2907	15.9342	5.2576	10.7237	16.7618	12.1267	17.3771	16.6105	18.8125	14.8915	13.9447	19.5472	5.88921	19.6602	16.8998	16.3046	15.7569	21.6499	10.7058	19.5697	22.0936	14.9585
LINC00466	0	0.0524511	0	0	0	0	0	0	0	0	0.0496876	0	0.0487612	0.0512138	0	0	0	0	0	0	0	0	0	0	0	0	0	0	0	0.13481	0	0	0	0.0616209	0.138421	2.23146	0.296138	0.0846845	0.271488	0	0	0.135199	0	1.0546	0	0	0	0	0
FOXD3	0	0.104902	0.267406	0	0.157552	0.0492442	0.0440592	0	0.043579	0.213512	0.0993751	0.466983	0.0487612	0.204855	0.36601	1.66326	0.467781	0	0.337098	0	0	0	0	0	0.408379	0.394649	0.304173	0.830558	0	0.179747	0	0.122349	0.139388	0.184863	0.138421	3.53315	0.46536	0.169369	0.542977	0.468793	0	0	0.0574104	0.186105	0	0.100055	0	0	0
ALG6	14.2795	14.7388	16.9357	15.7254	9.138	14.0838	16.8747	16.759	15.2962	16.0988	14.7075	19.7884	19.6995	20.3319	18.209	11.2515	17.2143	14.0322	4.31485	33.7091	41.2028	42.9723	42.8693	42.5807	32.849	41.1345	35.4869	32.1653	32.1899	7.90887	17.4816	21.982	14.4963	21.6906	20.7632	33.41	15.0608	10.4162	17.9861	32.7862	15.7626	29.4057	13.6063	15.6949	19.9072	9.20503	14.0902	13.5593	14.7028
ITGB3BP	12.5011	14.1094	10.9636	8.13239	7.82507	7.23889	10.398	8.86526	8.7158	10.334	9.04314	9.98176	18.6268	11.5231	15.7384	12.8169	10.8525	5.70058	4.58453	15.3153	10.3007	6.10717	5.40512	8.08456	7.73368	7.98405	6.66646	4.87009	2.66336	6.33608	19.424	8.68677	13.7064	9.55124	11.6274	17.2009	16.5837	10.6985	10.3166	8.99496	9.80146	15.8859	5.91327	8.37474	6.97086	3.50191	4.10963	6.38083	7.28748
EFCAB7	12.5534	18.2005	15.5095	13.8583	9.40058	12.5573	17.9321	13.2372	11.1126	12.0848	13.366	17.22	18.9194	15.569	11.9868	12.2299	13.6592	12.9359	6.8768	14.3533	11.2959	21.2085	13.783	9.60421	6.84035	13.9038	8.13663	8.72086	7.66863	11.2342	30.4714	6.85154	14.7286	8.68855	11.2121	23.9262	16.0338	8.10149	14.5246	4.13124	7.05017	13.8579	5.97068	8.62288	12.3331	4.90268	6.97985	8.29508	5.88112
DLEU2L	3.45219	6.55639	3.34257	4.73006	2.10069	2.21599	3.87721	3.21821	2.35326	3.33079	2.63344	4.0861	5.26621	4.35317	3.47709	2.05462	4.39714	1.75403	1.07871	0.461768	4.57808	0	0.439166	0	0.612569	0.455364	0.329521	0	0.0459199	3.19051	5.9486	1.18271	5.11088	2.27997	4.63711	7.25225	4.31516	2.23003	3.59722	0	1.26101	2.16318	0.631515	1.17867	2.81516	1.00055	1.36988	1.43569	3.19626
PGM1	41.2171	33.8834	61.7261	40.496	45.4274	52.8882	47.8483	58.2921	42.751	54.5737	55.6501	46.3481	43.3975	41.2783	36.418	39.5269	43.9714	83.0969	47.2611	75.6145	54.3896	83.8348	75.6379	122.97	102.988	92.1353	84.7629	144.857	116.545	38.7804	55.1965	63.5399	32.1985	34.4461	37.1661	38.6477	28.5562	27.4096	28.7099	72.6336	177.859	86.8652	171.657	108.872	172.596	109.36	195.762	136.31	168.123
ROR1	38.288	30.9986	19.7434	25.8909	28.8845	29.842	24.4088	24.2884	27.0625	24.6393	33.0422	30.8209	33.3527	40.1516	29.3723	30.33	22.7341	31.7917	27.0352	21.8185	20.3526	23.6144	30.9443	13.7377	18.9131	20.1878	16.1972	21.8588	30.5368	7.99874	14.2847	3.18107	25.8332	6.22371	34.3976	6.72538	7.82651	12.7309	34.8863	5.94781	13.2406	54.3499	11.8265	8.43677	15.0812	10.8059	8.67589	17.7068	16.7484
UBE2U	0.313836	0.157353	0	0	0	0.0984883	0	0	0	0.0427024	0	0	0.195045	0	0.274507	0.391355	0	0	0	0	0	0	0	0	0	0	0.101391	0.226516	0	0	0	0	0.092925	0.0616209	0.276842	0	0	0.0282282	0	0	0	0.0675994	0	0	0	0	0	0	0
CACHD1	82.1204	101.65	67.5199	73.067	95.7389	97.3065	109.972	108.873	106.507	76.3946	99.9217	114.002	80.6998	86.8074	135.241	134.626	130.417	86.3857	83.5329	143.225	106.839	71.0283	92.5964	119.597	78.613	95.2014	124.331	91.9277	81.9671	72.5279	4.3704	10.6036	36.2408	9.30476	38.135	22.2836	28.8523	26.9297	111.514	3.92614	89.5315	48.9419	74.8632	46.4643	121.655	78.6429	68.1677	80.0794	83.3585
MIR4794	0.26153	0.47206	0.133703	0.331934	0.525172	0.344709	0.352474	0.364326	0.305053	0.213512	0.149063	0.350237	0.633896	0	0.640517	0.0978388	1.02912	0	0	0	0	0	0	0	0	0	0	0	0	0	0	0.163132	0.325238	0.123242	0.0692105	0.216948	0.126916	0.0282282	0.203616	0	0.114637	0.202798	0.229642	0.0620351	0.603248	0	0.130464	0	0.12785
RAVER2	29.0298	38.0271	28.3004	29.4592	29.1471	31.5655	41.8563	29.389	35.9527	32.1122	26.2847	32.9223	48.2736	38.6152	36.052	28.3733	34.5222	25.4334	20.2933	20.2793	20.4023	14.3611	19.4584	20.7889	20.7252	17.486	14.4482	17.2152	22.4089	18.7386	16.1867	58.075	13.6135	12.3242	22.0089	50.9517	33.5059	12.0817	35.8365	18.195	19.259	57.0539	18.7158	17.9281	40.8868	16.509	16.7647	19.5413	23.5245
JAK1	210.845	230.837	252.253	251.689	266.42	313.094	307.313	306.398	252.148	250.407	240.637	259.526	234.346	280.959	281.462	242.64	273.371	340.5	260.037	300.111	262.941	283.484	393.357	326.726	284.155	280.565	341.941	358.612	310.878	207.832	236.285	232.177	267.903	373.731	297.052	281.474	203.701	174.676	277.461	100.38	429.946	221.253	407.327	387.099	330.312	286.156	390.806	378.862	365.652
MIR3671	2.45838	4.14364	4.05565	4.85454	3.62369	4.72744	4.80246	2.79317	3.05053	2.34863	3.42844	3.85261	3.99842	3.84103	4.30062	2.73949	6.92315	3.06954	1.28097	0	0	0	0	0	0.20419	0	0	0	0	1.3481	2.02333	0.570962	2.6019	0.862693	1.93789	2.41742	1.5653	1.27027	4.00445	0	2.69397	2.77157	2.1816	2.17123	3.21732	1.30071	2.60929	1.59521	2.30131
MIR101-1	0.366142	1.04902	0.401108	0.788344	0.787758	0.59093	0.57277	0.303605	0.43579	0.683238	0.496876	0.758847	1.46284	0.563352	0.183005	0.391355	0.654893	0.219253	0.269678	0.731133	0	0	0	0	0	0	0.0253478	0	0	0.314557	0.3642	0.040783	0.18585	0.184863	0	0.433895	0.0423055	0.338738	0.475105	0	0.515866	1.01399	0.459283	0.744421	1.07244	0.600328	0.326161	0.398802	0.12785
AK4	53.4044	61.8923	55.4867	41.4088	49.8388	53.4792	62.9166	64.2428	51.2925	60.9363	50.6813	57.614	85.7222	47.68	66.4308	54.3006	66.7991	64.4604	35.1256	2.30884	5.97141	3.25716	8.2428	8.47967	6.71273	5.19115	6.91994	4.9456	9.09215	4.98798	1.13307	20.2284	9.6642	27.9759	28.0995	6.07454	91.2529	25.3771	41.1984	6.2994	167.37	229.297	123.547	97.147	140.624	99.1541	177.106	124.985	115.193
DNAJC6	4.07987	6.03188	5.48181	7.0951	8.66534	7.09116	8.76779	7.65084	6.49327	6.49076	6.21095	6.36264	3.9009	7.16993	8.32672	6.65304	5.51981	4.82357	5.93292	10.6976	4.62785	6.25523	4.83082	7.9022	3.9817	4.25006	5.24698	3.511	1.56128	4.94304	119.984	57.6671	2.92714	5.05291	8.92816	16.705	8.16496	6.60539	5.90487	5.53762	2.80861	3.24477	3.96132	5.8313	4.02165	3.80208	1.56557	2.31305	3.19626
LEPROT	89.4432	125.096	116.589	124.766	117.691	138.179	170.201	147.552	145.902	136.221	121.039	123.225	134.971	125.832	157.293	114.374	148.754	158.959	74.0941	6.31083	14.0328	8.80913	11.5872	19.8163	14.0125	12.2948	10.6207	13.2889	12.3525	74.5501	123.14	94.3718	109.001	52.1313	101.463	112.1	91.8029	94.0563	134.047	3.36945	183.19	117.488	191.866	146.279	176.349	105.758	195.305	185.124	166.333
LEPR	86.2526	209.437	224.576	321.354	193.473	233.91	444.073	321.943	192.27	96.3366	210.973	141.788	51.4431	93.0042	203.227	135.702	333.808	173.21	151.964	308.884	376.05	735.082	598.211	585.705	170.677	446.833	607.839	340.491	161.409	17.8848	3.2778	2.69168	48.2281	8.62693	26.5768	17.8207	8.24957	30.4582	137.984	6.2701	136.074	22.781	158.338	70.3478	71.4514	30.2165	47.4891	113.898	72.6191
PDE4B	81.2312	102.49	80.8456	43.7323	34.924	74.1617	64.723	66.368	107.161	91.9383	82.4317	113.477	71.4352	122.042	79.3326	85.9025	104.409	61.3909	56.4302	62.9929	55.8327	21.6897	42.5653	46.5926	58.5259	47.3275	59.6686	37.8282	46.6546	7.4595	51.8378	69.6981	46.2302	133.348	114.267	43.9784	43.2362	34.1279	67.397	15.5288	35.5375	150.544	35.6519	73.8218	51.6782	45.9251	22.5704	45.5432	54.4643
SGIP1	12.1873	25.5437	10.4288	9.50162	17.6983	15.9551	19.6945	13.4193	18.3467	12.5545	13.1175	12.6085	7.99684	11.4207	10.7058	11.545	15.811	9.42789	7.28131	4.42528	6.61832	4.14547	4.93217	10.9719	7.07007	10.1698	6.71715	6.34244	5.92367	1.48291	11.0474	11.7047	25.6938	3.57401	15.2955	6.60141	57.1547	45.3909	21.8548	1.08408	5.78917	7.16553	5.85586	4.90077	5.29518	3.50191	3.06592	3.27018	7.03178
MIR3117	0.679978	0.891669	0.133703	0.331934	0.630207	0.443198	0.440592	0.425047	0.828001	0.341619	0.496876	0.175119	0.438851	0.512138	0.549015	0.88055	0.187112	0.877013	0.741615	0	0	0	0	0	0.48495	0	0	0	0	0	0.445133	0.244698	1.20803	0.123242	1.03816	0.12397	3.72288	1.27027	0.339361	0	0.229274	0.270398	0.114821	0.12407	0.402165	0.400219	0	0.0797604	0.255701
TCTEX1D1	0.732284	0.47206	0.623946	1.41072	0.94531	1.47733	0.704948	1.39658	0.653685	0.640536	1.34156	1.10908	0.682657	1.07549	2.01305	0.195678	1.40334	1.31552	1.07871	0.384807	0	0	0.878332	1.97555	0.561522	0.212503	0.963215	0.56629	0.0918399	0.224684	0.1214	0.40783	1.57973	0.184863	0.553684	0.340918	0.761499	0.451651	1.15383	0.0585991	1.77687	0.608394	6.65961	1.61291	0.737303	1.1006	0.848019	0.797604	1.78991
INSL5	0	0	0.0445676	0.0829836	0	0	0	0.060721	0	0.0854048	0.0993751	0	0.0487612	0	0	0	0	0	0	0	0	0	0	0	0	0	0.45626	0	0	0	0	0	0	0	0	0.12397	0	0.0282282	0	0	0	0	0.0574104	0	0	0	0	0	0.12785
WDR78	15.8487	20.8231	19.2086	18.4638	17.0681	16.743	18.9895	14.6338	14.076	18.4474	14.5585	16.3444	15.1647	17.9248	20.4966	14.2845	15.3432	12.9359	11.3265	22.5497	28.3642	23.2073	17.6342	20.7585	23.2776	23.7093	19.9487	15.2898	28.103	7.90887	18.6551	2.89559	7.29462	3.26591	8.30526	17.9757	8.5034	12.0534	20.9725	4.16054	7.22213	10.9511	6.71702	12.1589	13.4725	8.30454	6.39276	8.8534	8.43813
MIER1	62.9241	97.5067	95.0627	98.9164	66.5393	97.8974	121.383	109.055	100.144	97.8312	83.6739	92.1124	77.2865	91.4678	89.6724	62.7147	100.479	83.974	50.5647	80.9633	111.168	96.9745	128.27	115.463	90.5581	105.128	111.302	86.1138	106.305	40.8475	73.9326	97.145	78.15	101.613	108.868	146.223	91.5491	72.0948	123.324	29.739	109.306	80.1053	106.324	91.8119	112.204	59.8327	97.5874	94.5958	93.203
SLC35D1	31.5405	36.506	39.6206	39.7076	33.401	43.1379	51.9018	41.4724	42.9689	43.8981	35.4769	41.0361	32.3287	39.1785	37.333	31.6019	39.8549	36.6153	26.0914	38.4037	44.9349	48.7834	42.6666	49.3584	43.6966	35.397	43.8009	32.0142	22.8222	27.726	65.7988	38.9477	43.1637	37.5271	39.104	107.265	53.5587	45.3062	52.3973	10.079	33.8752	44.0748	37.8909	44.1069	42.4955	27.3149	35.682	40.4385	28.3828
C1orf141	0	0	0	0	0	0	0	0	0	0	0	0	0	0.0512138	0	0	0	0	0	0	0	0	0	0	0	0	0	0	0	0	0	0	0.18585	0.0616209	0	0	0	0	0	0	0	0	0	0	0	0	0	0	0
IL23R	1.15073	0.209805	2.94146	1.20326	0.787758	0.984883	5.24305	3.64326	0.348632	0.213512	0.0993751	0.350237	0.292567	0.819421	0.274507	0.0978388	0.280668	0	0.471937	0	0	1.44351	2.39852	5.68351	0.331808	0	0.177434	0	1.56128	0	0.0809333	0.040783	1.1151	1.4789	2.28395	0.340918	0.253833	0.169369	0.746593	0.0292996	0	0	0.0574104	0	0.603248	0.100055	0	0	0
IL12RB2	3.76603	3.61913	3.07516	3.81724	3.67621	7.38663	5.63958	5.76849	4.27074	2.13512	5.96251	5.60379	3.12072	4.96774	3.47709	1.7611	3.92936	2.63104	4.18001	4.07895	7.1657	5.51496	8.34415	21.6399	6.8914	18.9128	8.94776	9.66468	1.46944	0.179747	1.29493	8.89069	1.4868	18.4246	8.99737	2.88231	5.83816	1.1009	2.10404	43.5977	13.5272	1.82518	13.6637	5.89333	5.42923	6.10333	10.5024	14.1973	8.05458
SERBP1	209.119	255.647	257.289	249.158	221.15	230.61	277.133	269.358	243.432	258.777	212.464	243.94	305.001	243.009	252.181	207.516	284.598	211.799	157.357	85.6965	138.238	112.779	113.609	130.964	112.1	94.5032	123.241	113.937	124.627	162.446	275.011	388.906	215.679	314.02	242.791	226.679	242.58	201.803	255.946	177.907	273.696	453.321	245.43	254.406	311.611	229.725	264.712	236.968	253.527
GADD45A	16.8948	27.7467	16.3117	18.0074	31.1427	26.1979	20.8841	39.1043	17.7802	20.6253	38.1104	27.4936	19.602	19.4612	33.7644	24.8511	15.6239	26.3104	53.666	6.88804	7.11593	10.9189	5.23621	12.6435	10.0053	17.577	4.25842	13.591	5.05119	9.39178	53.1732	24.4698	26.8553	8.75017	12.5271	9.48372	15.9492	15.836	63.7998	3.04715	14.7882	17.5758	38.9817	23.7594	13.0704	30.1164	19.7001	17.8663	23.6523
GNG12	110.052	141.723	133.837	129.081	108.396	156.843	175.796	180.706	161.46	158.426	135.796	153.462	167.544	135.819	160.129	108.308	168.869	184.173	70.9928	10.6591	11.694	6.40328	7.128	20.6673	15.11	5.76794	13.6878	13.8552	7.39311	48.5766	159.681	101.794	127.261	24.71	114.751	68.9584	78.6459	89.9067	163.708	1.11338	408.566	163.523	306.055	248.823	248.27	151.683	303.069	269.032	256.979
GNG12-AS1	1.20304	1.67844	1.11419	0.995803	1.62803	1.28035	1.80643	1.76091	1.26379	1.45188	0.844689	0.758847	1.95045	1.22913	1.64704	2.25029	0.935561	1.31552	0.471937	0	0	0.555198	0	0.425503	0	0	0	0	0	0.853798	5.66533	0.0815659	1.90496	0.0616209	0.276842	0.650843	0.549971	0.225825	1.35744	0	1.60492	1.75758	1.14821	1.2407	1.40758	0.500273	0.58709	0.797604	0.639252
DIRAS3	2.19685	3.82893	4.8133	4.48111	5.67186	5.02291	6.74106	5.28273	3.00695	5.72212	3.08063	3.444	2.48682	3.89225	4.94113	4.40275	3.27447	2.19253	7.28131	0.846575	0.348332	0	2.53365	0.942186	4.08379	0.728582	1.06461	1.32134	3.53583	6.42595	42.3686	0.285481	1.39388	0.246484	1.79947	0.278933	0.380749	0.677476	3.12212	0	0.917096	1.01399	0.631515	3.28786	1.67569	3.20175	0.456626	2.87137	0.894953
WLS	91.7447	113.085	96.5334	98.9579	116.483	94.6965	142.223	110.087	102.803	108.251	118.306	121.883	90.7446	113.387	118.496	100.676	107.87	74.1076	115.49	139.339	118.632	90.9784	90.4006	103.336	112.968	108.559	132.011	83.3956	118.106	60.7545	133.378	14.5187	89.9979	11.0301	28.1687	16.3641	15.7799	42.5963	75.9489	4.24844	56.9172	97.6811	63.4385	49.1938	68.4351	112.862	46.7715	66.9987	69.1671
MIR1262	0.575366	1.31128	1.24789	1.28625	1.36545	1.03413	1.58613	1.33586	1.52526	1.62269	0.993751	1.9263	0.877702	0.40971	2.28756	0.684872	2.43246	0.657759	0.539357	0	0	0.592211	0	0	0.842282	0.212503	0.887171	0	0	0.584178	1.49727	0.203915	0.92925	0.184863	0.415263	0.185955	0.296138	0.536335	0.475105	0	0.286592	1.28439	0.516694	0.310175	0.201083	0.500273	0.326161	0.797604	0.255701
RPE65	0.418448	0.419609	0.17827	0.497902	0.630207	0.640174	1.4099	0.546489	1.08947	1.66539	0.19875	0.116746	0.0975224	1.02428	0	0.782711	0.280668	0	0.404517	0.615691	3.03547	0	1.79045	1.24612	3.62437	0	1.6476	0	2.20416	0	0.0809333	0.040783	0.0464625	0	0.622895	0.0929776	0.084611	0.0282282	0.475105	0.146498	0.114637	2.02798	0.229642	0.186105	1.07244	0.600328	0.0652322	0.159521	0.511402
DEPDC1	2.24916	1.10147	1.29246	0.248951	0.472655	1.03413	1.4099	0.971536	1.08947	1.32377	0.795001	1.57607	1.17027	0.768207	0.915025	0.587033	0.280668	0.438506	0.876454	0.192403	0.796188	0	0	0.516682	1.22514	0.364291	0.0506955	0	0.780639	1.25823	12.7875	24.5513	5.11088	22.3684	3.46053	26.8705	19.8413	11.263	0.746593	13.6829	2.06346	15.6831	0.688925	2.54344	0.938386	0.300164	0.195697	1.19641	1.53421
LRRC7	1.88302	1.31128	0.668514	5.02051	0.997827	0.393953	3.92127	0.425047	1.48169	1.40918	0.844689	0.525356	2.24302	1.69005	3.47709	4.50059	0.467781	3.94656	0.471937	9.58169	2.78666	7.99484	0	0.486289	0.89333	1.24466	2.30665	4.60582	4.36239	0	75.3894	0.163132	1.44034	0.0616209	4.29105	0.12397	0	0.479879	0.542977	0	0.229274	0.270398	0.114821	0	0.335138	0	0	0	0.511402
PIN1P1	0	0.0524511	0.133703	0.0829836	0	0.0492442	0	0	0	0	0	0	0	0	0	0.195678	0	0	0	0	0	0	0	0	0	0	0	0	0	0	0.768866	0	0	0	0	0	0	0	0	0	0	0	0	0	0	0	0.0652322	0	0
LRRC40	19.1963	24.5471	21.6599	22.3641	15.3875	23.4402	30.8415	24.5313	25.3194	25.4933	24.7941	27.085	26.0385	23.5583	24.7057	23.4813	23.5761	21.9253	10.3152	25.2433	26.2245	43.0093	37.0588	25.3478	21.4144	20.886	32.876	25.6718	9.50542	9.79621	33.6683	29.69	23.7423	18.7944	24.3621	23.0584	21.1527	20.409	25.0448	18.2829	27.5702	28.4593	23.366	22.4567	28.3527	13.3073	23.4184	19.8603	24.2916
SRSF11	168.007	245.262	169.936	190.945	162.068	175.457	210.779	196.25	205.431	203.861	165.311	194.557	246	201.936	179.436	145.291	201.239	169.483	116.097	234.001	397.149	272.084	306.943	259.192	257.228	236.273	270.765	215.53	348.119	154.807	200.796	235.481	156.021	201.747	241.822	218.001	185.256	115.51	218.955	74.2451	147.079	278.983	140.139	159.616	190.693	108.759	146.316	138.624	149.713
ANKRD13C	46.6046	52.3462	46.6623	50.8689	42.2764	49.8351	56.5721	47.2409	46.4116	50.3888	50.0851	54.3451	58.2209	54.3378	54.7185	56.9422	53.8883	53.717	36.0695	50.2942	36.1768	32.0534	41.991	42.0944	35.478	54.2794	39.2383	45.1144	33.4297	40.7576	50.8666	48.6133	51.2017	46.8935	49.97	53.3072	54.2356	40.451	54.0941	20.3339	52.1025	53.2007	46.3302	42.2459	54.3593	34.719	43.9013	47.1384	44.492
HHLA3	3.24297	4.30099	5.39268	4.23216	3.51865	2.21599	5.24305	2.85389	3.57348	3.24538	2.83219	2.1598	3.07196	3.3289	2.83658	1.56542	3.8358	0.877013	3.70808	0.115442	2.78666	1.55455	3.78358	1.00297	1.88875	0.910728	0.709737	0.868311	1.8368	1.61772	0.687933	3.99673	1.67265	4.80643	2.90684	3.84307	3.63827	1.94774	3.25786	1.84587	3.0952	5.40795	3.27239	4.40449	4.08868	2.10115	2.08743	3.19042	2.55701
CTH	2.98144	3.93384	5.03614	5.5599	3.62369	5.31837	5.41929	3.33965	4.3579	2.94647	4.02469	4.20285	5.46126	4.86531	3.47709	2.54381	4.11647	2.63104	2.02259	11.7751	17.1181	13.3988	21.7894	8.17574	8.47387	9.16799	8.41545	14.2327	12.1688	9.12216	1.37587	9.70635	2.2302	3.01942	2.21474	5.67163	1.73452	2.08889	4.75105	5.06882	4.52816	6.01634	5.28176	3.84618	8.24439	6.00328	14.1554	7.89628	4.98617
PTGER3	26.9899	59.3222	35.3867	43.6079	30.6175	56.7785	64.7671	117.434	53.82	62.4309	46.2591	44.1299	38.0337	29.2431	44.1957	34.7328	40.4163	91.8671	32.2266	4.73312	4.87665	9.17927	9.1887	24.1321	9.92872	9.07692	5.47511	13.1379	8.90847	2.33671	5.78673	0.489396	40.3295	4.49833	35.4358	114.022	8.54571	52.1092	34.8863	1.11338	293.356	43.4664	325.976	151.924	249.409	180.999	463.019	243.588	289.07
ZRANB2-AS1	0.366142	0.314707	0.534811	0.373426	0.367621	0.738663	0.793066	0.850094	0.305053	0.469726	0.248438	0.350237	0.292567	0.153641	0.640517	1.17407	0.467781	0.877013	0.674196	0.57721	0	0	0.067564	0.607862	0.0765711	0.212503	0.0760433	0	0	0.179747	0.2428	0.040783	0.3717	0.431346	0.622895	0.340918	0.338444	0.423423	0.407233	0	0.687822	0.135199	0.918567	0.806456	1.27352	1.1006	1.63081	1.43569	0.383551
ZRANB2	135.682	210.172	147.385	160.2	113.752	129.118	179.894	150.102	160.981	157.316	150.553	178.679	229.763	167.162	144.574	126.114	177.476	119.274	64.9925	145.765	233.731	187.509	137.256	150.111	136.807	162.656	192.542	120.053	132.892	98.8159	190.557	154.486	140.41	163.172	160.984	142.566	99.5871	94.5926	169.68	61.4412	129.368	266.139	115.05	104.095	173.601	78.6429	122.115	108.554	110.719
MIR186	1.7784	3.67158	3.56541	4.52261	1.99565	3.10238	3.70098	3.03605	4.3579	5.20969	3.22969	3.15213	6.09515	3.02161	2.56207	0.88055	4.77136	0.657759	0.539357	1.07746	1.49285	1.14741	0.945896	1.48926	0.408379	0.394649	0.177434	0	3.99503	0.13481	3.72293	3.3442	5.01795	2.03349	4.98316	5.14476	2.11527	2.23003	3.93658	0.0292996	1.66224	5.81355	1.43526	0.868491	3.4184	1.20066	1.8265	1.35593	1.53421
ZRANB2-AS2	0.836896	0.786767	0.93592	1.03729	0.892793	1.08337	1.1896	0.971536	1.0459	1.23837	0.695626	1.2842	0.780179	1.22913	0.457512	0.782711	1.30979	1.09627	0.539357	0	0	0	0	0	0	0	0	0	0	1.30317	3.48013	0.856442	0.882788	0.431346	0.553684	0.836798	0.549971	0.762161	1.35744	0	0.630503	1.75758	0.459283	1.0546	1.34055	0.400219	0.913251	0.558323	0.12785
NEGR1	24.8976	50.9825	22.061	18.6713	19.6414	27.4782	45.337	51.3092	36.5628	21.7782	27.03	29.2448	17.7003	15.5178	21.4116	12.719	42.4745	33.5457	14.4952	11.6212	26.7718	7.69874	13.3777	20.7585	11.5622	16.9395	24.5113	16.6112	6.84207	4.67342	126.782	0.367047	174.885	2.03349	42.6337	7.28325	6.00738	22.272	37.9405	1.20128	62.4198	6.69234	63.3811	36.7868	34.5862	18.5101	31.4419	64.3666	26.9765
NEGR1-IT1	0.26153	0.576963	0.311973	0.165967	0.315103	0.0984883	0.220296	0.60721	0.174316	0.298917	0.248438	0.233491	0.0487612	0.153641	0.0915025	0.0978388	0.280668	0	0	0	0	0	0	0	0	0	0	0	0	0.13481	1.0926	0	2.88068	0.123242	0.0692105	0.0619851	0.0423055	0.169369	0.203616	0	0.229274	0	0.172231	0.12407	0.201083	0.100055	0.0652322	0.0797604	0.12785
LRRIQ3	0.366142	0.47206	0.713082	0.539393	0.262586	0.59093	0.793066	0.910815	0.828001	1.23837	0.298125	0.466983	0.438851	1.02428	0.549015	0.195678	0.561337	0.438506	0.134839	0	0	0.444158	0.50673	1.21572	0.535998	1.27502	0.506955	1.13258	0	0	2.75173	0.244698	0.789863	1.1708	0.622895	2.54139	0.380749	0.254054	0.407233	0.0292996	3.84034	1.75758	3.73168	2.04716	2.27894	1.80098	6.32753	2.31305	2.68486
FPGT-TNNI3K	0	0.0524511	0.0445676	0.0829836	0.0525172	0.0984883	0.0440592	0.182163	0.043579	0.0427024	0.0496876	0	0.0487612	0.0512138	0	0	0.0935561	0	0	0	0	0	0	0	0	0	0	0	0.964318	0	0	0	0.0464625	0	0	0.216948	0	0	0.135744	0	0	0.202798	0	0.0620351	0.134055	0	0.0652322	0	0
FPGT	12.1873	25.229	21.2587	19.6256	14.0746	17.6294	27.0964	22.1632	23.2276	26.8171	17.4403	20.7807	30.3295	23.8144	25.7122	15.2629	20.6759	14.69	6.2026	5.65666	13.0873	8.21692	12.6007	12.7043	10.3371	8.77335	10.4179	8.83412	15.5669	13.7956	30.0667	18.7602	21.5586	9.85934	24.4313	38.1518	17.3876	17.6144	20.7689	4.39493	21.4944	31.6365	24.8013	24.5659	32.1062	15.1083	30.3982	27.1983	19.8168
TNNI3K	0.26153	0.157353	0.133703	0.248951	0.105034	0	0.0881185	0.242884	0.174316	0.0854048	0.19875	0.175119	0.195045	0.0512138	0.183005	0	0.0935561	0	0	0	0	0	0	0	0	0	0	0	0	0.0898735	0.0404667	0.040783	0.278775	0.123242	0.138421	0.0929776	0.126916	0.141141	0	0	0.171955	0.270398	0.172231	0.12407	0.0670275	0	0.0652322	0.0797604	0
C1orf173	4.3414	3.35687	6.1949	7.17808	8.66534	3.39785	8.01878	4.18975	4.22716	6.14914	1.14281	1.40095	1.60912	10.4988	7.77771	2.54381	0.374225	3.94656	9.9781	1.77011	1.19428	11.8072	1.89179	2.97852	3.72646	0.728582	0.760433	4.00178	10.883	4.98798	147.218	0.040783	0.18585	2.09511	0.622895	42.2738	0.169222	1.27027	0.271488	0.205097	0.917096	6.15154	0.918567	37.8414	0.804331	1.30071	0.130464	2.47257	2.68486
CRYZ	24.8976	30.579	29.8157	27.1771	16.1228	15.8074	33.8816	29.9354	22.4868	23.2728	19.726	24.6333	24.5269	25.0435	21.6861	15.5564	23.8568	22.8023	17.6639	17.2778	26.2742	27.3897	24.4582	29.0862	22.3332	22.2521	23.8015	27.0309	20.9854	14.2449	17.5625	29.7716	6.73707	14.6658	16.2645	50.9207	9.30721	11.009	24.9769	14.9428	33.9899	37.9908	29.1071	25.0622	19.9072	17.6096	27.8542	28.5542	20.9675
TYW3	24.9499	27.6942	31.8658	30.372	26.4162	27.626	38.7721	34.1252	30.2002	28.3117	26.8313	28.7778	26.7699	28.5261	32.6664	23.7748	30.9671	27.4066	17.3942	18.2014	18.0635	14.4351	20.607	25.2567	14.7527	19.0646	22.8637	15.5918	26.1744	20.9855	43.0161	20.3915	16.4477	23.6624	18.9637	40.1353	14.2146	17.3603	32.5786	15.6753	41.2693	36.8417	27.0403	28.35	40.7527	19.7108	28.9631	26.2412	27.2322
LHX8	0	0	0.0445676	0	0	0.0492442	0.0881185	0	0	0.0427024	0	0	0	0	0	0	0.187112	0	0	0	0	0	0	0	0	0	0.126739	0	0	0.0449367	0	0.040783	0	0	0.0692105	0.309925	0.0423055	0	0	0.146498	2.52201	0	0	0.24814	0	0	0	0	0.12785
SLC44A5	2.87683	2.3603	15.6878	5.76736	4.20138	9.79959	11.5435	3.52182	2.30969	3.37349	2.68313	3.91098	0.975224	9.57698	4.57512	4.69626	9.72984	0.657759	3.70808	7.19589	0.746427	8.9942	14.8641	8.69242	3.59884	1.76074	14.144	1.17033	11.3881	9.39178	22.3376	0.326264	46.7878	2.21835	0.830526	3.65712	0.634582	2.08889	19.6829	0.380894	1.26101	3.78557	1.14821	2.60547	5.69734	4.30235	0.717555	2.39281	2.42916
ACADM	32.0113	40.6496	47.0188	41.3673	28.5694	37.8195	44.5879	42.2011	35.2118	43.9408	33.0422	51.2514	43.7388	40.8686	35.2285	26.8078	35.832	42.9736	19.0797	72.1513	96.2393	163.968	133.608	129.14	137.292	94.8978	105.675	119.336	108.233	32.4443	69.1575	36.2561	29.2249	44.367	32.6674	50.4868	18.1067	34.1843	40.5197	141.165	95.206	49.5503	89.6177	66.6257	88.0072	47.526	84.1496	67.0785	63.9252
RABGGTB	44.1985	56.9095	41.849	33.8573	26.2586	32.8459	33.7053	31.6964	36.9114	40.61	37.2657	39.5768	43.69	45.273	40.9931	28.5689	39.2936	34.2035	22.9227	38.3652	44.5866	38.8638	35.336	45.62	39.5107	48.6329	41.3422	44.1328	50.6956	34.4665	114.602	84.0129	45.8585	68.0911	48.655	56.1895	47.0437	40.451	36.7188	60.7673	46.7146	67.5994	37.489	41.5635	45.7798	31.0169	46.054	38.7635	34.3918
SNORD45C	1.25534	2.09805	1.15876	0.622377	1.10286	1.2311	0.396533	0.425047	0.740843	1.02486	0.347813	1.22583	1.07275	1.33156	1.09803	0.195678	1.12267	0.657759	0.337098	1.26986	2.43833	2.62793	0	0.486289	1.68456	1.48752	0.354869	1.58561	2.93888	0.808861	1.821	3.54812	1.8585	3.75887	1.24579	2.41742	2.24219	0.93153	0.882338	1.23058	0.74514	1.89278	0.287052	1.55088	1.07244	0.400219	0.717555	0.717843	0.255701
SNORD45A	2.87683	3.14707	2.00554	1.86713	1.31293	1.87128	1.85049	0.728652	2.44042	2.47674	2.385	2.86027	3.46205	2.09977	2.10456	1.2719	2.71313	1.75403	1.14613	1.34682	2.68714	3.81236	1.6891	1.70201	1.71009	1.60895	1.19134	1.39685	3.35215	0.988608	4.45133	5.62805	4.97149	2.52646	4.91395	3.7191	3.55366	2.25825	2.03616	2.81276	1.26101	3.04197	0.975977	1.92309	1.47461	0.900492	0.848019	0.797604	1.0228
SNORD45B	1.35996	1.20638	0.668514	0.871328	0.210069	1.18186	1.05742	0.789373	1.17663	1.40918	1.29188	1.05071	1.21903	1.33156	1.73855	1.36974	1.30979	1.09627	0.202259	0	0.746427	0	0.608076	0.820613	0.663616	0.333934	0.532303	0.339774	0.551039	0.494304	2.22567	2.69168	1.53326	2.58808	2.49158	2.23146	2.45372	1.27027	0.610849	0.0292996	0.859777	2.09558	0.918567	0.682386	0.938386	0.100055	0.391393	0.558323	1.53421
MSH4	1.7261	1.73089	1.33703	2.24056	1.31293	1.28035	2.07078	1.88235	1.13305	1.36648	1.09313	1.10908	1.36531	1.22913	1.83005	0.88055	1.59045	0.657759	0.674196	0.538729	1.34357	1.62858	0.945896	0.121572	1.02095	0.212503	1.03926	0.0755053	0.367359	1.79747	1.5782	4.44534	2.18374	2.15673	1.24579	4.95881	0.719193	1.41141	2.9185	0.439493	1.03173	1.28439	0.631515	0.558316	1.47461	1.40076	0.58709	0.558323	0.767103
ASB17	0	0	0	0	0	0	0	0	0	0	0	0.0583729	0	0	0	0	0	0	0	0	0	0	0	0	0	0	0	0	0	0	0	0	0	0	0	0	0	0	0	0	0	0	0	0	0	0	0	0	0
ST6GALNAC3	4.96907	5.35002	3.74368	4.60559	3.67621	6.15552	4.36186	8.56166	6.27537	4.35564	6.4097	4.96169	4.04718	4.40439	8.87574	5.87033	5.3327	11.4012	6.80938	3.92503	1.34357	2.59092	2.60121	3.19127	1.04647	3.70363	1.95178	6.53121	3.94911	1.25823	17.9672	1.10114	3.29884	6.47019	3.39132	3.7501	2.15758	2.65345	5.29403	0.0585991	21.2078	3.78557	16.8787	8.93305	12.8693	11.7064	27.8542	12.9212	19.1776
ST6GALNAC5	2.71991	5.29757	7.21995	4.31515	9.66317	5.9093	7.97472	6.3757	13.9889	11.3588	5.71407	6.59613	5.99763	7.27236	9.60776	13.2082	17.9628	5.91983	5.93292	7.69613	3.48332	3.10911	2.09448	5.65311	5.30893	3.67327	13.6624	1.3591	2.02048	19.188	0.7284	61.827	0.092925	9.11989	6.29816	5.70263	6.51504	2.76636	4.68318	0.0585991	0.343911	3.85316	0.459283	1.55088	2.74813	7.20393	0.0652322	2.63209	2.04561
PIGK	24.6884	27.7467	37.3031	32.5711	23.7903	28.4631	40.4023	37.647	41.2693	44.5386	27.9244	35.6074	33.5965	36.413	39.5291	29.2538	34.3351	35.2998	15.7762	34.2093	31.3002	34.5333	27.8026	31.1225	38.4132	33.9094	39.1369	33.2601	25.5774	15.8627	63.9778	17.2104	25.5079	19.1025	28.1687	33.4719	20.4759	25.1231	39.7731	18.6052	50.2683	45.0212	41.967	36.0424	45.0425	20.5112	37.5085	42.5123	36.3095
AK5	50.946	48.3075	79.1521	56.5118	100.833	45.6986	63.4894	46.6944	108.599	101.589	70.0098	81.9555	59.2936	67.4998	113.097	151.552	101.883	25.6526	78.7461	104.129	25.5278	46.4145	33.9847	36.1678	85.5299	58.2259	77.3867	20.1599	77.7884	1.03355	0.283267	0.570962	2.55544	1.78701	5.05237	0.836798	3.29983	7.08527	29.0493	0.527392	2.92324	30.4873	2.92793	14.144	38.4068	83.7457	1.04372	8.29508	15.2142
ZZZ3	83.9511	123.05	99.9206	104.31	87.7038	91.8404	108.386	89.7456	104.284	109.233	86.9533	118.73	124.487	107.088	109.437	97.6432	116.852	83.7547	58.5202	48.5626	76.7327	69.3997	60.5035	58.0508	59.9552	47.5096	66.4872	48.5499	68.6962	85.1551	90.5644	100.041	79.0328	85.1601	88.7279	106.49	84.9071	61.481	112.193	21.0664	76.5202	130.67	58.2716	68.6108	95.6483	46.9256	57.861	65.6428	67.5051
USP33	95.3538	127.509	122.828	118.501	97.3669	110.947	129.402	132.372	115.571	125.289	117.809	128.07	131.704	115.999	123.62	100.872	131.259	135.279	66.1386	117.866	145.951	148.46	149.722	127.469	106	115.268	128.158	137.004	93.9522	80.7064	153.166	78.8743	105.238	107.652	99.1095	156.481	79.9574	83.3296	123.12	37.5913	236.095	122.355	186.699	157.321	179.768	94.0514	172.278	173.957	146.389
FAM73A	49.3245	65.9311	65.6926	57.8811	48.6835	56.2861	68.7765	59.8102	61.0106	68.2384	54.7557	70.6312	68.8021	65.4512	68.9929	56.0617	55.4788	60.0754	34.384	41.7515	47.8708	58.4438	53.916	51.9722	38.3366	38.1595	39.3651	33.2601	50.3282	53.6994	60.8214	72.5121	64.9546	41.5325	54.1918	74.4441	39.5979	39.3783	72.4874	12.3644	68.037	58.1355	60.9699	59.1194	85.9293	40.1219	69.8637	60.4584	60.6011
NEXN	22.2823	47.8354	26.7851	34.9361	38.3901	32.7474	47.0993	67.461	34.5581	25.2798	32.7938	28.486	17.4565	24.7875	31.5684	16.7304	33.4931	57.2251	31.7546	50.5251	152.719	132.285	126.953	146.92	55.2843	85.912	48.9972	109.332	53.4049	13.1215	4.53227	4.40456	25.6008	18.7944	29.8989	20.5481	20.0951	18.9129	34.6827	3.45735	65.2857	24.0654	38.5798	33.9952	22.8564	32.1175	39.4655	33.1803	41.4236
FUBP1	125.639	175.344	129.825	128.874	116.956	127.641	132.134	129.943	143.811	147.708	116.368	152.12	160.034	153.232	136.796	130.615	155.116	113.573	88.7916	165.775	203.625	156.492	175.193	164.67	169.477	156.463	216.343	142.818	138.173	147.842	146.853	145.065	123.172	219.863	177.871	162.184	122.728	110.711	148.708	81.6872	85.1179	178.936	89.1584	100.931	117.767	75.141	79.9095	77.6069	86.8105
DNAJB4	29.8667	42.433	56.69	52.0722	30.355	48.801	54.2369	76.9942	50.5952	38.8592	41.191	40.394	21.9913	49.6774	55.908	34.7328	48.7428	49.1127	21.1023	32.8625	26.9709	56.7042	43.1396	67.1079	22.6651	27.5343	33.6111	44.2083	34.3481	12.4025	7.08166	38.1729	24.2999	13.9879	23.8084	26.2817	15.8646	18.433	48.8679	11.5147	83.685	27.8509	90.1918	49.504	58.9842	41.3226	86.1718	52.9609	59.4505
GIPC2	7.06131	7.81522	6.37317	7.80046	5.88193	10.7845	8.01878	11.2334	8.41074	7.43022	8.3972	8.05545	8.33817	7.88692	10.7058	9.58821	14.6883	8.55087	4.31485	9.73561	2.68714	6.03315	8.04011	11.0023	2.67999	11.0198	9.91097	5.05885	4.27055	1.30317	0.404667	0.163132	4.04224	0.801072	3.945	1.27069	0.380749	1.77838	12.3527	0.67389	13.9284	2.36598	17.5102	9.5534	14.679	6.90377	12.7855	14.2771	14.0636
MGC27382	0.156918	0.314707	0.0891352	0.124475	0.157552	0.295465	0.0881185	0.364326	0.348632	0.0854048	0.19875	0	0	0	0.0915025	0.195678	0.654893	0	0	0	0	0	0	0	0	0	0	0	0	0	0	0.0815659	0.18585	0	0.207632	0	0	0	0.203616	0	0.114637	0.337997	0.114821	0.0620351	0.26811	0.100055	0.195697	0.0797604	0.12785
PTGFR	25.2638	53.7624	18.9858	37.1352	35.6592	63.7712	62.0795	49.3054	30.0695	13.4086	31.7504	33.4476	13.2631	13.2644	43.5552	29.156	55.3852	24.3371	13.5513	7.9655	6.1207	9.10524	9.72921	12.0053	2.3737	8.10548	8.82102	3.81302	0.918399	0.988608	1.53773	1.75367	8.78142	3.57401	27.0613	3.81208	0.761499	3.02042	21.7869	0.322295	12.5527	4.25876	6.37256	10.0497	31.9051	6.30344	1.76127	15.633	6.26467
IFI44L	25.0546	24.2849	26.2057	29.2102	29.1471	91.4464	47.2756	55.5597	35.604	27.6712	22.906	23.4659	25.3558	23.712	34.9539	27.8841	30.78	36.6153	19.8888	9.23536	13.2366	13.1027	35.9778	22.8556	7.01902	10.2912	10.2658	11.8921	4.17871	54.688	20.2738	80.3832	34.0106	412.922	263.138	167.732	237.672	69.4131	30.3388	8.99496	167.657	23.457	86.9768	34.4295	35.5246	25.5139	52.1858	76.9688	67.2493
IFI44	25.7868	19.1971	19.8772	25.476	17.0681	36.7854	35.0712	38.74	23.6634	20.7107	20.6203	22.9989	26.3311	29.5504	27.8168	21.7202	26.7571	29.5992	13.5513	19.2019	15.8242	42.4171	52.058	44.5259	19.1683	17.7896	28.795	26.0116	42.6596	47.4981	11.2497	38.2952	31.1764	143.33	105.546	56.9643	88.2492	33.027	31.8999	12.0714	60.5856	23.9978	35.1926	19.5411	21.5158	17.3095	29.4197	43.5492	26.0815
ELTD1	14.3841	9.49366	36.5009	44.0643	34.2937	66.7259	57.8498	74.201	38.0009	29.5074	57.886	59.8906	32.67	51.4186	72.9275	35.7112	56.0401	100.637	14.8997	73.8059	14.9285	66.5867	100.67	73.1865	27.3359	65.1474	69.0726	118.355	14.5107	10.0658	13.6777	2.52854	71.8775	9.30476	33.9132	12.8619	19.5451	23.7399	68.0079	4.89303	146.162	26.6342	164.883	91.936	88.2082	62.1339	146.12	118.444	118.773
LPHN2	69.8285	105.374	74.0268	95.5971	101.463	111.341	152.048	123.264	109.819	77.9746	92.0214	112.951	126.877	100.43	120.692	95.6864	104.502	88.359	59.2618	133.028	116.044	141.538	192.388	162.177	118.379	129.931	136.599	121.828	111.126	81.7849	17.5625	10.0734	75.8733	29.8861	86.1671	38.8646	39.5556	43.5279	131.333	62.2909	119.566	146.488	104.659	62.0351	130.436	70.4385	127.529	103.848	106.116
MIR548AP	0.313836	0.576963	0.534811	0.414918	0.367621	0.0984883	0.528711	0.364326	0.784422	0.298917	0.149063	0.583729	0.780179	0.460924	0.0915025	0.195678	0.561337	0	0.269678	0	0	0	0	0	0	0	0	0	0	0.13481	0.607	0.122349	0.278775	0.184863	0.415263	1.20871	0.338444	0.366966	0.746593	0	0.171955	0.270398	0.401873	0.310175	0.402165	0.100055	0.0652322	0.0797604	0.511402
TTLL7	14.3318	23.1834	21.8827	23.7748	14.9149	18.1711	19.342	19.9772	17.7366	20.5399	13.3163	13.6009	13.8969	12.1889	27.7252	22.6986	23.7633	23.4601	9.16906	24.0889	25.8761	35.7547	28.7485	23.889	27.8208	11.0805	23.5734	30.2399	16.5771	5.07785	46.7795	0.774876	15.9366	4.00536	12.1811	47.9145	15.8222	17.445	18.3255	9.69815	22.6981	5.61075	18.8306	12.345	23.9288	11.6063	22.8965	16.4306	20.5839
PRKACB	47.5461	53.71	86.9514	65.3911	45.1648	72.8321	77.324	60.9639	48.7213	59.4844	57.091	65.0274	70.3624	77.6401	73.4765	41.288	51.3623	59.6369	30.3388	21.934	24.6818	20.9865	41.5856	46.623	24.4262	24.9236	18.0476	31.75	27.7356	65.2931	167.046	7.87111	169.913	104.263	94.1955	77.3264	412.14	622.629	74.9308	6.3873	107.3	58.0679	87.6083	72.2709	75.1379	47.3258	83.432	89.5709	75.4318
SAMD13	1.20304	1.10147	4.85787	0.746852	1.89062	1.13262	1.85049	0.971536	1.74316	1.92161	1.1925	1.57607	3.267	2.25341	1.46404	2.44597	0.935561	0.657759	0.809035	1.65467	0.298571	0	0	1.00297	0.816759	1.36609	0.380216	1.24584	2.15824	2.11203	5.74627	0.244698	4.36748	0.184863	1.66105	1.98352	5.33049	7.45224	2.57914	0.263696	1.5476	3.44757	1.14821	0.806456	1.27352	1.20066	0.717555	1.19641	1.66206
UOX	0.156918	0.0524511	0.133703	0.0414918	0	0.0492442	0.0881185	0.060721	0.087158	0.256214	0.0993751	0	0.39009	0.102428	0	0	0	0.219253	0.269678	0	0	0	0	0	0	0	0	0	0	0.0449367	0.566533	0	0.18585	0	0.0692105	0.0309925	0.169222	0.112913	0.203616	0	0	0.270398	0.0574104	0.0620351	0.53622	0	0.0652322	0.0797604	0.12785
DNASE2B	0	0.104902	0.579379	0.248951	0.0525172	0.147733	0	0.060721	0.174316	0.256214	0.0993751	0.291864	0.0487612	0.102428	0	0	0	0.219253	0	0	0.597141	0.296105	0	0	0.459427	0	0	0	0	1.30317	0.2428	0	0.511088	0.184863	0.346053	0.154963	0.253833	0.677476	0.678721	0.234396	0.401229	0.135199	0.229642	3.34989	0.26811	0.100055	0	0.638083	0.383551
RPF1	17.4702	14.3192	23.8882	21.0778	14.6523	20.0424	22.7786	18.3377	18.3032	20.6253	17.8378	19.9051	20.0896	21.3049	20.3135	16.8283	17.7757	17.5403	7.48357	15.931	9.95236	20.5053	15.1681	19.0565	17.739	20.5521	16.2733	16.1581	7.66863	16.2671	18.2505	19.9837	11.4298	19.5954	17.5795	23.7093	18.9952	22.0462	21.244	13.0969	21.8957	22.3078	18.7732	22.0845	18.8347	10.4057	19.5044	16.3509	14.8307
GNG5	29.1867	22.7113	45.6372	29.4177	21.2695	27.0843	30.8415	33.0929	31.8127	38.3895	33.8372	29.4199	32.0849	32.9305	32.3919	25.5359	30.78	35.7383	12.9446	24.974	10.3504	21.9858	20.6746	9.48264	25.1409	21.1289	21.6723	22.3873	10.4238	35.4551	17.603	58.2789	19.5607	36.7877	29.1376	33.379	61.5968	42.8786	31.289	42.5137	28.3726	34.6109	30.4849	39.4543	25.7386	15.3084	32.029	27.7566	22.5017
CTBS	13.0765	17.204	23.1752	21.6587	14.3897	20.3378	24.6732	23.7419	22.1817	27.9274	20.2725	22.8238	22.6252	27.553	24.3397	13.3061	21.8921	17.7595	10.7871	11.852	8.80783	13.3247	10.6413	11.6709	12.5577	10.0484	10.5954	10.9105	14.0515	8.17849	20.8808	22.3899	17.7951	25.3262	23.3239	33.9988	23.4372	26.7321	27.2846	6.5338	31.9837	27.8509	33.7573	29.1565	33.2457	17.7097	33.3989	35.0946	20.9675
C1orf180	0	0	0.0445676	0	0	0	0.0440592	0	0	0.0854048	0	0.116746	0	0	0.0915025	0	0	0	0	0	0	0	0	0	0	0	0	0	0	0	0	0	0.0464625	0	0	0.12397	0	0.0846845	0	0	0	0	0	0.0620351	0	0	0	0	0
SSX2IP	17.7317	18.6202	18.451	16.8042	10.6085	13.9853	16.0816	14.5123	15.6449	27.6712	15.7013	19.6133	16.7739	19.3588	19.7645	12.719	14.3141	10.3049	7.14647	16.2388	24.9804	17.3222	21.6205	11.0631	24.758	19.186	11.2797	10.382	27.2305	13.526	25.4131	30.9951	18.1204	19.2873	26.2308	54.5469	26.5255	32.8294	16.968	16.4371	7.33676	29.4733	4.65024	19.2929	11.5287	6.10333	3.78347	6.22131	10.8673
LPAR3	2.03993	3.56668	1.91641	0.70536	3.67621	2.75767	5.99206	1.21442	1.78674	1.02486	4.42219	6.0124	3.9009	5.27502	2.28756	2.25029	1.40334	1.75403	3.57324	1.77011	0.447856	0.777277	1.52019	2.03634	1.37828	3.85541	2.05317	1.32134	3.62767	1.03355	0	0.163132	2.27666	6.65506	2.07632	0.0309925	0.423055	0.959758	4.00445	0.175797	0.229274	4.79956	0.287052	0.496281	2.54705	0.800437	0	1.03688	1.15065
MCOLN2	4.70754	6.8711	4.76873	4.31515	4.77907	8.51924	4.84652	5.28273	2.26611	2.17782	5.46563	5.19518	5.75382	9.98669	8.87574	8.12062	1.68401	4.82357	2.02259	8.23486	6.86713	4.70067	6.65505	4.8325	2.60342	8.92513	0.988562	2.98246	5.28079	0.629114	3.31827	7.25937	8.27033	78.1353	30.9371	16.1781	18.4875	5.05284	4.75105	1.25988	0.515866	4.59676	0.918567	1.30274	2.34596	2.60142	0.456626	1.59521	1.78991
MCOLN3	11.6642	22.3966	6.37317	8.54731	2.20572	3.7918	6.87324	13.2979	6.40611	6.87509	9.54001	8.93105	7.60675	7.52843	9.24175	11.0558	7.95227	13.5937	3.64066	14.5072	25.8264	7.29159	4.29031	12.8259	8.78015	12.143	9.98701	15.4408	10.0105	1.21329	0.3642	1.34584	4.36748	2.58808	5.74447	5.85759	4.69591	4.51651	9.43422	0.996185	9.34291	7.16553	16.362	4.5906	11.5287	5.00273	5.34904	4.86538	4.73047
WDR63	1.25534	1.31128	1.73814	0.788344	1.05034	0.640174	1.32178	0.910815	2.09179	2.56214	1.09313	1.2842	0.438851	1.38277	0.640517	0.489194	0.748449	1.09627	1.28097	0.423287	1.74166	1.25845	0.743204	1.79319	3.59884	2.61075	1.41947	2.41617	0	0.314557	0.526067	0.244698	1.02218	1.91025	1.52263	1.39466	0.423055	1.1009	1.28957	0.585991	2.86592	1.41959	1.37785	0.930526	1.67569	0.900492	1.10895	0.797604	0.383551
MIR4423	0.052306	0	0	0.0414918	0.0525172	0.0984883	0	0	0.043579	0.0427024	0.0496876	0.0583729	0.0975224	0.0512138	0.0915025	0	0.0935561	0	0.202259	0	0	0	0	0	0	0	0	0	0	0	0.0809333	0.040783	0	0	0.0692105	0.0619851	0	0	0	0	0.0573185	0	0	0	0.0670275	0.200109	0	0	0
SYDE2	22.7008	27.3795	38.7738	48.8358	34.1362	32.1072	39.5652	24.6527	27.019	34.4181	17.7385	22.8822	20.1384	27.4506	20.4966	16.5348	31.3413	24.5564	28.923	15.5077	16.7697	36.68	25.4041	9.90814	22.7927	13.3877	16.5267	13.2512	20.664	36.6234	9.9548	37.8874	9.33897	8.2572	14.465	31.4574	21.9988	37.8258	29.5244	8.37967	28.8312	29.3381	20.9548	27.2334	34.3181	33.7184	31.4419	19.4615	22.3738
C1orf52	21.5501	23.4981	23.5763	25.2685	19.1163	20.3871	24.6291	25.3814	23.184	22.9312	21.316	20.4889	26.4286	23.2511	16.1044	15.3607	20.9566	19.7328	13.2817	15.931	7.76284	8.21692	12.4993	10.0601	9.54587	9.01621	14.1694	10.4197	13.2709	17.031	7.32446	22.3899	13.1489	24.0938	20.9016	25.073	13.1147	14.0012	23.348	7.41279	17.4821	23.2542	22.0456	16.0671	22.8564	15.1083	20.0263	19.3818	14.9585
BCL10	20.5562	25.9109	31.7321	33.1519	25.5759	31.5163	34.4984	29.0854	31.6819	31.429	26.7816	30.2371	26.4286	29.704	31.8429	22.6986	33.1189	22.1446	15.1694	10.0819	14.5304	16.878	9.96568	18.3574	15.0845	15.9074	13.6371	9.09839	15.9342	17.1658	10.926	32.504	16.076	31.0569	26.4384	26.5296	20.5182	23.6552	32.375	7.50069	26.5385	30.0141	32.3221	34.4295	28.4867	21.3116	28.8979	30.1494	28.8942
LOC646626	0.941508	1.10147	1.11419	0.871328	0.262586	0.59093	0.528711	0.667931	1.26379	1.11026	0.745314	0.525356	0.536373	1.33156	0.823522	0.684872	1.30979	0.219253	0.539357	0	0	0	0	0	0	0	0	0	0	1.39304	2.71127	0.856442	0.604013	1.4789	0.968947	0.712828	0.507666	0.366966	0.678721	0	0.171955	0.946391	0.459283	0.310175	0.402165	0.300164	0.782787	0.478562	0.12785
DDAH1	39.3864	43.7443	58.027	43.5664	41.8037	31.5163	43.3102	37.647	53.4278	67.726	32.6447	36.95	49.8827	55.4645	47.3068	39.5269	37.0482	42.7544	34.3166	16.3543	8.16093	13.5098	3.24307	11.6709	20.3169	9.74479	6.05811	11.6278	14.1433	43.4988	35.2465	44.6574	29.5037	19.0409	47.9629	98.4633	35.9174	57.0774	46.153	19.8065	44.3072	127.425	37.8335	84.4918	41.9592	43.2236	44.2275	39.0028	38.3551
CYR61	550.363	1749.3	517.296	899.335	631.73	882.849	850.431	874.564	568.096	316.211	674.558	613.382	105.324	1110.83	835.235	744.945	680.995	529.496	1133.93	658.828	1501.36	870.032	764.081	935.803	325.682	603.752	639.194	495.881	564.907	57.4741	30.8356	106.729	166.754	44.9216	361.21	39.3295	194.14	231.386	978.58	39.2028	238.388	117.285	464.508	418.861	538.298	814.945	503.984	129.451	375.625
ZNHIT6	32.9005	53.5002	48.0884	45.7654	37.2872	43.6303	54.281	52.888	52.8613	56.2818	39.3526	48.6246	42.3735	39.1785	46.9408	30.6236	55.5723	43.4121	23.1249	18.2014	26.4733	14.3241	20.5394	30.1499	26.7999	15.3002	23.1425	19.0273	15.475	330.689	19.3026	64.1924	54.547	54.4729	72.4634	59.2577	29.5715	33.1681	53.619	9.99115	47.7463	53.4035	44.3208	36.8488	47.2544	28.8157	39.6612	39.7207	39.5058
COL24A1	3.87064	5.97943	3.78825	3.94172	5.56683	5.36761	6.65294	2.48956	4.48863	6.57617	4.57126	5.48705	3.75461	5.12138	3.38559	3.32652	5.23914	1.97328	2.96646	4.54072	8.8576	4.40457	5.57403	4.80211	9.69901	6.73939	7.3255	6.75772	8.40335	30.4671	25.4535	1.34584	13.4277	7.0864	10.52	4.153	9.34951	12.7591	9.77358	1.34778	5.61721	2.16318	6.71702	2.54344	2.27894	2.40131	1.56557	1.59521	6.39252
ODF2L	71.3977	92.4714	91.5419	82.8176	53.2	73.7185	78.7779	84.5236	100.929	109.275	67.1776	83.2981	85.0883	80.7129	74.3	58.4098	98.6082	74.5461	33.0356	55.9509	75.9365	56.112	90.0965	48.7201	59.266	44.3221	60.1502	50.0223	52.0273	40.4431	45.9297	64.641	67.9747	92.9859	105.062	67.9976	58.8469	56.2305	81.1072	8.08668	49.0073	92.3407	57.2382	50.0003	64.9497	43.7239	78.6049	61.256	64.948
CLCA2	2.19685	1.46863	111.33	31.8657	51.3618	79.7263	47.8483	10.5047	5.1859	16.9529	1.29188	3.56074	6.19267	3.38011	1.64704	0.293517	51.7365	2.41178	1.82033	0	1.14452	43.7496	96.6165	10.8807	13.2213	2.42861	55.4102	1.77437	23.7865	0	0	0.040783	0.464625	0	6.15974	0	0.973026	2.06066	40.6554	0.0878987	3.66838	1.75758	5.74104	4.46653	147.528	43.2236	8.0888	7.17843	6.39252
CLCA1	0	0	0	0.0414918	0	0	0	0	0.043579	0.0427024	0	0	0.0975224	0	0	0	0.0935561	0	0	0	0	0	0	0	0	0	0	0.226516	0	0	0	0	0.092925	0	0	0	0	0	0	0	0	0	0	0	0	0.100055	0	0	0
CLCA4	1.7784	2.67501	3.52084	0.622377	1.73307	0.837151	3.26038	4.18975	6.624	3.71511	2.7825	2.27654	3.99842	3.02161	13.7254	9.49037	3.74225	2.19253	1.21355	8.69663	1.79142	1.62858	1.11481	2.70498	7.01902	5.16079	6.26089	0.415279	6.19919	0	0	0.203915	0.0464625	0.0616209	1.59184	0	0.0423055	0.451651	4.75105	0	0.74514	12.3031	0.631515	1.0546	2.88218	1.30071	0	0.398802	0.894953
CLCA3P	0	0	0	0	0	0	0	0	0	0	0.0993751	0	0.0487612	0	0.0915025	0	0	0	0	0	0	0	0	0	0	0	0	0	0	0	0	0	0	0	0.0692105	0	0	0	0	0	0	0	0.0574104	0	0	0	0	0	0
SH3GLB1	104.194	124.939	127.686	139.703	117.744	162.407	175.356	202.504	166.254	162.653	124.07	149.843	175.93	146.523	165.894	137.268	176.353	233.943	82.0496	90.5065	93.2536	104.155	167.491	150.81	98.4705	112.93	113.355	173.436	70.0738	67.7646	97.8888	138.948	121.035	106.789	173.096	148.237	97.7257	116.836	146.061	45.8831	472.763	252.416	404.227	259.059	315.566	184.501	384.675	291.046	326.914
SEP15	65.8009	70.1796	99.2075	78.8759	61.3401	73.817	88.7794	72.9866	76.699	81.0918	84.9657	82.8311	88.6479	86.7561	94.0645	67.3131	83.7327	72.5728	51.3063	39.2503	36.7242	44.6379	52.8688	38.7816	40.3019	44.0792	44.6627	38.8852	54.1855	35.2753	44.1896	87.6426	44.7899	68.1527	68.8645	64.8054	58.5931	71.2479	84.5687	47.8755	102.485	111.269	84.4507	86.4769	91.0234	63.0344	94.7825	101.455	78.628
HS2ST1	36.5096	40.5447	43.3643	45.1846	34.8189	44.2705	49.3904	51.7343	41.8794	48.3818	39.3526	48.683	59.1961	52.3405	55.2675	41.9729	40.6034	38.8078	22.181	15.3923	13.6845	24.3547	23.715	20.7281	19.8574	19.4896	17.4139	14.4593	11.9851	26.3779	52.5257	36.7455	42.2809	56.7528	56.3374	33.7509	38.4134	48.9759	56.4696	8.37967	61.0442	74.0889	53.2769	42.0598	55.7669	30.2165	47.4238	52.3228	51.9073
LOC339524	7.11361	11.0147	6.28403	10.041	10.2934	13.3944	10.5742	15.666	9.19516	7.89994	9.9872	11.4995	9.50844	8.04056	14.1829	10.8601	13.8463	22.3638	6.67454	0.654171	1.045	0.888316	3.78358	4.52857	0.816759	0.789297	1.52087	1.88763	0.918399	4.8981	1.86147	5.38335	15.0074	3.08105	11.6274	3.47116	2.24219	3.44384	9.16274	1.05478	49.3512	7.50353	38.8094	26.0547	16.5558	8.80481	14.6773	41.5552	27.2322
LMO4	60.4134	48.7271	49.7374	52.2382	48.9986	52.2973	63.3131	51.8557	49.375	45.8197	49.936	55.7461	67.3392	55.5157	59.2936	50.1913	58.0048	44.5084	23.2598	15.7001	8.06141	16.1748	10.9116	15.9564	14.6251	9.95729	16.6281	14.4215	11.2963	71.2247	77.0485	122.471	44.4182	106.234	126.863	24.1122	25.4256	27.3249	59.456	10.665	61.56	108.497	68.2036	42.6181	77.5509	45.4248	57.6653	70.2689	62.7746
LOC100505768	0	0	0	0	0	0	0.0881185	0.060721	0	0	0	0	0	0	0	0	0.0935561	0	0	0	0	0	0	0	0	0	0	0	0	0	0	0	0.0464625	0.0616209	0	0	0	0	0	0	0.114637	0	0	0	0	0	0	0	0
PKN2	91.8493	132.754	109.012	118.584	92.903	110.652	140.901	127.21	130.083	122.599	95.897	124.918	129.217	131.671	124.901	93.0447	119.939	113.354	57.6437	107.746	149.733	142.649	153.505	145.887	120.012	109.348	117.69	107.067	144.28	101.153	67.0937	141.191	71.5058	110.548	111.291	148.33	76.0229	85.5878	136.83	36.7709	146.391	142.567	152.884	133.81	162.006	97.8534	179.911	136.39	143.704
GTF2B	22.23	18.7775	27.4982	23.4844	16.5429	24.4744	24.7613	22.1024	23.2712	19.515	25.1419	26.151	23.8442	24.8899	28.2743	24.3619	23.389	22.1446	15.9784	38.7116	15.2769	28.9073	35.8765	28.9342	26.1618	41.5899	31.6086	27.6349	12.9494	13.0317	11.7353	13.6623	8.45618	22.7381	16.2645	13.8847	10.6187	14.0859	39.9767	25.6957	17.1955	21.5642	22.2178	19.3549	20.5104	14.708	18.7869	16.9092	15.8535
CCBL2	19.6147	24.0751	34.6736	28.7953	22.2673	25.5577	31.1939	25.3814	28.8929	27.3722	22.4588	25.5673	33.2551	32.0598	31.8429	19.4699	28.7217	18.8558	14.63	34.3248	21.8454	46.0814	32.4307	25.6214	36.9328	31.9058	28.719	23.2556	24.062	12.8519	6.47467	23.9396	13.1489	26.1273	25.0542	24.732	18.276	13.606	29.3886	23.6154	27.1116	43.6016	23.8253	22.3326	29.291	14.3078	23.027	27.2781	25.6979
RBMXL1	23.3285	32.1001	35.3867	45.1846	35.029	34.6187	44.4117	35.6432	33.948	33.1798	27.9244	34.6735	34.6692	38.0518	39.9866	25.8295	37.9838	27.4066	23.7317	21.2413	30.1059	47.0067	33.6806	13.7073	22.6906	23.6486	27.7051	20.2354	14.2352	23.6817	12.7875	41.9657	19.189	46.647	35.6434	41.468	21.0258	20.0138	40.859	12.8918	35.5948	38.126	38.0057	31.5759	37.6695	25.0137	32.4204	29.0328	28.6385
GBP3	9.46738	12.4309	46.796	46.9272	18.9062	22.7016	30.4449	29.6318	26.9754	34.5462	11.6269	10.7406	42.8611	16.7981	22.3266	26.8078	57.2564	19.2943	22.5856	74.6525	18.163	151.902	70.807	58.3547	85.632	18.336	165.217	58.3278	38.2972	16.8962	5.9486	10.1957	27.0412	64.209	24.8466	30.7446	56.4355	48.0726	43.3024	62.4081	40.4668	41.5736	35.6519	47.705	29.8273	21.3116	30.8549	22.7317	32.6019
GBP1	66.5855	99.3425	33.5148	58.4619	38.3901	53.7254	68.2037	68.979	56.1297	49.1932	59.327	52.127	35.8395	117.228	59.6596	58.899	75.4998	40.3426	45.0363	138.376	241.096	179.847	177.288	168.074	123.969	133.118	171.579	89.2095	152.408	12.5823	79.1932	20.106	39.7255	305.27	117.104	60.6524	146.969	44.4594	50.4969	166.832	71.6481	49.0095	72.7964	49.6901	52.3485	53.7293	68.4939	47.6967	49.3503
GBP2	77.4651	125.83	104.021	96.261	110.864	91.2494	106.183	108.326	156.056	130.285	118.952	125.035	85.1371	130.288	148.509	145.976	164.939	68.1877	115.153	323.738	277.969	182.623	196.273	209.408	314.069	288.063	304.021	127.226	231.299	25.6139	65.4751	29.1598	51.434	200.576	98.4866	67.8117	95.8642	57.9807	89.7948	26.4868	117.847	94.1659	102.65	116.688	92.431	110.56	100.262	86.221	75.0482
GBP7	0	0	0.17827	0.165967	0.210069	0.196977	0	0.060721	0	0.213512	0	0	0	0	0.274507	0.0978388	0	0.219253	0.269678	0.269365	0	0	0	0	0	0	0	0.188763	0	0.224684	0.0404667	0	0.0464625	1.97187	0	0.154963	0.423055	0.112913	0.135744	0	0.0573185	0	0.172231	0.12407	0.0670275	0	0.260929	1.99401	0.12785
GBP4	15.7441	21.8197	25.2253	33.4839	29.1996	39.5431	37.5385	43.8405	28.1084	21.8209	26.2847	30.1788	30.3782	42.8147	46.0257	29.5473	34.99	41.8774	16.7875	37.788	22.9402	29.1294	27.1945	37.3531	19.5256	21.7057	39.7706	32.9958	25.8529	25.0747	80.9333	12.0718	40.3295	345.2	90.4582	98.5873	105.171	28.7927	36.1758	10.1962	104.721	26.9046	112.984	61.4147	64.4135	54.7299	123.028	104.965	73.3862
GBP5	3.34758	4.7206	7.44279	6.80465	3.99131	10.292	8.45937	6.86147	4.61937	4.35564	5.91282	6.36264	8.0456	16.5421	6.03916	2.54381	4.11647	3.50805	2.69678	3.07845	5.42403	8.66108	6.14832	9.08753	5.07922	3.88577	4.13168	3.09572	0.872479	2.2019	50.5833	14.1925	16.68	290.974	72.4634	34.1848	80.0843	11.1501	7.87317	9.75675	9.11364	3.10957	13.2618	6.38961	4.89301	4.70257	6.32753	11.645	7.03178
GBP6	3.92295	2.30785	1.3816	4.35664	1.73307	1.77279	3.21632	2.18596	1.26379	0.939453	2.53407	2.10142	2.58434	3.68739	3.7516	3.42436	2.3389	0.657759	2.02259	1.73163	3.23452	7.25458	2.46608	0.942186	0.229713	1.45716	0.963215	0.604042	2.7552	0.718988	0.687933	0.122349	0.278775	3.14267	2.69921	0.216948	1.22686	0.959758	3.18999	0.146498	0.515866	3.31237	0.459283	0.0620351	0.603248	0.400219	0.0652322	0.398802	0.12785
GBP1P1	2.87683	2.41275	2.40665	4.52261	4.09634	2.90541	4.40592	3.88614	2.484	1.49458	1.54031	1.75119	2.92567	2.40705	6.77118	4.59843	5.23914	1.97328	2.49452	3.27086	5.02594	3.10911	6.31723	2.27948	3.72646	2.5804	2.02782	0.981569	0.734719	1.84241	2.34707	0.40783	0.511088	12.509	3.80658	2.32444	2.66525	0.93153	1.83255	5.30322	3.43911	2.36598	2.7557	1.67495	2.81516	1.90104	3.52254	2.55233	1.66206
LRRC8B	31.1744	38.9712	30.7516	26.8452	20.1666	28.2169	35.7761	52.6451	43.8405	59.0147	34.185	39.7519	33.3527	35.7472	39.0716	33.7544	48.7428	43.1929	16.7201	21.4337	17.9142	14.4351	9.25626	27.3234	28.2547	15.3002	19.7966	18.7253	17.6792	43.4538	37.3507	167.781	29.2249	60.0188	56.3374	54.8568	30.6292	24.3045	31.0176	12.7746	71.7627	74.3593	57.8697	86.7251	45.0425	33.4182	54.9908	35.7327	45.8983
FLJ27354	0.993814	0.734316	1.649	1.5352	1.89062	2.01901	1.4099	1.70019	1.17663	1.23837	1.49063	1.40095	0.828941	1.17792	1.55554	1.2719	2.61957	1.53477	1.21355	0	0	0	0	0	0	0	0	0	0	1.43798	0.404667	0.163132	1.02218	3.8205	1.52263	0.960769	0.0423055	0.395195	0.610849	0	2.35006	1.28439	2.23901	1.98512	2.6811	1.1006	3.06592	1.91425	2.55701
LRRC8C	27.356	28.1138	30.5288	32.0317	26.6262	51.4109	41.3716	56.7134	39.5261	38.3895	44.9176	48.683	26.136	39.998	54.261	28.9603	50.0525	63.1449	16.0459	30.0534	16.7697	23.9845	40.0316	37.1707	18.5557	18.9128	29.3527	34.5059	9.96462	11.9532	18.7361	24.429	46.1373	79.7991	62.0818	47.4186	28.1331	27.833	42.0807	10.2841	114.178	46.3732	116.199	70.72	64.2794	55.5303	107.242	84.1472	104.454
LRRC8D	27.6699	26.7501	29.5038	22.3641	23.8953	28.0199	29.0791	28.6603	30.5053	34.8452	26.8313	28.8362	42.7148	31.9062	26.5357	23.7748	34.0544	20.6098	21.5068	21.4722	18.4119	22.578	17.8031	33.4628	34.2018	25.8343	23.8015	12.8359	28.654	23.412	18.3719	98.6948	20.7223	58.9096	43.5334	41.344	30.333	32.9141	25.1806	37.855	21.953	60.569	15.386	22.8909	29.3581	17.5096	15.721	25.5233	27.8714
GEMIN8P4	0.366142	0.262256	0.445676	0.539393	0.892793	0.541686	0.396533	0.667931	0.522948	0.427024	0.19875	0.350237	0.39009	0.307283	0.36601	0.195678	0.0935561	0.438506	0.404517	0	0	0	0.608076	0	0.229713	0	0	0	0	0.584178	2.1852	1.14192	0.3717	0.492967	0.207632	2.44841	0.973026	0.366966	0.339361	0.585991	0.74514	0.878792	0.172231	0.868491	0.737303	0.400219	0.717555	0.558323	0.255701
ZNF326	46.2908	59.8992	47.3308	46.5953	33.1909	40.7742	53.2676	47.3016	53.82	59.2709	40.7438	50.3758	57.1969	52.9551	40.3526	34.1458	52.8592	40.3426	28.3162	51.5256	80.1165	67.0679	75.8068	59.9352	61.3845	50.3329	58.021	44.0196	65.5277	55.1823	32.8994	66.2315	34.4287	48.5573	50.4545	95.7359	48.9051	45.2215	50.9041	41.7519	43.5047	71.7905	41.967	37.4072	54.8956	28.4155	45.1407	34.8553	38.6108
BARHL2	0	0	0	0	0	0	0	0	0	0	0	0	0	0	0	0	0	0	0	0	0	0	0	0	0	0	0	0	0	0	0	0	0.0464625	0	0	0	0	0	0	0.263696	0	0	0	0	0	0	0	0	0
ZNF644	93.8892	160.028	106.071	109.331	95.2137	119.023	153.062	137.897	159.368	147.878	111.201	140.27	139.213	153.949	149.058	103.318	144.544	111.381	68.4983	314.002	479.455	325.161	388.594	302.259	334.539	261.409	349.393	289.789	265.325	83.3577	44.918	186.99	68.7645	126.939	134.961	125.086	79.7035	80.3374	154.613	122.56	101.167	161.563	100.64	104.281	124.135	61.7337	85.1933	87.8162	91.7966
HFM1	2.24916	5.03531	3.20887	3.85874	3.3611	5.71232	4.67028	5.03984	2.7019	1.15296	1.54031	2.33491	5.02241	1.94612	3.11108	1.85894	5.70692	3.06954	3.84292	4.81008	3.68237	7.18055	6.38479	7.50709	1.76114	2.27682	5.17094	4.53032	0.872479	3.86456	0.526067	0.122349	1.62619	2.40322	3.59895	1.54963	0.676888	0.959758	5.42977	0.205097	1.5476	1.48719	2.1816	1.73698	5.02707	2.00109	3.13115	2.39281	2.17346
CDC7	5.59674	4.93041	3.07516	2.36503	2.46831	5.51535	6.82918	5.82921	4.40148	4.86807	14.956	4.43634	5.21745	6.70901	5.67315	4.89194	6.45537	2.19253	2.29227	6.07995	6.31975	4.03444	3.41198	8.38849	3.62437	11.8698	4.33447	2.60493	0	3.19051	7.7696	10.1142	9.06019	24.2786	13.4961	37.563	10.5764	11.4324	4.41169	12.5109	6.87822	36.3685	6.48738	4.52856	5.69734	2.50137	2.15266	2.15353	4.73047
TGFBR3	286.794	422.651	238.838	349.029	403.385	411.287	382.566	373.252	325.186	198.523	452.703	388.997	423.637	320.649	392.271	361.417	373.85	445.522	318.153	1310.04	1297.99	1147.19	1445.19	1117.28	582.476	1377.11	1222.09	1416.22	745.556	80.5716	48.3981	15.4975	76.0591	25.8808	189.637	54.9498	13.2839	57.5855	356.872	344.358	446.454	769.686	314.494	436.789	418.989	298.663	446.254	424.804	434.436
BRDT	0.104612	0.0524511	0.222838	0.0414918	0.0525172	0.196977	0.0881185	0	0.043579	0.256214	0.0496876	0.175119	0.585135	0	0	0	0.0935561	0	0	0	0	0.444158	0	0	0	0	0	0	0	0	0	0	0	0.184863	0.138421	0.185955	0.296138	0.31051	0.610849	0	0	0	0	0	0.201083	0.200109	0	0	0
EPHX4	0.836896	0.944121	1.29246	0.912819	0.525172	1.6743	1.4099	0.971536	1.00232	1.11026	0.596251	0.81722	1.56036	0.40971	0.915025	0.88055	1.21623	0.219253	0.269678	0.538729	1.99047	0	0.304038	0.607862	0.89333	1.09287	0.253478	0.906064	0.0459199	0.0898735	0.161867	0.285481	0.696938	0.123242	1.24579	0.991761	1.73452	0.790389	1.28957	5.80131	0.573185	2.43358	0.287052	0.372211	1.47461	2.30126	0.195697	0.797604	0.255701
BTBD8	5.85827	8.07748	6.06119	7.17808	5.30424	5.17064	5.99206	6.98291	5.796	5.67942	6.95626	5.95403	6.63153	5.78716	6.03916	4.98978	7.57805	3.94656	2.96646	8.08094	5.82213	10.8449	10.7089	7.26395	2.73104	6.98225	5.77929	5.85166	10.3779	6.6057	2.10427	4.89396	2.69483	3.69725	3.46053	7.4692	2.66525	4.37537	5.15828	1.72867	6.76358	8.17952	4.19096	5.02484	8.24439	5.40295	9.78484	7.25819	4.73047
KIAA1107	10.252	21.8721	13.0583	17.9245	12.2365	16.6445	19.3861	21.0702	18.8697	18.362	15.105	17.687	17.0664	17.8224	16.745	16.4369	19.4597	21.0483	7.21389	16.7776	13.784	23.2073	21.3502	26.3204	17.4327	13.1448	18.8587	17.253	12.5361	18.0196	7.32446	13.9886	6.78353	6.22371	10.8661	20.672	6.64196	13.6907	20.3616	4.48283	23.6152	25.3498	19.9214	18.1763	23.6607	16.1088	30.0721	21.1365	16.4927
C1orf146	0	0.0524511	0	0	0	0	0	0.060721	0.043579	0.0427024	0	0	0	0	0	0	0	0	0	0	0	0	0	0	0	0	0	0	0	0.179747	0	0	0.0464625	0.0616209	0	0	0	0.0282282	0	0	0	0	0	0	0.0670275	0	0.0652322	0	0
GLMN	12.2919	16.9942	13.816	11.5762	6.45962	10.292	13.394	13.7229	12.115	16.2269	12.571	16.3444	18.9681	13.9301	16.0129	9.68604	11.9752	9.86639	3.16872	25.936	52.0011	53.8912	68.7801	33.5844	38.3877	42.7739	30.4426	24.0862	22.96	6.38102	9.06453	27.2022	9.80359	16.8841	19.4482	21.1059	12.2686	10.8396	17.8504	21.0371	13.0113	23.7274	8.89861	10.0497	14.7461	6.90377	8.87159	9.2522	10.7394
RPAP2	33.1097	42.6428	33.9605	38.2554	31.983	31.664	41.3716	35.0967	37.7394	39.4143	32.7441	38.4677	44.6165	39.7931	35.4115	30.33	41.4454	34.4227	17.4617	29.4762	28.2149	49.3386	36.5859	35.4687	31.2155	42.531	29.6822	25.2188	42.6596	33.7026	18.8575	60.3588	24.9504	38.9444	45.2637	52.9662	26.864	26.4216	41.6056	18.6345	25.6787	51.6459	21.9308	26.1168	32.7765	16.9092	23.6793	22.7317	25.8258
GFI1	3.45219	4.66815	2.98603	2.98741	6.87976	5.66308	4.27375	4.31119	1.83032	1.57999	4.81969	4.78657	5.70506	5.63352	4.30062	2.64165	3.27447	0.657759	3.97775	1.50075	4.77713	1.1104	1.48641	1.51965	0.357332	2.15539	1.1153	0.339774	0.826559	1.7076	5.90813	0.938008	5.90074	27.3597	15.0187	6.94233	4.35746	2.45585	7.66955	0.205097	0.630503	1.14919	0.803746	0.434246	1.54163	0.900492	0.717555	1.35593	1.40636
EVI5	64.1271	78.0473	61.637	68.254	57.5064	66.9228	78.5576	83.4913	89.2497	76.7789	65.2895	70.8647	63.5846	66.3218	69.9994	59.2903	84.7619	89.4553	40.5866	55.9124	83.8486	72.3978	67.4964	66.8344	58.5769	60.7455	72.4946	85.4342	41.9249	49.6102	50.0168	95.7176	50.6906	49.9746	65.8884	78.2561	47.5514	52.7585	76.0168	12.4816	94.2316	67.1938	97.2532	77.6679	89.8839	59.4325	103.393	97.5469	95.1208
RPL5	607.795	586.928	618.286	505.743	586.145	548.629	687.148	589.965	523.906	472.587	663.031	685.589	973.615	735.891	854.176	795.821	619.248	483.015	507.669	1276.94	942.936	1017.64	1095.79	1019.6	825.003	1241.2	1010.29	768.38	959.129	406.183	182.707	690.17	220.372	376.196	393.393	233.994	145.658	297.384	674.852	3130.39	499.244	1378.01	339.984	448.824	598.087	376.005	411.224	453.996	410.4
FAM69A	12.3965	16.8368	15.153	18.1319	13.9696	19.7962	20.2672	21.8596	18.0853	18.7891	20.0738	17.1032	16.4325	18.7955	14.5489	9.68604	19.8339	20.3905	7.55099	8.966	10.5993	12.3624	14.9992	18.2966	12.3535	10.9591	11.9134	11.5146	5.46447	3.23545	16.0248	4.24143	10.9187	28.1608	16.6797	17.2938	11.8032	12.5051	14.1853	1.43568	76.3482	16.2914	56.7215	29.5907	33.0446	27.0148	66.1455	40.5183	45.7705
SNORD21	2.98144	3.14707	1.55987	1.41072	1.62803	1.82203	1.98267	1.88235	1.8739	1.40918	1.44094	1.16746	3.12072	2.20219	1.64704	0.782711	0.935561	0.657759	1.88775	0.731133	1.19428	0	0	1.3069	1.86323	1.2143	0.152087	0.755053	1.33168	15.3684	0.8498	3.30342	0.604013	2.15673	2.69921	1.05375	1.64991	0.677476	5.15828	8.70197	0.343911	0.946391	0.574104	0.682386	1.27352	0.200109	0.326161	0.398802	0.511402
SNORA66	1.15073	1.04902	0.846784	0.954311	0.735241	0.689418	0.881185	0.546489	0.522948	0.640536	0.645938	1.10908	1.07275	1.38277	0.457512	0.587033	1.68401	0.657759	1.07871	2.53972	0	1.07338	0	1.97555	1.17409	0.576794	1.95178	0.679548	6.38287	13.4361	1.05213	2.44698	0.7434	1.66376	2.28395	2.23146	1.5653	0.677476	2.98637	64.7813	0.286592	1.82518	0.401873	0.24814	0.804331	0.700382	0.391393	0.398802	0.12785
MTF2	37.9218	49.4614	47.1971	47.7985	37.6023	39.74	48.6855	40.8045	43.9276	49.4921	36.0732	46.6399	53.0034	47.6288	43.0977	32.5803	41.0711	31.7917	24.271	28.9759	42.9444	41.7509	45.3016	33.8883	35.0951	36.338	34.6504	29.9001	27.6438	41.5215	18.6551	67.9036	28.6209	76.1634	50.5237	60.1875	42.0516	33.5351	45.8816	18.9861	25.9079	52.9303	29.5664	31.9481	39.8144	19.3105	25.7015	28.5542	29.2778
TMED5	37.7649	47.6781	76.3889	64.5612	35.2916	64.1652	70.7151	84.4629	72.9512	79.5546	59.1779	67.3623	56.2217	60.7395	52.1564	35.1241	69.98	60.9524	29.4624	28.0139	23.388	42.5651	38.2412	41.4866	35.7842	28.6879	29.226	35.3742	19.0568	29.2089	41.276	123.246	38.2387	93.7254	79.1076	112.968	50.0474	63.0335	68.8902	26.2231	174.764	93.5575	198.755	124.256	135.664	75.4412	161.189	132.881	135.777
CCDC18	11.2458	13.5848	8.95809	8.50582	6.19703	13.8869	12.3806	17.3055	13.2044	12.8534	8.54626	11.1492	12.7754	12.4449	8.32672	6.35952	14.969	17.321	4.98905	12.7756	23.7364	10.3267	10.8102	16.1995	13.2213	11.2323	9.35332	14.799	18.6894	4.22405	11.6139	28.0587	11.3833	68.0911	30.245	38.5237	14.4262	11.7429	10.5202	11.1338	16.2211	25.6878	18.7732	15.5088	16.3547	10.7058	18.9826	19.4615	18.2826
LOC100131564	59.4196	77.9424	76.2997	91.3649	61.3401	44.5167	74.4601	56.8956	76.6554	74.3022	72.9414	84.8741	81.9676	68.1143	50.6009	54.2027	82.7972	54.1555	65.1947	0.0384807	2.08999	0.925329	0	4.61975	1.42933	0	0.532303	0	0.918399	61.4285	48.1149	50.5301	40.0042	86.5774	71.9097	81.4484	36.2981	41.6083	78.9353	0	21.7237	60.9746	26.8107	27.4195	55.2307	25.0137	23.875	27.8364	25.4422
DR1	43.6232	50.5629	56.0215	53.4414	44.2195	54.2671	59.6562	50.702	52.2076	57.0077	48.3957	50.9595	62.2193	58.8446	60.3001	36.9831	54.7303	39.6848	29.9343	10.4283	17.3669	16.73	9.32383	18.479	21.6696	14.2074	17.2618	11.8921	15.2454	25.3893	26.0605	84.0945	48.321	76.4715	62.2895	84.9815	54.2356	71.4455	56.1302	14.4154	54.3379	57.7975	54.6547	51.5512	56.7723	41.2225	58.97	55.7525	48.4553
FNBP1L	117.479	163.438	141.502	112.152	95.8965	88.738	126.009	121.017	143.854	181.101	120.443	154.221	178.954	146.267	135.973	123.766	137.06	106.557	69.3747	63.2237	105.993	73.3971	63.2061	77.9583	109.241	68.3957	77.6402	57.4218	101.759	130.856	64.0992	341.884	70.4836	52.1313	106.653	208.115	130.724	137.189	151.491	42.1621	110.567	262.556	93.3493	113.4	148.935	84.8463	119.049	82.7115	113.148
BCAR3	34.6266	43.1148	38.9075	49.3337	57.2963	47.8161	38.5518	41.1688	37.6522	37.7062	43.4269	40.1605	33.6452	39.6907	37.7905	42.4621	39.1065	49.7705	59.3966	27.7446	32.7432	24.1696	26.9918	33.4628	31.8536	31.2683	33.4337	41.0749	32.7409	9.79621	22.2971	96.1662	17.8881	36.5412	19.5174	70.1361	56.1817	27.5507	40.9948	5.27392	42.7023	22.0374	51.9564	48.0152	45.1095	56.3308	45.793	46.8193	58.9391
LOC100129046	1.46457	0.839218	1.11419	2.07459	1.2079	1.42808	0.837125	0.850094	1.13305	1.57999	0.894376	1.80956	2.19425	1.43399	2.47057	1.7611	1.4969	0.657759	1.61807	0	0	0.0370132	0	0	0	0	0	0	0	4.80823	0.8498	2.93637	1.76558	1.1708	0.830526	0.712828	0.592277	0.62102	1.28957	0	0.458548	1.41959	0.401873	0.682386	1.00541	1.1006	0.58709	0.319042	0.639252
MIR760	0	0	0.0445676	0.0414918	0	0.0984883	0.176237	0	0	0.0427024	0.0496876	0	0.0487612	0	0	0	0.0935561	0	0	0.346326	0	0	0	0	0	0	0	0	0	0	0	0.244698	0	0	0	0.216948	0	0.112913	0	0	0	0	0	0.0620351	0	0.200109	0	0	0
DNTTIP2	37.4511	42.4854	42.6512	47.4251	47.1605	52.0511	57.3651	47.7874	52.2076	48.9369	42.2344	46.4648	49.1513	48.2434	56.3655	46.3756	54.5432	51.963	33.9795	77.654	63.8941	76.5432	83.7118	61.7891	53.9316	57.8919	60.3276	61.8388	56.757	26.7374	25.6559	76.0195	26.4836	49.9129	44.6408	52.9662	35.5789	39.8864	44.7956	47.5239	58.4075	53.8767	55.8029	50.6827	53.2199	34.0186	53.8818	45.7027	50.1174
GCLM	16.0056	21.8197	23.71	20.6214	15.4401	18.6143	24.2766	20.9487	27.4983	28.6106	23.5519	28.3692	20.0409	23.968	28.8233	25.5359	26.6635	25.2141	17.3268	13.3913	17.0683	13.7689	9.52652	15.2877	19.6533	17.8199	20.0754	12.0431	18.0006	6.69557	17.5221	34.9918	12.452	14.2344	21.1784	34.8356	20.0951	19.2234	12.8957	24.6409	36.0533	22.9162	39.5558	28.9704	31.9051	21.6118	32.9423	36.4505	41.6793
ABCA4	9.99044	11.7491	5.79379	8.17388	6.24955	10.0951	3.08415	5.03984	12.6379	9.82155	9.93751	8.34732	3.46205	8.65513	7.4117	7.63143	4.77136	4.82357	8.69712	18.5862	20.7507	24.7248	16.4518	7.96299	20.1127	20.6735	15.741	12.5716	41.5575	4.4038	0.3642	0.897225	1.95143	1.35566	2.42237	4.02903	1.31147	9.14593	2.78276	23.2052	0.974414	4.32636	2.41124	2.2953	6.16653	6.60361	1.43511	1.67497	2.30131
ARHGAP29	134.217	244.317	147.563	205.716	151.46	185.798	211.705	253.692	232.276	203.392	190.353	199.81	128.437	161.426	321.723	228.356	394.9	209.606	94.6571	348.904	310.016	249.506	234.278	292.017	229.075	244.409	503.457	301.077	153.556	33.8823	48.6005	168.393	138.458	51.3302	129.147	211.648	117.44	100.238	195.743	35.0423	280.001	113.77	297.443	225.808	207.45	149.982	278.672	199.241	236.14
ABCD3	63.2379	68.134	74.517	69.1253	48.9461	46.1418	69.0849	50.7627	76.2196	100.009	58.0351	72.5575	56.6118	61.3029	57.006	44.2232	53.7948	54.3748	38.564	179.051	268.116	278.746	208.874	172.207	320.705	202.667	160.223	186.121	253.754	33.4329	19.1407	59.2984	31.4551	36.2947	45.1945	253.023	96.5834	105.856	85.0438	248.724	65.5723	80.6461	53.851	88.2759	65.3519	51.1279	64.5147	61.0167	55.1036
F3	66.7424	135.534	73.9377	85.3486	108.396	73.2753	69.4814	108.508	79.2702	77.633	109.064	92.8712	50.6141	55.9254	86.8358	100.676	70.4478	111.381	112.86	48.9089	82.7041	49.6347	43.4436	59.7528	44.4368	71.4618	44.3079	58.7054	23.6947	8.26836	5.38207	8.48286	65.3728	26.0656	29.0684	27.8313	17.3452	31.418	137.509	1.37708	79.4434	32.7857	87.3786	62.1592	55.6329	68.5374	61.6445	86.0615	107.522
SLC44A3	9.78122	9.75591	16.802	12.821	15.23	10.5383	15.2004	10.6262	12.3329	17.935	8.14876	10.7406	15.116	12.8034	10.5228	8.41414	9.35561	4.82357	8.69712	4.46376	9.1064	12.5475	9.29005	9.11792	19.9851	7.0126	11.153	5.58739	17.3118	4.35886	0.4856	24.5921	1.81204	2.40322	5.05237	5.23774	4.52669	9.20239	10.5202	5.94781	4.3562	15.6831	2.1816	7.50625	8.71358	9.30508	1.76127	5.66299	6.52037
CNN3	191.388	177.495	252.565	235.632	199.25	260.305	256.557	262.315	223.734	225.682	203.719	196.074	129.071	217.966	194.168	196.46	209.192	221.226	160.998	168.584	156.451	182.734	212.995	221.231	193.674	140.404	189.576	179.891	119.53	54.3285	62.2377	174.143	151.421	58.4166	221.543	111.697	123.828	138.629	225.064	99.3548	213.339	116.474	181.302	167.185	204.836	145.379	205.612	193.897	193.821
LOC729970	3.08605	1.88824	4.32306	5.43542	6.98479	6.10628	4.40592	3.70398	3.57348	3.03187	3.42844	4.66983	2.48682	3.3289	4.30062	4.40275	3.92936	3.50805	4.18001	0.962017	0.0995236	1.92468	1.6891	1.97555	1.19961	0.212503	1.47017	1.4346	1.23984	1.39304	3.1564	0.693311	2.50898	1.66376	3.945	3.59513	2.83447	1.77838	3.05425	0.263696	6.01844	1.21679	4.07614	2.66751	5.3622	4.70257	5.60997	6.06179	9.20523
ALG14	5.17829	3.88138	7.88847	5.64288	5.30424	5.02291	6.03612	5.64705	5.31664	6.14914	6.4097	5.54542	6.43648	5.83837	6.22217	4.50059	4.49069	5.70058	2.96646	1.03898	4.32927	7.66173	8.71575	9.51303	6.32988	10.868	7.12272	7.77705	3.67359	3.50507	4.04667	4.69004	3.15945	5.2994	4.08342	6.38446	2.45372	6.69008	6.04062	7.50069	9.22827	7.63873	9.24308	8.43677	7.77519	5.10279	9.58914	8.77364	9.71664
TMEM56	4.49831	8.02502	7.53192	6.88764	4.83158	9.15942	7.71037	13.9658	7.93137	10.6329	6.50907	8.05545	11.7515	8.14299	4.48362	3.71788	8.70072	18.6365	2.4271	1.77011	1.34357	2.10975	0.405384	0.638255	1.71009	3.06612	1.44482	3.17122	0	1.52785	0.890266	7.54485	3.39176	2.21835	4.5679	11.3743	3.38444	18.9976	7.87317	0.175797	58.1209	15.1423	52.5879	28.226	27.3472	16.509	40.8354	39.1623	32.8576
TMEM56-RWDD3	0.366142	0.786767	0.401108	0.912819	0.210069	0.541686	0.793066	0.303605	0.43579	0.512429	0.248438	0.525356	1.07275	0.256069	0.549015	0.684872	0.280668	0.438506	0.404517	0	0	0	0	0	0	0	0	0	0	0.539241	0.0809333	0.734094	0.3717	0.184863	0.415263	1.02275	0.338444	0.536335	0.0678721	0.117198	0.687822	1.35199	0.918567	1.0546	1.2065	0.800437	0.58709	0.319042	1.78991
RWDD3	9.6243	9.80836	8.69068	8.83775	6.092	7.33738	8.01878	8.31877	8.41074	7.72913	5.51532	6.18752	9.5572	8.14299	8.96724	4.7941	6.8296	6.79685	3.23614	1.77011	1.39333	5.70003	4.493	3.31285	1.5059	1.30538	3.11777	1.01932	6.56655	5.66203	1.9424	12.7651	5.15734	8.93503	9.13579	12.7999	4.35746	7.28287	8.00891	1.55288	5.73185	9.53151	5.33917	6.14147	8.84764	4.10224	6.32753	5.98203	9.46094
FLJ31662	0.470754	0.629414	3.47627	1.16177	3.72872	3.69331	7.40195	1.1537	2.04821	1.7081	0.993751	1.69281	1.36531	1.89491	0.36601	0.0978388	1.12267	0	1.41581	0	0	0	0	0	0	0	0	0	0	0	0	0.815659	0	0.0616209	4.08342	0.0619851	0	0.0564564	1.6968	0	0.0573185	0.608394	0	0	1.00541	1.50082	0	0	0.383551
PTBP2	52.9336	79.411	47.1525	51.7818	38.8627	46.5357	58.5988	59.1422	57.1756	56.1536	62.0101	66.0781	67.5343	65.2464	65.4243	52.3438	53.7948	58.9791	31.1478	39.1733	56.5791	35.7917	36.4845	48.7505	35.4524	49.665	37.7935	39.9423	27.3224	31.1861	23.3088	32.7895	35.5438	42.7649	49.3471	48.6273	33.1675	29.7243	60.4741	12.8918	36.5119	73.8861	39.441	40.1367	45.7128	25.3138	35.3559	41.7147	36.4374
DPYD	85.7818	117.018	90.5168	101.779	102.671	119.713	128.653	122.656	104.59	95.3117	113.486	112.66	90.5496	94.6431	132.13	112.221	131.633	97.5676	87.3083	350.713	330.966	294.218	300.22	303.293	243.241	299.387	347.923	257.435	208.844	32.5791	60.9428	23.2463	59.2397	100.504	84.9213	68.6175	54.3202	60.1825	115.654	34.6028	92.3401	65.5038	90.8233	100.931	87.1358	64.6353	81.9317	95.1541	76.4546
DPYD-AS1	0	0.0524511	0	0	0	0.0492442	0	0	0	0	0.0993751	0	0.0487612	0	0	0.0978388	0	0	0.0674196	0	0	0	0	0	0	0	0	0	0	0.0898735	1.4568	0	0	0.0616209	0	0.0309925	0.126916	0.0282282	0.0678721	0	0	0	0.114821	0.12407	0	0	0	0	0
MIR137HG	0	0.104902	0	0	0	0.246221	0	0	0	0.0427024	0.19875	0.0583729	0	0	0	0	0.187112	0.219253	0	0	0	0	0	0	0	0	0	0	0	0.404431	0	0	0.092925	0.0616209	0.0692105	0	0.0423055	0.112913	0	0	0	0	0	0	0	0.100055	0.0652322	0	0
MIR2682	0	0	0	0	0	0	0	0	0	0	0.0496876	0	0	0.0512138	0	0	0	0.219253	0.0674196	0	0	0	0	0	0	0	0	0	0	0	0	0	0	0.0616209	0	0	0	0.0282282	0	0	0	0	0	0	0	0.100055	0	0	0
MIR137	0	0	0	0	0	0	0	0	0	0	0	0	0	0	0	0	0	0	0	0	0	0	0	0	0	0	0	0	0	0	0	0	0	0	0	0	0	0	0	0	0	0	0	0	0	0	0	0	0
LOC729987	0	0	0	0	0	0	0	0	0	0	0	0	0	0	0	0	0	0	0	0	0	0	0	0	0	0	0	0	0	0	0	0	0	0	0	0	0	0	0	0	0	0	0	0	0	0	0	0	0
SNX7	18.7778	24.8618	27.008	21.7002	18.4861	21.6182	25.8628	22.8918	23.707	27.4149	22.8563	21.5396	22.3814	20.9464	23.6991	21.7202	20.2081	17.7595	11.1242	15.6616	23.6866	27.0566	24.7284	21.9438	21.9504	26.6236	20.0501	17.253	13.8219	2.33671	2.63033	3.14029	15.5185	6.7783	17.7871	3.40918	15.1877	19.5621	17.511	28.8894	16.565	20.5502	11.195	9.92561	13.6736	11.006	12.6551	16.2711	12.785
LPPR5	0.052306	0	0.311973	0.0414918	0	0	0.0440592	0	0.043579	0.0427024	0	0	0.0487612	0.153641	0.457512	0.489194	0	0.219253	0	0.769613	0	0	0	0	0	0	0.304173	0	0	0	0	0.040783	2.32313	0	0.553684	0	0.126916	0.733933	0.135744	0	0	0	0	0	0	0	0.0652322	0.0797604	0.12785
LOC100129620	0	0	0.0445676	0	0	0	0	0	0	0	0	0	0	0	0	0	0	0	0	0	0	0	0	0	0	0	0	0	0	0	0	0	0	0.0616209	0.0692105	0	0.0423055	0	0	0	0	0	0	0	0	0	0	0	0
LPPR4	6.64286	8.86424	3.56541	5.80885	3.57117	8.47	8.45937	9.41175	9.84885	5.4232	7.90032	10.6239	5.85135	7.57964	13.3594	9.29469	7.76516	8.33162	2.49452	4.73312	3.43356	1.51754	3.04038	3.85992	2.16951	3.67327	2.53478	7.0975	1.79088	0.494304	5.01787	0.734094	12.452	5.2994	9.48184	9.39074	3.17291	2.73813	5.90487	0.351595	5.73185	2.83917	6.42997	4.65263	4.89301	2.70148	5.54474	5.0249	8.05458
PALMD	24.0607	37.2928	32.5343	49.8731	53.8827	72.2412	66.6616	132.736	67.4603	57.5201	46.3585	52.127	43.2024	49.3701	63.0452	44.6145	68.8573	145.365	33.0356	65.7635	67.1784	57.7405	93.9139	146.191	55.3354	55.7973	69.4528	157.919	33.2919	11.2342	4.04667	5.46492	38.1922	26.9283	30.0374	9.20478	12.2263	14.6787	42.4879	2.28537	492.595	58.0003	432.3	205.522	205.238	151.883	336.337	245.502	283.189
MIR548AA1	0	0	0.0445676	0	0	0	0	0	0	0	0	0	0	0	0	0	0	0	0	0	0	0	0	0	0	0	0	0	0	0	0	0	0	0	0	0	0	0	0	0	0	0	0	0	0	0	0	0	0
MIR548D1	0.052306	0.209805	0.0891352	0.124475	0.0525172	0.295465	0.396533	0.242884	0.261474	0.256214	0.447188	0.116746	0.0487612	0.0512138	0.183005	0.293517	0	0	0.404517	0	0	0	0	0	0	0.212503	0	0	0	0.224684	0.0809333	0.244698	0.232313	0.123242	0.138421	0.154963	0.126916	0.0564564	0.339361	0	0.343911	0	0.401873	0.0620351	0.26811	0.100055	0.195697	0.319042	0.383551
FRRS1	12.2919	16.5221	19.8326	17.551	12.9192	9.79959	19.9148	15.5446	17.388	17.6788	15.5522	21.4812	15.9937	13.7765	14.8234	15.4585	21.0501	12.9359	9.641	22.7806	14.9783	35.4956	18.5125	16.7162	22.4353	19.8539	33.459	15.0633	12.3984	9.43672	2.34707	11.9902	10.547	5.6075	12.0426	15.6202	13.7916	14.1705	21.3118	5.36182	7.4514	9.59911	6.42997	11.9107	12.4001	5.60306	6.78415	9.81053	6.13682
AGL	52.0968	71.2287	88.4667	66.2624	46.1626	59.8317	70.4067	76.0227	89.8599	101.717	53.0166	72.9077	77.0427	65.6561	52.3394	38.6463	66.0506	64.4604	33.6424	123.523	203.575	246.656	192.152	218.192	267.591	152.152	170.058	173.285	219.497	34.2418	8.09333	33.4013	49.018	52.6242	61.5282	246.391	327.36	218.034	115.926	75.7979	125.757	96.0587	98.2866	75.3726	113.075	66.7364	115.983	89.0923	95.5043
SLC35A3	46.4477	56.0178	73.3137	57.1342	38.2325	48.407	60.0968	53.313	60.139	86.6432	52.7185	60.0657	68.0707	67.1413	47.9473	40.0161	54.3561	39.2463	26.6982	20.0484	21.6464	25.7982	38.9506	27.7489	42.2417	25.045	25.6519	17.9325	24.4753	63.9899	19.424	56.6475	42.5597	36.2331	57.514	121.212	57.6201	70.4011	87.7586	17.4039	72.7371	68.1402	54.4251	52.6058	67.0275	42.6233	66.015	52.243	54.8479
HIAT1	43.1524	48.6222	56.1997	46.6783	42.1188	50.1306	55.9552	52.5236	54.4737	54.8299	53.0166	57.2638	55.0514	65.4	51.8819	49.5065	49.8654	43.8506	34.4514	49.6016	45.9799	45.4522	52.2607	59.8744	53.9571	50.3936	52.9261	49.1917	39.6748	47.1836	27.2341	43.9233	33.5459	46.8319	50.3853	67.2228	44.8438	51.3188	61.4243	41.6933	55.4843	59.0819	55.2288	49.566	56.7053	35.2192	49.8374	45.942	50.7566
SASS6	8.7874	12.5358	10.6071	11.8667	8.66534	9.60261	12.7772	10.3226	10.459	12.768	10.7325	15.6439	17.0177	12.8034	9.88227	8.12062	12.443	7.45461	4.18001	8.58119	12.0921	13.0656	6.79018	14.6799	10.3371	11.0502	11.66	6.98424	15.7505	6.51583	7.68866	21.0032	7.01584	23.0462	17.9947	24.0812	10.9571	10.5009	14.1853	7.35419	8.88436	19.8742	5.10953	8.87102	12.6012	4.90268	6.39276	9.33196	8.69383
TRMT13	23.7469	39.6006	29.9049	31.0774	19.4314	22.4553	32.1192	25.1385	29.4158	31.5571	26.6325	32.4553	39.3991	32.6744	26.8102	19.3721	32.1833	18.6365	11.4613	17.5472	28.414	36.3099	21.1475	20.9408	23.9157	20.5521	26.7672	17.0642	29.4806	28.2652	13.9205	20.8401	16.4477	34.0147	33.3595	50.5798	16.0338	23.0624	35.9043	7.47139	26.997	42.6552	22.2178	23.2632	32.1062	15.0082	18.526	19.9401	23.2688
LRRC39	1.04612	1.88824	0.93592	1.32774	1.26041	1.42808	1.67425	1.70019	1.26379	1.53729	1.1925	1.22583	1.99921	1.28034	1.18953	1.07623	1.12267	1.09627	0.943874	1.69315	0.696665	2.36884	0	0.759827	1.04647	0	0.709737	2.41617	3.76543	0.988608	0.526067	0.938008	0.975713	2.58808	2.42237	1.27069	1.35378	1.04444	1.08595	0.908286	1.14637	1.89278	0.975977	0.868491	1.40758	0.800437	1.63081	1.03688	0.639252
DBT	38.288	48.36	56.378	53.6074	40.6483	46.0925	57.3211	46.8159	48.6341	50.8586	42.7313	50.0839	55.7341	47.0655	47.1238	36.0047	53.5141	39.9041	26.9678	57.2977	82.1069	71.5835	67.1586	59.0842	75.1928	62.5974	69.3768	62.4429	42.2463	39.5443	21.6901	37.8874	27.2735	37.4655	45.5405	56.5614	26.3986	44.29	45.8816	32.2881	79.2714	87.2032	60.568	52.5437	79.0255	43.6238	66.3412	66.2011	52.0351
RTCA	30.2852	27.6942	32.1332	30.7454	23.5802	27.0843	28.8588	29.4497	30.0695	31.3436	30.856	34.2065	40.423	30.3186	27.6337	27.1014	27.5055	33.765	20.8326	20.1254	21.9449	30.2027	22.5326	19.5428	22.8437	27.8986	21.4189	17.4417	26.4499	22.4684	21.5283	37.4388	24.6716	43.6276	37.2353	49.619	28.2601	30.2888	28.0312	23.5861	47.1731	39.2076	35.1352	33.3749	37.2003	23.5128	38.2913	34.5362	30.4284
MIR553	1.15073	1.31128	1.20333	0.539393	0.577689	1.03413	1.01336	0.546489	1.08947	0.89675	0.695626	1.10908	1.65788	0.665779	0.915025	0.684872	0.935561	0.219253	0.269678	0	0.597141	0.888316	0.236474	0	0.127619	0	0.582998	0	0	0.404431	0.566533	0.448613	0.650475	1.04756	1.66105	1.27069	1.22686	0.903302	0.339361	0.0585991	0.401229	0.675994	0.114821	0.372211	0.603248	0.700382	0.782787	0.159521	0.255701
CDC14A	38.1834	45.9997	35.4758	47.1347	38.6002	38.4105	46.3063	39.7722	45.9322	39.7986	33.7379	36.95	26.9162	70.0092	44.9277	29.6452	27.8797	35.7383	41.7327	29.5147	55.4844	44.6009	38.3763	50.6957	35.1717	22.0396	21.3935	32.8071	75.4464	8.44811	4.77507	5.05709	20.3041	45.4762	37.789	145.944	17.1337	16.3441	31.0176	4.48283	13.2406	20.6854	14.8693	10.608	18.4326	19.5107	13.6335	21.296	20.2004
GPR88	1.09843	2.3603	2.31752	1.32774	2.46831	1.92052	4.49404	1.33586	0.740843	1.15296	1.09313	2.8019	3.75461	2.04855	1.64704	0.391355	1.30979	0.219253	2.89904	0	0	0	0	0.0911792	0	0	0.202782	0	0.872479	0.584178	0	0	0.650475	0.0616209	1.17658	0.278933	0.169222	0.536335	2.85063	0	0.171955	0.540795	0.631515	0.186105	1.13947	2.00109	0.913251	0.558323	0.511402
LOC100128787	0.104612	0	0	0.0414918	0	0.0492442	0	0.060721	0.130737	0.0854048	0.149063	0	0.195045	0.0512138	0	0	0	0	0.0674196	0	0	0	0	0	0	0	0	0	0	0	0.0404667	0	0.139388	0	0.207632	0	0.0423055	0.0282282	0.135744	0	0.0573185	0	0	0.0620351	0.0670275	0	0	0	0
VCAM1	44.7739	65.3017	29.5038	46.3048	48.2108	71.9457	82.8314	62.5426	39.7876	38.8165	49.5882	63.7432	58.3672	54.4915	36.418	21.7202	54.8239	22.5831	40.3169	24.8585	57.3256	46.7846	82.0227	65.5275	34.3294	58.6205	54.6751	13.8552	28.3785	21.5696	26.4652	2.89559	31.4551	174.202	152.263	61.7991	58.17	24.7561	65.7002	5.42042	45.9121	26.0934	66.998	41.2533	35.7257	30.4166	38.2913	89.1721	31.1955
EXTL2	16.5287	20.6657	15.5095	15.103	11.4488	16.1028	21.8093	16.5768	17.9981	19.1734	15.1547	20.7807	19.8458	17.1566	18.6665	10.7623	18.7112	16.0055	7.28131	6.7726	2.63737	4.84872	3.88493	5.2884	4.8495	4.03756	4.35981	7.62603	3.39807	12.8519	9.4692	8.76834	15.8437	8.01072	15.9184	18.4716	15.653	13.0414	20.2938	3.22295	23.3859	28.6621	17.3379	12.8413	17.2261	10.906	18.3303	14.6759	14.575
SLC30A7	59.7857	71.0188	64.9796	65.64	48.6835	65.2978	79.0423	78.8766	79.5752	88.7356	65.7367	75.8263	72.0203	78.7156	67.8948	44.7123	72.2253	59.8561	34.2491	37.4032	39.6104	57.1113	31.5862	31.0617	46.6063	45.7489	34.7264	38.2434	36.5982	51.2728	49.2479	75.7748	68.8575	114.985	113.021	116.16	80.465	80.5068	85.2474	20.832	76.1189	115.73	75.1502	85.3603	85.8623	41.3226	65.0366	73.22	74.9204
DPH5	12.9719	11.6442	13.6823	13.2359	12.0264	11.5724	14.0549	13.1157	11.6792	14.9031	11.6269	14.243	15.9449	12.5986	10.8888	11.9363	13.8463	13.3744	10.2478	12.1214	15.8242	14.3611	4.52679	13.1298	11.5112	16.3627	13.4343	9.40041	12.5821	15.4133	14.2038	8.84991	11.2439	17.9317	16.0568	19.9592	6.89579	11.8558	13.0993	17.1402	17.826	38.802	11.9988	11.9107	15.0812	10.8059	11.0895	11.0867	11.8901
S1PR1	30.9128	23.7604	30.9299	45.475	57.5064	84.1583	47.9364	80.2731	36.127	31.4717	61.6126	47.6906	38.4238	35.696	116.208	82.9673	44.5327	132.867	77.128	28.2448	5.77237	6.62536	20.7084	23.2203	9.29063	13.5395	10.7221	38.8852	6.84207	7.90887	9.5906	3.05872	43.1172	59.2177	32.1829	22.4386	11.3802	17.8967	47.3069	2.90066	87.9265	20.6854	141.689	68.3627	79.7628	77.6424	161.058	91.2459	115.577
RNU6-6	0	0	0	0	0	0	0	0	0	0	0	0	0	0	0	0	0	0	0	0	0	0	0	0	0	0	0	0	0	0	0	0	0	0	0	0	0	0	0	0	0	0	0	0	0	0	0	0	0
OLFM3	0	0	0	0	0	0	0	0.060721	0.043579	0.128107	0	0.0583729	0	0.0512138	0	0	0	0	0.0674196	0	0	0	0	0	0.229713	0	0	0	0	0	0	0.0815659	4.64625	0.0616209	0.484474	0	0	0	0	0	0	0	0	0	0	0	0	0	0
DNAJA1P5	0	0	0	0	0	0	0	0	0	0	0.0496876	0	0.0487612	0.0512138	0	0	0	0	0	0	0	0	0	0	0	0	0	0	0	0	0	0	0	0	0	0	0	0	0	0	0	0	0	0	0	0	0	0	0
COL11A1	2.6153	2.62256	4.90244	2.32354	8.61283	10.6367	12.9094	3.88614	2.35326	10.9318	3.77626	9.68989	21.3087	15.3129	2.83658	1.36974	1.40334	3.50805	5.05647	9.50473	15.7745	5.03379	28.9512	12.8259	35.9374	16.6663	3.01638	9.43816	15.475	19.1431	81.5403	31.199	148.912	5.97723	101.324	5.33072	601.584	557.986	6.71934	37.3276	5.38794	15.0071	3.96132	1.36477	8.71358	4.20229	0.717555	1.91425	20.5839
RNPC3	44.3032	74.638	49.3363	60.8685	55.7733	49.7859	68.3799	63.9999	59.8775	55.6839	48.346	64.3853	79.4808	52.699	57.7381	44.2232	71.1962	46.0432	34.3166	63.8394	80.7634	84.39	72.6313	84.6143	62.3034	53.0044	77.7669	57.8748	79.166	24.9848	20.1524	18.1484	31.8733	55.3972	46.994	39.7324	20.5182	22.1309	54.7049	14.5619	40.4668	65.9094	27.4422	24.814	83.8515	28.1154	35.0297	35.2541	42.7021
AMY2B	28.2452	43.6918	30.306	33.9403	34.8189	30.7284	45.0285	40.8045	32.6842	30.9165	30.9554	39.7519	62.2193	39.4346	54.7185	37.9615	43.5972	37.9308	35.2604	389.078	291.156	376.905	290.221	385.293	269.326	315.537	375.907	238.295	371.4	10.3355	4.08713	4.52691	14.4034	16.0831	24.6389	14.3805	6.26121	12.7027	36.7867	87.0783	29.4044	28.4593	14.3526	12.4691	55.2977	17.8097	19.8306	25.9221	26.7207
ACTG1P4	2.09224	2.57011	2.00554	2.69697	2.31076	1.77279	2.46732	2.42884	1.96105	1.96431	1.54031	3.21051	2.97443	2.45826	1.92155	3.13084	2.71313	3.06954	2.4271	0.230884	1.14452	2.10975	0	0.972579	0.510474	0.698225	1.31808	0.528537	0.367359	2.6962	0.3642	0.734094	2.18374	2.89618	2.42237	1.42566	0.549971	1.12913	1.6968	0	1.26101	2.50118	0.803746	1.0546	4.6249	1.30071	1.56557	1.67497	1.53421
AMY2A	0.156918	0.104902	0	0.0414918	0	0.0492442	0.0881185	0.060721	0	0.0427024	0	0	0	0	0	0.0978388	0	0	0	0.115442	0.199047	0.296105	0.33782	0.759827	0.0765711	0.151788	0.836476	0.113258	5.83183	0.0449367	0	0	0	0.123242	0.207632	0.0309925	0.0423055	0	0.135744	128.537	0	0	0.746335	0	0.134055	0	0	0	0
AMY1A	0	0	0	0	0	0	0	0	0	0	0	0	0	0	0	0	0	0	0	0	0	0	0	0	0	0	0	0	0	0	0	0	0	0	0	0	0	0	0	0	0	0	0	0	0	0	0	0	0
AMY1C	0	0	0	0	0	0	0	0	0	0	0	0	0	0	0	0	0	0	0	0	0	0	0	0	0	0	0	0	0	0	0	0	0	0	0	0	0	0	0	0	0	0	0	0	0	0	0	0	0
AMY1B	0	0	0	0	0	0	0	0	0	0	0	0	0	0	0	0	0	0	0	0	0	0	0	0	0	0	0	0	0	0	0	0	0	0	0	0	0	0	0	0	0	0	0	0	0	0	0	0	0
LOC100129138	0	0.0524511	0	0.0829836	0	0	0.0881185	0.303605	0	0	0.149063	0.350237	0.146284	0.460924	0	0	0.0935561	0	0	0	0	0	0	0	0	0	0	0	0	0.224684	0	0	0	0	0	0.0309925	0	0	0.0678721	0	0	0	0.172231	0.0620351	0	0	0	0.159521	0.255701
PRMT6	18.6209	11.4343	17.9607	14.4806	12.1315	16.0044	13.9668	12.5085	12.5072	15.5437	15.3038	14.0679	16.5301	12.9059	13.1764	14.3823	13.9399	10.5242	12.0007	1.77011	3.08523	2.88703	3.44576	2.52263	2.62894	1.63931	1.59691	0.490784	2.296	8.3133	4.53227	3.26264	8.59557	18.1165	15.5724	9.23578	9.68795	12.618	13.9138	1.67007	10.8905	33.5293	8.78379	16.1912	11.1936	17.0093	9.13251	11.4057	12.2736
NTNG1	0.26153	0.576963	0.891352	0.373426	2.36328	4.77668	0.837125	2.3074	0.392211	0.939453	0.596251	0.525356	0.292567	0.716993	0.0915025	0.587033	1.21623	2.63104	0.269678	0	0	0.481171	0.743204	1.39808	0.178666	0.667867	0.760433	1.01932	0	0	0.161867	0.040783	0.604013	1.78701	3.80658	0.37191	0.169222	1.12913	0.542977	0.0585991	0.286592	0.743593	0.861156	20.8438	0.670275	0.500273	0.391393	0.478562	0.255701
VAV3	51.626	58.4306	112.801	103.564	60.4473	49.0472	66.221	40.6223	80.2725	128.961	51.1285	67.0704	56.0266	87.0122	61.3982	50.7784	46.4974	36.396	50.9018	40.5201	39.8094	88.6465	55.9092	39.4198	76.0096	39.7077	39.7453	27.8992	46.1495	266.789	13.5968	22.0636	35.7297	66.9819	37.789	187.505	114.606	140.972	103.301	16.2027	22.0676	76.6577	21.9308	102.172	58.1129	41.1225	14.0249	29.5911	37.0766
VAV3-AS1	0	0.104902	0.133703	0.414918	0.210069	0.492442	0.0881185	0.060721	0	0.0854048	0.0496876	0.116746	0.243806	0.102428	0.0915025	0	0	0	0.134839	0	0	0	0	0	0	0	0	0	0	0.359494	0.0809333	0.326264	0.139388	4.99129	0.484474	0.464888	0	0	0	0	0.114637	0.270398	0.0574104	0	0.0670275	0.100055	0.0652322	0.0797604	0
SLC25A24	42.5771	47.1011	51.9213	53.7319	43.4317	51.1154	52.3864	51.6736	54.0379	64.6087	54.0104	51.2514	49.4439	52.6478	57.2805	46.1799	63.3375	53.9363	39.1034	50.9484	32.9921	47.6359	56.7875	44.2827	39.817	48.3293	48.3382	43.9441	38.3431	39.5443	27.6387	65.3751	33.9176	39.992	49.7624	116.222	56.5624	60.4083	46.4924	28.655	80.4751	45.1564	66.998	81.5761	58.2469	52.3286	84.7367	62.0536	63.7974
NBPF4	1.46457	0.157353	0.267406	0.373426	0.420138	0.147733	0.132178	0	0.305053	0.298917	0	0.175119	0.146284	0.153641	0.0915025	0	0.187112	0	0.809035	0	0.0497618	0.0740263	0.033782	0.0607862	0.357332	0	0.0253478	0	0.0918399	0	0.283267	1.4274	0	0	0	5.33072	1.81914	0.0564564	0	0.64459	0	0	0.114821	1.0546	0.201083	0.900492	0	0.319042	0.12785
NBPF6	0	0.157353	0	0.124475	0.0525172	0	0	0.060721	0.130737	0.128107	0.0993751	0	0.195045	0.0512138	0	0	0	0	0.134839	0	0	0	0	0	0.765711	0	0.22813	0	1.01024	0	0.404667	0.203915	0	0.123242	0.0692105	4.86583	0.084611	0.0282282	0	1.28918	0	0.0675994	0	0.12407	0	0.100055	0	0	0
FAM102B	63.8656	72.5399	77.4585	64.8102	54.3553	65.3963	75.87	73.6546	85.4148	91.7247	77.7611	83.5899	79.0419	77.7425	73.6595	50.1913	55.7595	73.4498	44.6318	16.7776	29.0111	27.2417	23.715	29.7852	32.3641	30.2969	22.4328	28.0502	23.1896	19.3228	50.4215	19.168	63.0032	42.7033	86.3747	237.093	116.848	206.292	82.6682	14.2982	78.1251	67.0586	70.1555	83.7474	56.4372	38.421	43.5751	57.906	60.2176
HENMT1	7.06131	5.45492	10.5625	7.0536	6.35458	8.37151	7.93066	6.43642	4.79369	7.47292	8.59595	8.75593	9.89853	7.88692	6.49668	4.89194	6.26826	7.67386	5.66324	2.65517	4.57808	7.14354	6.48614	6.92962	7.81025	6.92153	7.95919	4.60582	9.04623	4.13418	6.83886	13.5807	10.8258	14.0496	13.7037	10.9094	10.9994	3.86726	6.65147	41.5175	6.87822	11.1539	8.8412	6.94793	9.31683	6.4035	7.43648	7.09867	8.31028
PRPF38B	57.5889	74.4282	72.1995	66.0134	56.0359	56.877	79.2626	73.6546	80.9262	80.4513	63.2523	78.9785	86.0148	73.3893	64.3262	49.8978	76.716	72.1343	43.553	53.2572	101.912	83.2796	76.3473	79.6603	77.5155	80.6601	77.5641	60.6308	67.9156	50.1494	37.0675	52.1614	50.6441	123.303	95.1645	111.387	54.151	49.3146	86.1976	33.0792	60.8722	100.115	60.0513	56.3899	70.0438	39.2214	53.4252	52.4026	58.6834
FNDC7	0.156918	0.0524511	0.133703	0.0414918	0.0525172	0.147733	0.308415	0.121442	0	0.256214	0.19875	0.116746	0.243806	0.0512138	0.0915025	0.391355	0	0	0.134839	0	0	0.70325	0	0	0.102095	1.2143	1.19134	0	0.0459199	0	0	0.0815659	0.18585	0.492967	0.484474	0.309925	0.126916	0.0564564	0.0678721	0	0	0	0	0	0.26811	0	0.0652322	0.0797604	0
STXBP3	41.0079	58.011	55.7095	52.0307	29.8823	43.6796	57.1008	52.4022	62.0565	60.4666	43.6257	51.7184	53.4423	54.5427	52.3394	34.4393	55.1046	46.9202	18.8101	57.0284	59.9629	82.3173	49.0852	79.4779	66.9232	55.1294	67.2729	63.7642	56.4815	23.9063	25.2107	37.8874	29.3643	38.3898	49.5547	67.1608	35.1559	48.9477	58.0985	49.5455	59.8978	51.9163	49.3155	57.5065	56.6383	31.3171	48.7937	53.599	44.6198
AKNAD1	0.941508	1.36373	0.891352	1.12028	0.94531	0.837151	0.264355	0.910815	0.87158	0.512429	0.894376	0.583729	0.585135	0.307283	2.74507	1.66326	1.21623	2.19253	0.876454	0.307845	0	0.851303	0.743204	1.12454	0.255237	1.18395	0.506955	0.604042	0	0.0449367	0.687933	0	0.464625	0	0.207632	0.526873	0.380749	0.197597	1.01808	0.0292996	0	0	0.114821	0.186105	0.53622	0	0.0652322	0.159521	0.255701
SRG7	0.313836	0.104902	0.534811	0.331934	0.105034	0.147733	0.0440592	0.121442	0.610106	0.128107	0.0993751	0	0.0975224	0.102428	0.0915025	0.0978388	0.0935561	0	0	0	0	0	0	0	0	0	0	0	0	0	0.323733	0.040783	0.232313	0.308105	0.622895	0.24794	0.0423055	0.338738	0	0	0	0	0	0.0620351	0.0670275	0	0.0652322	0	0.12785
GPSM2	18.1502	21.0329	10.8745	11.8252	14.1797	9.01168	8.63561	11.962	16.8651	16.3123	21.0178	16.9281	12.9705	9.11605	11.8953	10.7623	13.7528	17.9788	13.2142	14.3918	38.3663	16.804	17.5666	21.7311	27.2083	35.5791	22.4074	30.3909	11.7096	1.75253	27.3555	37.4388	16.68	17.2539	8.72053	47.3256	18.149	21.1147	11.7419	64.6641	8.42582	16.0887	4.65024	12.8413	6.09951	4.60251	3.32684	7.57724	4.60262
CLCC1	76.2098	90.0062	79.5977	82.2367	73.5241	74.211	89.3962	83.8557	89.2062	90.3156	71.6495	84.4072	98.0588	83.5297	82.5352	79.9343	91.1237	84.1932	61.1496	49.9479	59.316	62.9594	50.0649	37.9914	51.0219	45.8096	63.4961	49.6825	62.9103	78.1001	56.8961	67.659	45.9979	88.6109	82.0837	111.356	50.7243	46.7459	76.1525	27.2486	78.2397	100.317	72.0501	74.9384	82.4439	55.9305	79.4529	66.7594	78.1166
WDR47	20.347	26.4878	25.8938	28.7123	20.2716	26.7396	27.7133	26.11	28.7185	25.4079	22.0613	25.5673	23.2591	27.0409	30.9278	25.0467	28.4411	34.642	17.5965	35.7101	28.9116	22.504	23.9514	31.1833	20.1382	27.9593	23.9283	32.7315	26.9091	19.907	20.1929	24.9184	20.6294	17.1922	22.6318	40.6312	19.799	21.397	28.1669	16.1441	37.257	17.1702	34.9629	27.7917	28.5537	20.0109	33.4641	28.4745	25.6979
TAF13	7.21822	7.50051	14.4399	10.3729	4.35893	8.27302	11.0589	9.47247	9.10801	14.2626	9.93751	10.1569	8.33817	9.47455	9.33325	4.98978	10.4783	11.1819	3.7755	8.46575	3.63261	14.065	6.11454	7.17277	9.62244	10.0787	10.1898	13.742	4.59199	6.33608	6.677	21.4518	7.89863	8.56531	10.6584	12.0561	8.41879	10.9525	13.2351	8.55547	24.5896	11.8975	29.1071	17.2458	15.6844	9.7053	19.3087	17.627	14.8307
TMEM167B	32.2728	35.2996	45.8601	43.5249	35.6592	41.7098	43.7068	41.5332	38.8724	44.3251	42.1847	42.262	45.2504	48.4482	43.9212	35.222	39.7614	42.0966	30.7433	8.38879	6.17046	8.32796	6.95909	11.7317	9.95425	9.74479	12.9527	9.51367	7.76047	35.7247	21.6497	44.6981	30.4794	35.3088	40.419	50.022	31.1368	42.2858	48.7322	8.40897	62.3052	46.238	63.1515	54.9631	59.7215	39.1214	72.1469	59.1024	53.6972
SCARNA2	1700.31	845.355	977.234	1037.54	1271.55	830.207	729.621	586.322	715.523	683.793	1561.23	922.875	998.776	1361.98	1463.67	2298.33	717.014	759.274	2457.71	1687.57	514.835	577.035	479.67	536.012	587.224	1060.54	616.026	679.736	1881.52	1762.01	203.507	403.67	360.874	372.067	334.425	641.019	222.231	375.378	933.242	2391.17	154.187	506.455	190.545	394.667	475.091	824.35	284.413	464.046	289.837
C1orf194	0.052306	0.209805	0.356541	0.290443	0.315103	0.0492442	0.176237	0.060721	0.174316	0.128107	0.19875	0.116746	0.0975224	0.358496	0	0	0.0935561	0	0	0	0	0.185066	0	0.243145	0.20419	0	0.177434	0.113258	0	0.179747	0.404667	0	0.092925	0.308105	0.0692105	0.278933	0.169222	0.169369	0.203616	0.0292996	0	0.337997	0	0	0.0670275	0	0	0	0
KIAA1324	297.203	223.337	549.162	348.158	301.344	170.976	257.218	100.493	281.302	496.33	200.191	309.318	511.846	387.023	200.482	167.5	164.285	139.226	361.032	145.919	170.733	285.594	137.864	84.4016	464.863	138.34	123.266	107.633	478.853	801.851	40.3857	0.815659	87.3031	22.7381	147.211	452.398	183.606	174.817	260.493	121.505	46.256	628.945	29.9108	262.222	266.502	186.402	2.47883	70.7475	104.582
SARS	86.9848	100.706	109.993	104.933	112.019	99.2762	109.223	90.4743	92.126	96.5074	95.4001	95.498	100.497	103.964	94.2475	89.9139	95.9886	82.4392	111.31	73.9598	82.3557	83.5757	74.8947	85.8908	84.3814	86.3674	76.3474	62.5561	77.972	88.2558	56.7343	78.2217	51.1552	104.509	74.5397	118.051	66.758	68.7356	80.9036	67.4769	70.3298	84.5668	73.6576	91.998	90.7553	91.1498	75.7999	80.9568	69.8064
CELSR2	162.044	128.768	175.418	147.42	187.749	104.102	160.42	78.3301	163.988	203.135	156.665	153.287	141.408	165.574	146.77	149.693	101.134	125.632	276.353	78.5775	63.8941	71.1023	57.1253	39.6934	120.446	71.4618	55.3848	64.9346	172.429	313.299	35.3274	135.073	68.6251	43.8741	49.2087	724.915	53.5587	243.496	82.1931	31.0868	16.565	80.1053	17.3379	215.324	69.9768	273.549	14.0249	40.8373	42.7021
PSRC1	4.07987	2.62256	4.23392	4.31515	4.14886	3.69331	3.04009	2.00379	2.44042	4.22754	2.98125	3.21051	5.4125	3.12404	2.47057	3.62004	2.71313	2.19253	3.84292	0	0.0995236	0	0.067564	0.547075	0.995425	1.09287	0.126739	0.641795	2.89296	3.10064	3.72293	7.13702	4.69271	10.3523	2.56079	15.8062	4.35746	4.03663	2.51127	2.57836	1.08905	6.01634	0.631515	2.41937	1.40758	2.10115	0.391393	0.957125	1.40636
[truncated: 22,582 more rows]
[truncated: 8 more columns]
